# Supplementary material for: LAMP: disease classification derived from layered assessment on modules and pathways in the human gene network
Source: BMC Bioinformatics. 2020 Oct 30;21:487. doi: 10.1186/s12859-020-03800-2 (PMC7597061; doi:10.1186/s12859-020-03800-2)
Supplement: Supplementary file 1 — The 1726 diseases screened in KEGG DISEASE. For each disease, detailed information is listed, including H number in KEGG DISEASE, disease class in KEGG, gene symbol and gene ID. [file 12859_2020_3800_MOESM1_ESM.xlsx]

## Sheet: Additional file 1
The 1726 diseases screened in KEGG DISEASE
number	H number in KEGG DISEASE	the first-level disease class in KEGG	the secong-level disease class in KEGG	diesase	gene symbol	gene ID
1	H00016	Cancers	Head and neck cancers	Oral cancer	CCND1;CDKN2A;EGFR;KRAS;MYC;NRAS;STAT3;TP53	595;1029;1956;3845;4609;4893;6774;7157
2	H01508	Cancers	Head and neck cancers	Salivary gland cancer	CDKN2A;EGFR;ERBB2;MYB;NTRK3;CRTC1;MAML2	1029;1956;2064;4602;4916;23373;84441
3	H01509	Cancers	Head and neck cancers	Tonsillar cancer	CDKN2A;HIF1A;MYC	1029;3091;4609
4	H01559	Cancers	Head and neck cancers	Oropharyngeal cancer	EGFR;TP53	1956;7157
5	H00054	Cancers	Head and neck cancers	Nasopharyngeal cancer	BCL2;CDH1;CDKN2A;EDNRB;RASSF1;CADM1	596;999;1029;1910;11186;23705
6	H00055	Cancers	Head and neck cancers	Laryngeal cancer	CCND1;CCNE1;CDKN2A;EGFR;MYC;TP53;CCNE2	595;898;1029;1956;4609;7157;9134
7	H00017	Cancers	Cancers of the digestive system	Esophageal cancer	APC;FAS;CCND1;CDKN2A;EGFR;NOS2;PTGS2;RB1;TP53	324;355;595;1029;1956;4843;5743;5925;7157
8	H00018	Cancers	Cancers of the digestive system	Gastric cancer	APC;CCNE1;CDH1;CDKN1B;CDX2;CTNNB1;ERBB2;FGFR2;KRAS;MET;MLH1;NRAS;RARB;TERT;TGFBR1;TP53	324;898;999;1027;1045;1499;2064;2263;3845;4233;4292;4893;5915;7015;7046;7157
9	H00034	Cancers	Cancers of the digestive system	Carcinoid	MEN1;SDHD	4221;6392
10	H00020	Cancers	Cancers of the digestive system	Colorectal cancer	AREG;BAX;CTNNB1;DCC;EGF;EREG;MSH6;KRAS;SMAD2;SMAD4;MLH1;MSH2;MSH3;TGFA;TGFBR2;TP53;APC2;GALNT12	374;581;1499;1630;1950;2069;2956;3845;4087;4089;4292;4436;4437;7039;7048;7157;10297;79695
11	H00044	Cancers	Cancers of the digestive system	Cancer of the anal canal	APC;DCC;TP53	324;1630;7157
12	H00048	Cancers	Cancers of the digestive system	Hepatocellular carcinoma	CDKN2A;CTNNB1;HGF;IGF1R;IGF2;MET;MYC;NFE2L2;PIK3CA;PTEN;RB1;TERT;TGFA;TGFBR2;TP53;ARID1A;AXIN1;FZD7;KEAP1;ARID2	1029;1499;3082;3480;3481;4233;4609;4780;5290;5728;5925;7015;7039;7048;7157;8289;8312;8324;9817;196528
13	H01557	Cancers	Cancers of the digestive system	Hepatic angiosarcoma	KRAS;TP53	3845;7157
14	H00046	Cancers	Cancers of the digestive system	Cholangiocarcinoma	CDKN2A;ERBB2;KRAS;MET;PTGS2;TP53	1029;2064;3845;4233;5743;7157
15	H00047	Cancers	Cancers of the digestive system	Gallbladder cancer	APC;CDKN2A;KRAS;TP53	324;1029;3845;7157
16	H00019	Cancers	Cancers of the digestive system	Pancreatic cancer	BRCA2;CDKN2A;ERBB2;KRAS;SMAD4;STK11;TP53	675;1029;2064;3845;4089;6794;7157
17	H00045	Cancers	Cancers of the digestive system	Pancreatic neuroendocrine tumor	ATRX;DAXX;MEN1	546;1616;4221
18	H01591	Cancers	Cancers of the digestive system	Gastrotintestinal stromal tumor	KIT;PDGFRA	3815;5156
19	H00014	Cancers	Cancers of the lung and pleura	Non-small cell lung cancer	ALK;CDKN2A;EGFR;FHIT;KRAS;RARB;ROS1;TP53;RASSF1	238;1029;1956;2272;3845;5915;6098;7157;11186
20	H00013	Cancers	Cancers of the lung and pleura	Small cell lung cancer	BCL2;FHIT;MYC;PTEN;RARB;RB1;TP53	596;2272;4609;5728;5915;5925;7157
21	H00015	Cancers	Cancers of the lung and pleura	Malignant pleural mesothelioma	CDKN2A;CDKN2B;IGF1;IGF1R;NF2;PDGFA;PDGFB;TP53	1029;1030;3479;3480;4771;5154;5155;7157
22	H00038	Cancers	Skin cancers	Melanoma	BRAF;CDK4;CDKN2A;MITF;NRAS;PTEN;TP53	673;1019;1029;4286;4893;5728;7157
23	H00039	Cancers	Skin cancers	Basal cell carcinoma	PTCH1;SHH;SMO;TP53	5727;6469;6608;7157
24	H00040	Cancers	Skin cancers	Squamous cell carcinoma	CDKN2A;HRAS;KRAS;TP53	1029;3265;3845;7157
25	H01555	Cancers	Skin cancers	Merkel cell carcinoma	HRAS;TP53	3265;7157
26	H01463	Cancers	Skin cancers	Mycosis fungoides	FAS;CDKN2A;CDKN2B;JUNB;MYC;PTEN;TP53;NAV3	355;1029;1030;3726;4609;5728;7157;89795
27	H00036	Cancers	Cancers of soft tissues and bone	Osteosarcoma	CDKN2A;CDKN2B;MDM2;MYC;RB1;TSPAN31;TP53	1029;1030;4193;4609;5925;6302;7157
28	H00035	Cancers	Cancers of soft tissues and bone	Ewing sarcoma	ERG;ETV1;ETV4;FLI1	2078;2115;2118;2313
29	H00053	Cancers	Cancers of soft tissues and bone	Extraskeletal myxoid chondrosarcoma	NR4A3	8013
30	H00041	Cancers	Cancers of soft tissues and bone	Kaposi sarcoma	BCL2;FGF3;KRAS;MYC;TP53	596;2248;3845;4609;7157
31	H00049	Cancers	Cancers of soft tissues and bone	Myxoid liposarcoma	DDIT3	1649
32	H00037	Cancers	Cancers of soft tissues and bone	Alveolar rhabdomyosarcoma	ATR;FOXO1;MDM2	545;2308;4193
33	H00050	Cancers	Cancers of soft tissues and bone	Synovial sarcoma	IGF1R;SSX1;SSX2	3480;6756;6757
34	H00051	Cancers	Cancers of soft tissues and bone	Alveolar soft part sarcoma	TFE3	7030
35	H00052	Cancers	Cancers of soft tissues and bone	Clear cell sarcoma of soft tissue	ATF1	466
36	H01985	Cancers	Cancers of soft tissues and bone	Desmoplastic small round cell tumor	MET;PIK3CA;WT1	4233;5290;7490
37	H01666	Cancers	Cancers of soft tissues and bone	Angiosarcoma	HRAS;KRAS;NRAS	3265;3845;4893
38	H01665	Cancers	Cancers of soft tissues and bone	Primary peritoneal carcinoma	BRCA1	672
39	H00031	Cancers	Cancers of the breast and female genital organs	Breast cancer	CCND1;BRCA1;BRCA2;EGFR;ERBB2;ESR1;FGFR1;KIT;LRP6;NOTCH1;NOTCH4;PIK3CA;PTEN;TP53;FZD7	595;672;675;1956;2064;2099;2260;3815;4040;4851;4855;5290;5728;7157;8324
40	H00029	Cancers	Cancers of the breast and female genital organs	Vulvar cancer	PTEN;TP53	5728;7157
41	H00030	Cancers	Cancers of the breast and female genital organs	Cervical cancer	BCL2;CDK4;CDKN1A;EGFR;ERBB2;HRAS;KRAS	596;1019;1026;1956;2064;3265;3845
42	H00026	Cancers	Cancers of the breast and female genital organs	Endometrial cancer	CTNNB1;ERBB2;KRAS;MLH1;PTEN;TP53	1499;2064;3845;4292;5728;7157
43	H00027	Cancers	Cancers of the breast and female genital organs	Ovarian cancer	AKT2;BRCA1;BRCA2;ERBB2;KRAS;MLH1;MSH2;MYC;PIK3CA;TP53	208;672;675;2064;3845;4292;4436;4609;5290;7157
44	H01554	Cancers	Cancers of the breast and female genital organs	Fallopian tube cancer	BRCA1;BRCA2;ERBB2;MYC;TP53	672;675;2064;4609;7157
45	H00028	Cancers	Cancers of the breast and female genital organs	Choriocarcinoma	BCL2;CSF1R;EGFR;ERBB2;MDM2;MMP1;MMP2;MYC;TP53	596;1436;1956;2064;4193;4312;4313;4609;7157
46	H00025	Cancers	Cancers of male genital organs	Penile cancer	BMI1;CDH1;CDKN2A;HRAS;MDM2;MMP2;MMP9;MYC;PTGS2;TP53;PTGES2	648;999;1029;3265;4193;4313;4318;4609;5743;7157;80142
47	H00024	Cancers	Cancers of male genital organs	Prostate cancer	AR;CDKN1B;ELK4;ERG;ETV1;ETV4;ETV5;GSTP1;NKX3-1;PTEN	367;1027;2005;2078;2115;2118;2119;2950;4824;5728
48	H00023	Cancers	Cancers of male genital organs	Testicular cancer	CCND2	894
49	H00021	Cancers	Cancers of the urinary system	Renal cell carcinoma	FH;MET;TFE3;VHL;FLCN	2271;4233;7030;7428;201163
50	H00022	Cancers	Cancers of the urinary system	Bladder cancer	CDKN2A;DAPK1;EGFR;ERBB2;FGFR3;HRAS;RB1;TP53;RASSF1	1029;1612;1956;2064;2261;3265;5925;7157;11186
51	H01513	Cancers	Cancers of eye, brain, and central nervous system	Retinoblastoma	CDH11;CDKN2A;MDM2;MDM4;RB1;KIF14	1009;1029;4193;4194;5925;9928
52	H00042	Cancers	Cancers of eye, brain, and central nervous system	Glioma	CDK4;CDKN2A;EGFR;MDM2;PDGFA;PDGFB;PDGFRA;PDGFRB;PTEN;RB1;TP53	1019;1029;1956;4193;5154;5155;5156;5159;5728;5925;7157
53	H01667	Cancers	Cancers of eye, brain, and central nervous system	Medulloblastoma	APC;CTNNB1;MDM2;MEN1;MYC;NF2;OTX2;PTCH1;SMO;TERT;TP53;KDM6A;AXIN1;AXIN2;APC2;SUFU	324;1499;4193;4221;4609;4771;5015;5727;6608;7015;7157;7403;8312;8313;10297;51684
54	H00043	Cancers	Cancers of eye, brain, and central nervous system	Neuroblastoma	MYCN;NTRK1;NTRK2;NTRK3	4613;4914;4915;4916
55	H01556	Cancers	Cancers of eye, brain, and central nervous system	Meningioma	AKT1;CDKN2A;CDKN2B;NF2;PTEN;SMARCB1;SMARCE1;SMO;KLF4;SUFU;TRAF7	207;1029;1030;4771;5728;6598;6605;6608;9314;51684;84231
56	H00032	Cancers	Cancers of endocrine organs	Thyroid cancer	BRAF;CDH1;CTNNB1;HRAS;KRAS;NRAS;NTRK1;PPARG;RET;TP53;TPM3;TPR;PAX8;CCDC6;NCOA4;TFG	673;999;1499;3265;3845;4893;4914;5468;5979;7157;7170;7175;7849;8030;8031;10342
57	H01592	Cancers	Cancers of endocrine organs	Medullary thyroid cancer	HRAS;KRAS;RET	3265;3845;5979
58	H00033	Cancers	Cancers of endocrine organs	Adrenal carcinoma	CDKN1C;GNAI2;IGF2;MC2R;MEN1;NRAS;TP53	1028;2771;3481;4158;4221;4893;7157
59	H01510	Cancers	Cancers of endocrine organs	Malignant paraganglioma	EPAS1;FH;MAX;NF1;RET;SDHB;SDHC;SDHD;VHL;TMEM127	2034;2271;4149;4763;5979;6390;6391;6392;7428;55654
60	H01558	Cancers	Cancers of endocrine organs	Parathyroid carcinoma	CASR;CDC73	846;79577
61	H00247	Cancers	Cancers of endocrine organs	Multiple endocrine neoplasia syndrome	CDKN1B;MEN1;RET	1027;4221;5979
62	H00007	Cancers	Cancers of haematopoietic and lymphoid tissues	Hodgkin lymphoma	FAS;NFKBIA;NFKBIE;REL	355;4792;4794;5966
63	H01613	Cancers	Cancers of haematopoietic and lymphoid tissues	Follicular lymphoma	BCL2;CREBBP;EP300;EZH2;MEF2BNB-MEF2B;KMT2D;KMT2B	596;1387;2033;2146;4207;8085;9757
64	H01464	Cancers	Cancers of haematopoietic and lymphoid tissues	Mantle cell lymphoma	CCND1;CDKN2A;TP53	595;1029;7157
65	H00001	Cancers	Cancers of haematopoietic and lymphoid tissues	B lymphoblastic leukemia/lymphoma	ABL1;RUNX1;KMT2A;AFF1;MYC;PAX5;PBX1;TCF3	25;861;4297;4299;4609;5079;5087;6929
66	H00002	Cancers	Cancers of haematopoietic and lymphoid tissues	T lymphoblastic leukemia/lymphoma	TLX1;LMO2;LYL1;KMT2A;MYC;NOTCH1;TAL1;MLLT10;TLX3	3195;4005;4066;4297;4609;4851;6886;8028;30012
67	H00008	Cancers	Cancers of haematopoietic and lymphoid tissues	Burkitt lymphoma	CDKN2A;MYC;TP53	1029;4609;7157
68	H00011	Cancers	Cancers of haematopoietic and lymphoid tissues	Lymphoplasmacytic lymphoma	PAX5	5079
69	H01463	Cancers	Cancers of haematopoietic and lymphoid tissues	Mycosis fungoides	FAS;CDKN2A;CDKN2B;JUNB;MYC;PTEN;TP53;NAV3	355;1029;1030;3726;4609;5728;7157;89795
70	H01892	Cancers	Cancers of haematopoietic and lymphoid tissues	Peripheral T cell lymphoma	ALK;DNMT3A;IDH1;IDH2;TET2;DUSP22	238;1788;3417;3418;54790;56940
71	H01601	Cancers	Cancers of haematopoietic and lymphoid tissues	Anaplastic large-cell lymphoma	ALK;DUSP22	238;56940
72	H00010	Cancers	Cancers of haematopoietic and lymphoid tissues	Multiple myeloma	CCND1;CCND3;FGFR3;KRAS;MAF;MYC;NRAS;TP53;WHSC1	595;896;2261;3845;4094;4609;4893;7157;7468
73	H00005	Cancers	Cancers of haematopoietic and lymphoid tissues	Chronic lymphocytic leukemia (CLL)	FAS;ATM;BCL2;TP53	355;472;596;7157
74	H00006	Cancers	Cancers of haematopoietic and lymphoid tissues	Hairy-cell leukemia	CCND1;BCL6;TP53	595;604;7157
75	H00009	Cancers	Cancers of haematopoietic and lymphoid tissues	Adult T-cell leukemia	FAS;CDKN2A;TP53	355;1029;7157
76	H00003	Cancers	Cancers of haematopoietic and lymphoid tissues	Acute myeloid leukemia (AML)	RUNX1;CEBPA;FLT3;KIT;KRAS;NRAS;PML;SPI1;ZBTB16	861;1050;2322;3815;3845;4893;5371;6688;7704
77	H00004	Cancers	Cancers of haematopoietic and lymphoid tissues	Chronic myeloid leukemia (CML)	ABL1;RUNX1;CDKN2A;MECOM;RB1;TP53	25;861;1029;2122;5925;7157
78	H01511	Cancers	Cancers of haematopoietic and lymphoid tissues	Mast-cell leukemia	KIT	3815
79	H01605	Cancers	Cancers of haematopoietic and lymphoid tissues	Myelofibrosis	CALR;JAK2;MPL	811;3717;4352
80	H01512	Cancers	Cancers of haematopoietic and lymphoid tissues	Langerhans cell histiocytosis	BRAF;MAP2K1	673;5604
81	H01590	Cancers	Cancers of haematopoietic and lymphoid tissues	Chronic eosinophilic leukemia	PDGFRA	5156
82	H01599	Cancers	Cancers of haematopoietic and lymphoid tissues	Hypereosinophilic syndrome	PDGFRA	5156
83	H00012	Cancers	Cancers of haematopoietic and lymphoid tissues	Polycythemia vera	JAK2	3717
84	H01612	Cancers	Cancers of haematopoietic and lymphoid tissues	Essential thrombocytosis	CALR;JAK2;MPL	811;3717;4352
85	H00079	Immune system diseases	Allergies and autoimmune diseases	Asthma	ADRB2;CD14;MS4A2;HLA-DRB1;IL4;IL4R;TNF;ADAM33	154;929;2206;3123;3565;3566;7124;80332
86	H00080	Immune system diseases	Allergies and autoimmune diseases	Systemic lupus erythematosus	C2;C4A;CRP;FCGR2A;FCGR2B;FCGR3A;FCGR3B;HLA-DQA1;HLA-DRB1;PDCD1;TLR5;TNF;ZNF423	717;720;1401;2212;2213;2214;2215;3117;3123;5133;7100;7124;23090
87	H00081	Immune system diseases	Allergies and autoimmune diseases	Hashimoto thyroiditis	CTLA4;HLA-DQA1;HLA-DRB1	1493;3117;3123
88	H00082	Immune system diseases	Allergies and autoimmune diseases	Graves disease	CTLA4;HLA-DQA1;HLA-DRB1	1493;3117;3123
89	H00083	Immune system diseases	Allergies and autoimmune diseases	Allograft rejection	CTLA4;ACE;HLA-DMA;ICAM1;IFNG;IL10;ITGB3;TGFB1;TGFB2;TGFB3;TNF	1493;1636;3108;3383;3458;3586;3690;7040;7042;7043;7124
90	H00084	Immune system diseases	Allergies and autoimmune diseases	Graft-versus-host disease	IFNG;IL1A;IL1RN;IL2;IL6;IL10;TGFB1;TGFB2;TGFB3;TNF;TNFRSF1B	3458;3552;3557;3558;3569;3586;7040;7042;7043;7124;7133
91	H01191	Immune system diseases	Allergies and autoimmune diseases	Asthma with nasal polyps and aspirin intolerance	TBX21	30009
92	H01232	Immune system diseases	Allergies and autoimmune diseases	Syndromic multisystem autoimmune disease	ITCH	83737
93	H01275	Immune system diseases	Allergies and autoimmune diseases	Interleukin 1 receptor antagonist deficiency (DIRA)	IL1RN	3557
94	H01357	Immune system diseases	Allergies and autoimmune diseases	Allergic contact dermatitis	C1QA;IL16	712;3603
95	H01358	Immune system diseases	Allergies and autoimmune diseases	Atopic dermatitis	FLG;IL4R;IRAK2;CCL5;TLR2;NOD1;SPINK5;TLR9;NOD2;COL6A5	2312;3566;3656;6352;7097;10392;11005;54106;64127;256076
96	H01359	Immune system diseases	Allergies and autoimmune diseases	Anaphylaxis	IL10;KIT;NLRP3	3586;3815;114548
97	H01360	Immune system diseases	Allergies and autoimmune diseases	Allergic rhinitis	CD14;CCR1;CCR3;CCR5;EPO;FCGR2A;FOXJ1;GATA3;IL18;CXCL10;CXCL9;CCL5;CXCL11;CCL26;SDAD1;IFNLR1;CCR2	929;1230;1232;1234;2056;2212;2302;2625;3606;3627;4283;6352;6373;10344;55153;163702;729230
98	H01361	Immune system diseases	Allergies and autoimmune diseases	Eosinophilic esophagitis	CCL26;TSLP	10344;85480
99	H01362	Immune system diseases	Allergies and autoimmune diseases	Dermatitis herpetiformis	HLA-DQA1	3117
100	H01476	Immune system diseases	Allergies and autoimmune diseases	Behcet disease	HLA-B;IL10;IL12RB2;IL23R	3106;3586;3595;149233
101	H01479	Immune system diseases	Allergies and autoimmune diseases	Castleman disease	IL6	3569
102	H01492	Immune system diseases	Allergies and autoimmune diseases	Systemic sclerosis	CD247;CCR6;HLA-DPA1;HLA-DPB1;HLA-DQA1;HLA-DRB1;IL1A;IL1B;IL1R1;IRF5;STAT4;TNFAIP3;TNIP1;PTPN22;BANK1	919;1235;3113;3115;3117;3123;3552;3553;3554;3663;6775;7128;10318;26191;55024
103	H01502	Immune system diseases	Allergies and autoimmune diseases	Sjogren syndrome	HLA-DRB1;IRF5;STAT4	3123;3663;6775
104	H01504	Immune system diseases	Allergies and autoimmune diseases	Vogt-Koyanagi-Harada syndrome	HLA-DRB1;HLA-DRB4	3123;3126
105	H01516	Immune system diseases	Allergies and autoimmune diseases	Adult onset Still disease	HLA-DRB1;IL18;MEFV	3123;3606;4210
106	H01672	Immune system diseases	Allergies and autoimmune diseases	Juvenile idiopathic arthritis	IL6;MIF	3569;4282
107	H01674	Immune system diseases	Allergies and autoimmune diseases	Ankylosing spondylitis	HLA-B	3106
108	H01726	Immune system diseases	Allergies and autoimmune diseases	Membranoproliferative glomerulonephritis	CFH;DGKE;CFHR5	3075;8526;81494
109	H02159	Immune system diseases	Allergies and autoimmune diseases	Familial cold autoinflammatory syndrome	PLCG2;NLRC4;NLRP12;NLRP3	5336;58484;91662;114548
110	H00085	Immune system diseases	Primary immunodeficiency	Agammaglobulinemias	BTK;CD79A;CD79B;IGLL1;LRRC8B;BLNK;LRRC8D;LRRC8A;LRRC8E;LRRC8C	695;973;974;3543;23507;29760;55144;56262;80131;84230
111	H00086	Immune system diseases	Primary immunodeficiency	Hyper IgM syndromes, autosomal recessive type	CD40;UNG;AICDA	958;7374;57379
112	H00087	Immune system diseases	Primary immunodeficiency	Other humoral immunodeficiencies	DNMT3B	1789
113	H00088	Immune system diseases	Primary immunodeficiency	Common variable immunodeficiency	CD19;MS4A1;CD81;TNFRSF13B;ICOS;TNFRSF13C	930;931;975;23495;29851;115650
114	H00089	Immune system diseases	Primary immunodeficiency	IFN-gamma/IL-12 axis	IFNGR1;IFNGR2;IL12B;IL12RB1;STAT1	3459;3460;3593;3594;6772
115	H00090	Immune system diseases	Primary immunodeficiency	NK cell defects	FCGR3A	2214
116	H00091	Immune system diseases	Primary immunodeficiency	T-B+Severe combined immunodeficiency	CD3D;CD3E;CD247;IL2RA;IL2RG;IL7R;JAK3;PTPRC;FOXN1	915;916;919;3559;3561;3575;3718;5788;8456
117	H00092	Immune system diseases	Primary immunodeficiency	T-B-Severe combined immunodeficiency	ADA;AK2;RAG1;RAG2;DCLRE1C	100;204;5896;5897;64421
118	H01244	Immune system diseases	Primary immunodeficiency	T+B+Severe combined immunodeficiencies (SCIDs)	RAG1	5896
119	H00093	Immune system diseases	Primary immunodeficiency	Combined immunodeficiency	CD8A;CD40;CD40LG;IL2RG;LCK;CIITA;PNP;RAG1;RAG2;RFX5;RFXAP;STIM1;TAP1;TAP2;ZAP70;RFXANK;ORAI1	925;958;959;3561;3932;4261;4860;5896;5897;5993;5994;6786;6890;6891;7535;8625;84876
120	H01128	Immune system diseases	Primary immunodeficiency	Reticular dysgenesis	AK2	204
121	H00094	Immune system diseases	Primary immunodeficiency	Immunodeficiency associated with DNA repair defects	ATM;BLM;LIG1;LIG4;MRE11A;NBN	472;641;3978;3981;4361;4683
122	H01344	Immune system diseases	Primary immunodeficiency	Nijmegen syndrome	NBN;RAD50	4683;10111
123	H02015	Immune system diseases	Primary immunodeficiency	LIG4 syndrome	LIG4	3981
124	H00095	Immune system diseases	Primary immunodeficiency	Ectodermal dysplasia associated immunodeficiency	NFKBIA;IKBKG	4792;8517
125	H01245	Immune system diseases	Primary immunodeficiency	Immunodeficiency without anhidrotic ectodermal dysplasia	IKBKG	8517
126	H00096	Immune system diseases	Primary immunodeficiency	Defects of toll-like receptor signaling	IRAK4	51135
127	H00097	Immune system diseases	Primary immunodeficiency	Chemokine receptor defect	CXCR4	7852
128	H00098	Immune system diseases	Primary immunodeficiency	Chronic granulomatous disease	CYBA;CYBB;NCF2;NCF1	1535;1536;4688;653361
129	H00099	Immune system diseases	Primary immunodeficiency	Leukocyte adhesion deficiency	ITGB2;RAC2;SLC35C1;FERMT3	3689;5880;55343;83706
130	H00100	Immune system diseases	Primary immunodeficiency	Neutropenic disorders	ELANE;GFI1;WAS;HAX1	1991;2672;7454;10456
131	H01218	Immune system diseases	Primary immunodeficiency	P14 deficiency	LAMTOR2	28956
132	H00101	Immune system diseases	Primary immunodeficiency	Other phagocyte defects	ACTB;CEBPE;LYST;G6PD;MPO;MYO5A;RAB27A;SBDS;MLPH	60;1053;1130;2539;4353;4644;5873;51119;79083
133	H02021	Immune system diseases	Primary immunodeficiency	Chediak-Higashi syndrome	LYST	1130
134	H02022	Immune system diseases	Primary immunodeficiency	Griscelli syndrome	MYO5A;RAB27A;MLPH	4644;5873;79083
135	H02024	Immune system diseases	Primary immunodeficiency	Neutrophil specific granule deficiency	CEBPE;SMARCD2	1053;6603
136	H02025	Immune system diseases	Primary immunodeficiency	Myeloperoxidase deficiency	MPO	4353
137	H00102	Immune system diseases	Primary immunodeficiency	Classic complement pathway component defects	ARVCF;C1QA;C1QB;C1QC;C1R;C1S;C2;C3;C4A	421;712;713;714;715;716;717;718;720
138	H00103	Immune system diseases	Primary immunodeficiency	Late complement pathway defects	C5;C6;C7;C8A;C8B;C8G;C9	727;729;730;731;732;733;735
139	H00104	Immune system diseases	Primary immunodeficiency	Alternative complement pathway component defects	CFB;CFD;CFH;CFP	629;1675;3075;5199
140	H00105	Immune system diseases	Primary immunodeficiency	Mannose-binding lectin pathway component defects	MBL2;MASP2	4153;10747
141	H00106	Immune system diseases	Primary immunodeficiency	Complement regulatory protein defects	SERPING1;C4BPA;C4BPB;CD59;CD55;CFI	710;722;725;966;1604;3426
142	H00107	Immune system diseases	Primary immunodeficiency	Other well-defined immunodeficiency syndromes	AIRE;XIAP;ITK;SH2D1A;RMRP;STAT3;TBX1;TYK2;WAS;FOXP3	326;331;3702;4068;6023;6774;6899;7297;7454;50943
143	H00108	Immune system diseases	Primary immunodeficiency	Autoimmune lymphoproliferative syndromes	FASLG;CASP8;CASP10;CTLA4;NRAS;TNFRSF6B	356;841;843;1493;4893;8771
144	H00109	Immune system diseases	Primary immunodeficiency	Familial hemophagocytic lymphohistiocytosis	PRF1;STX11;UNC13D	5551;8676;201294
145	H00924	Immune system diseases	Primary immunodeficiency	Severe combined immunodeficiency with microcephaly, growth retardation, and sensitivity to ionizing radiation	NHEJ1	79840
146	H00984	Immune system diseases	Primary immunodeficiency	Bare lymphocyte syndrome type1	TAP1;TAP2;TAPBP	6890;6891;6892
147	H00985	Immune system diseases	Primary immunodeficiency	Bare lymphocyte syndrome type2	CIITA;RFX5;RFXAP;RFXANK	4261;5993;5994;8625
148	H00931	Immune system diseases	Primary immunodeficiency	Growth hormone insensitivity with immunodeficiency	STAT5B	6777
149	H00962	Immune system diseases	Primary immunodeficiency	RIDDLE syndrome	RNF168	165918
150	H01181	Immune system diseases	Primary immunodeficiency	T-cell immunodeficiency congenital alopecia and nail dystrophy	FOXN1	8456
151	H00721	Immune system diseases	Primary immunodeficiency	Pyogenic bacterial infections, recurrent, due to MYD88 deficiency	MYD88	4615
152	H01240	Immune system diseases	Primary immunodeficiency	Immune thrombocytopenia	FCGR2C	9103
153	H01387	Immune system diseases	Primary immunodeficiency	Activated PI3K-delta syndrome	PIK3CD	5293
154	H01523	Immune system diseases	Primary immunodeficiency	Wiskott-Aldrich syndrome	WAS;WIPF1	7454;7456
155	H01524	Immune system diseases	Primary immunodeficiency	DiGeorge syndrome	TBX1	6899
156	H01968	Immune system diseases	Primary immunodeficiency	Hyper-IgE syndrome	PGM3;STAT3;TYK2;DOCK8	5238;6774;7297;81704
157	H01969	Immune system diseases	Primary immunodeficiency	X-linked lymphoproliferative syndrome	XIAP;SH2D1A	331;4068
158	H01970	Immune system diseases	Primary immunodeficiency	Lymphoproliferative syndrome 1	ITK	3702
159	H01971	Immune system diseases	Primary immunodeficiency	IPEX syndrome	FOXP3	50943
160	H01972	Immune system diseases	Primary immunodeficiency	Autoimmune polyendocrinopathy syndrome type 1	AIRE	326
161	H00286	Immune system diseases	Other immune system diseases	Crohn disease	IL10RA;IL10RB;SLC22A4;SLC22A5;TNFSF15;ATG16L1;NOD2;IL23R;IRGM	3587;3588;6583;6584;9966;55054;64127;149233;345611
162	H01466	Immune system diseases	Other immune system diseases	Ulcerative colitis	IL10;MST1;IL23R	3586;4485;149233
163	H01227	Immune system diseases	Other immune system diseases	Inflammatory bowel disease (IBD)	IL10;IL10RA;IL10RB;IRF5;MST1;ABCB1;ATG16L1;NOD2;IL23R;IRGM	3586;3587;3588;3663;4485;5243;55054;64127;149233;345611
164	H00285	Immune system diseases	Other immune system diseases	Blau syndrome	NOD2	64127
165	H01309	Immune system diseases	Other immune system diseases	Sarcoidosis, early-onset	NOD2	64127
166	H00287	Immune system diseases	Other immune system diseases	Pyogenic sterile arthritis, pyoderma gangrenosum, and acne syndrome	PSTPIP1	9051
167	H00288	Immune system diseases	Other immune system diseases	Familial Mediterranean fever	MEFV;MICA	4210;100507436
168	H00282	Immune system diseases	Other immune system diseases	Cryopyrin associated periodic syndrome	NLRP3	114548
169	H00290	Immune system diseases	Other immune system diseases	Aicardi-Goutieres syndrome	RNASEH2A;TREX1;SAMHD1;RNASEH2B;RNASEH2C	10535;11277;25939;79621;84153
170	H00291	Immune system diseases	Other immune system diseases	Familial chilblain lupus (FCL)	TREX1	11277
171	H00206	Immune system diseases	Other immune system diseases	Mevalonate kinase deficiency	MVK	4598
172	H00912	Immune system diseases	Other immune system diseases	Tumor necrosis factor receptor-associated periodic syndrome	TNFRSF1A	7132
173	H01094	Immune system diseases	Other immune system diseases	Eosinophil peroxidase deficiency	EPX	8288
174	H01109	Immune system diseases	Other immune system diseases	Chronic mucocutaneous candidiasis	STAT1;IL17RA;CARD9;CLEC7A;IL17F	6772;23765;64170;64581;112744
175	H01117	Immune system diseases	Other immune system diseases	Chronic recurrent multifocal osteomyelitis	LPIN2	9663
176	H01136	Immune system diseases	Other immune system diseases	Carboxypeptidase N deficiency	CPN1	1369
177	H01491	Immune system diseases	Other immune system diseases	Neuromyelitis optica	AQP4	361
178	H01698	Immune system diseases	Other immune system diseases	Giant cell arteritis	HLA-DRB1;PTPN22	3123;26191
179	H01741	Immune system diseases	Other immune system diseases	Autoinflammation lipodystrophy and dermatosis syndrome	PSMB8	5696
180	H01743	Immune system diseases	Other immune system diseases	Autoinflammation and PLCG2-associated antibody deficiency and immune dysregulation	PLCG2	5336
181	H01744	Immune system diseases	Other immune system diseases	Autoinflammatory syndrome with pyogenic bacterial infection and amylopectinosis	RBCK1	10616
182	H01746	Immune system diseases	Other immune system diseases	STING-associated vasculopathy with onset in infancy	TMEM173	340061
183	H01748	Immune system diseases	Other immune system diseases	Autoinflammation with infantile enterocolitis	NLRC4	58484
184	H01812	Immune system diseases	Other immune system diseases	Rasmussen encephalitis	CTLA4;PDCD1	1493;5133
185	H02133	Immune system diseases	Other immune system diseases	Vici syndrome	EPG5	57724
186	H00056	Nervous system diseases	Neurodegenerative diseases	Alzheimer disease	APOE;APP;PSEN1;PSEN2	348;351;5663;5664
187	H00066	Nervous system diseases	Neurodegenerative diseases	Lewy body dementia (LBD)	GBA;SNCB;SNCA;LRRK2	2629;6620;6622;120892
188	H00057	Nervous system diseases	Neurodegenerative diseases	Parkinson disease	EIF4G1;NR4A2;PARK2;SNCA;UCHL1;PLA2G6;PARK7;DNAJC16;ATP13A2;FBXO7;GIGYF2;HTRA2;CHCHD2;VPS35;PINK1;LRRK2	1981;4929;5071;6622;7345;8398;11315;23341;23400;25793;26058;27429;51142;55737;65018;120892
189	H01600	Nervous system diseases	Neurodegenerative diseases	Parkinsonian syndrome	PARK2;SNCA;SYNJ1;PARK7;DNAJC13;ATP13A2;VPS13C;PINK1;LRRK2	5071;6622;8867;11315;23317;23400;54832;65018;120892
190	H00058	Nervous system diseases	Neurodegenerative diseases	Amyotrophic lateral sclerosis (ALS)	ANG;DCTN1;ERBB4;FUS;HNRNPA1;MAPT;NEFH;PFN1;PRPH;SOD1;TUBA4A;VCP;VAPB;MATR3;FIG4;OPTN;SIGMAR1;SETX;TARDBP;CHMP2B;UBQLN2;TRPM7;ALS2;C9orf72;CHCHD10	283;1639;2066;2521;3178;4137;4744;5216;5630;6647;7277;7415;9217;9782;9896;10133;10280;23064;23435;25978;29978;54822;57679;203228;400916
191	H00059	Nervous system diseases	Neurodegenerative diseases	Huntington disease	HTT	3064
192	H01243	Nervous system diseases	Neurodegenerative diseases	Huntington disease-like syndrome	PRNP;TBP;JPH3	5621;6908;57338
193	H00060	Nervous system diseases	Neurodegenerative diseases	Dentatorubropallidoluysian atrophy (DRPLA)	ATN1	1822
194	H00062	Nervous system diseases	Neurodegenerative diseases	Spinal and bulbar muscular atrophy (SBMA)	AR	367
195	H00063	Nervous system diseases	Neurodegenerative diseases	Spinocerebellar ataxia (SCA)	CACNA1A;EEF2;FGF14;ITPR1;KCNC3;KCND3;ATXN3;MME;PDYN;PPP2R2B;PRKCG;ATXN1;ATXN2;ATXN7;SPTBN2;TBP;TRPC3;CACNA1G;NOP56;AFG3L2;ATXN10;ELOVL5;TTBK2;BEAN1;CCDC88C	773;1938;2259;3708;3748;3752;4287;4311;5173;5521;5582;6310;6311;6314;6712;6908;7222;8913;10528;10939;25814;60481;146057;146227;440193
196	H01478	Nervous system diseases	Neurodegenerative diseases	Machado-Joseph disease	ATXN3	4287
197	H01038	Nervous system diseases	Neurodegenerative diseases	Cerebellar ataxia cayman type	ATCAY	85300
198	H01170	Nervous system diseases	Neurodegenerative diseases	Autosomal recessive spastic ataxia of Charlevoix-Saguenay (ARSACS)	SACS	26278
199	H01891	Nervous system diseases	Neurodegenerative diseases	Autosomal recessive spinocerebellar ataxias	TPP1;GRID2;GRM1;SLC9A1;SPTBN2;KIAA0226;STUB1;SETX;PMPCA;SYNE1;TDP2;WWOX;ANO10;CWF19L1;TDP1;ADCK3;SNX14;SCYL1;UBA5;VWA3B;SYT14	1200;2895;2911;6548;6712;9711;10273;23064;23203;23345;51567;51741;55129;55280;55775;56997;57231;57410;79876;200403;255928
200	H00061	Nervous system diseases	Neurodegenerative diseases	Prion diseases	PRNP	5621
201	H00064	Nervous system diseases	Neurodegenerative diseases	Ataxia telangiectasia	ATM	472
202	H02014	Nervous system diseases	Neurodegenerative diseases	Ataxia-telangiectasia-like syndrome	MRE11A;PCNA	4361;5111
203	H00065	Nervous system diseases	Neurodegenerative diseases	Alexander disease	GFAP	2670
204	H00075	Nervous system diseases	Neurodegenerative diseases	Refsum disease	PEX7;PHYH	5191;5264
205	H00067	Nervous system diseases	Neurodegenerative diseases	Friedreich ataxia	FXN	2395
206	H00068	Nervous system diseases	Neurodegenerative diseases	Leber hereditary optic atrophy	ATP6;COX1;COX3;CYTB;ND1;ND2;ND4;ND4L;ND5;ND6	4508;4512;4514;4519;4535;4536;4538;4539;4540;4541
207	H00076	Nervous system diseases	Neurodegenerative diseases	Cockayne syndrome	ERCC8;ERCC6	1161;2074
208	H00077	Nervous system diseases	Neurodegenerative diseases	Progressive supranuclear palsy	MAPT	4137
209	H00078	Nervous system diseases	Neurodegenerative diseases	Frontotemporal lobar degeneration	GRN;MAPT;PSEN1;VCP;CHMP2B	2896;4137;5663;7415;25978
210	H00074	Nervous system diseases	Neurodegenerative diseases	Canavan disease	ASPA	443
211	H00264	Nervous system diseases	Neurodegenerative diseases	Charcot-Marie-Tooth disease	AARS;COX6A1;DYNC1H1;DNM2;EGR2;GARS;GJB1;HARS;IGHMBP2;KARS;LMNA;MARS;MME;MPZ;NEFL;PDK3;PMP22;PRPS1;SBF1;SURF1;VCP;RAB7A;YARS;MTMR2;LITAF;FIG4;MFN2;NDRG1;MORC2;KIF1B;TRIM2;HSPB8;HSPB11;GDAP1;DHTKD1;JPH1;PLEKHG5;PRX;TRPV4;GNB4;INF2;SBF2;MED25;LRSAM1;FGD4	16;1337;1778;1785;1959;2617;2705;3035;3508;3735;4000;4141;4311;4359;4747;5165;5376;5631;6305;6834;7415;7879;8565;8898;9516;9896;9927;10397;22880;23095;23321;26353;51668;54332;55526;56704;57449;57716;59341;59345;64423;81846;81857;90678;121512
212	H00265	Nervous system diseases	Neurodegenerative diseases	Hereditary sensory and autonomic neuropathy	KIF1A;DST;DNMT1;NGF;NTRK1;RAB7A;IKBKAP;SPTLC2;SPTLC1;CCT5;ATL3;ATL1;FAM134B;PRDM12;WNK1	547;667;1786;4803;4914;7879;8518;9517;10558;22948;25923;51062;54463;59335;65125
213	H00266	Nervous system diseases	Neurodegenerative diseases	Hereditary spastic paraplegia	AMPD2;CAPN1;ENTPD1;HSPD1;KIF5A;L1CAM;MAG;PLP1;ALDH18A1;RTN2;SPAST;SPG7;AP4M1;SLC33A1;CYP7B1;TECPR2;KIAA0196;AP5Z1;TFG;ERLIN1;FARS2;AP4B1;PNPLA6;AP4S1;ERLIN2;SPG20;ARL6IP1;DDHD2;AP4E1;ZFYVE26;DSTYK;BSCL2;ATL1;REEP2;SPG21;GJC2;REEP1;SPG11;DDHD1;C19orf12;C12orf65;ZFYVE27;VPS37A;IBA57	271;823;953;3329;3798;3897;4099;5354;5832;6253;6683;6687;9179;9197;9420;9895;9897;9907;10342;10613;10667;10717;10908;11154;11160;23111;23204;23259;23431;23503;25778;26580;51062;51308;51324;57165;65055;80208;80821;83636;91574;118813;137492;200205
214	H00440	Nervous system diseases	Neurodegenerative diseases	Rett syndrome	FOXG1;MECP2	2290;4204
215	H00455	Nervous system diseases	Neurodegenerative diseases	Spinal muscular atrophy	AR;ATP7A;DYNC1H1;SMN1;SMN2;UBA1;VAPB;BICD2	367;538;1778;6606;6607;7317;9217;23299
216	H00655	Nervous system diseases	Neurodegenerative diseases	McLeod syndrome	XK	7504
217	H00833	Nervous system diseases	Neurodegenerative diseases	Neurodegeneration with brain iron accumulation	CP;FTL;PLA2G6;WDR45;ATP13A2;FA2H;PANK2;COASY;C19orf12	1356;2512;8398;11152;23400;79152;80025;80347;83636
218	H00816	Nervous system diseases	Neurodegenerative diseases	Agenesis of the corpus callosum with peripheral neuropathy (ACCPN)	SLC12A6	9990
219	H00840	Nervous system diseases	Neurodegenerative diseases	Band-like calcification with simplified gyration and polymicrogyria	OCLN	100506658
220	H00879	Nervous system diseases	Neurodegenerative diseases	Perry syndrome	DCTN1	1639
221	H00845	Nervous system diseases	Neurodegenerative diseases	Familial amyloidosis	APOA1;APOA2;FGA;GSN;LYZ;TTR	335;336;2243;2934;4069;7276
222	H00860	Nervous system diseases	Neurodegenerative diseases	Benign hereditary chorea	TTF1	7270
223	H00897	Nervous system diseases	Neurodegenerative diseases	Pontocerebellar hypoplasia	AMPD2;CHMP1A;VRK1;CLP1;EXOSC8;PCLO;EXOSC3;SEPSECS;VPS53;RARS2;TSEN34;TSEN2;TOE1;TSEN15;TSEN54	271;5119;7443;10978;11340;27445;51010;51091;55275;57038;79042;80746;114034;116461;283989
224	H00898	Nervous system diseases	Neurodegenerative diseases	Myopathy with lactic acidosis and sideroblastic anaemia	ISCU;YARS2;PUS1	23479;51067;80324
225	H00970	Nervous system diseases	Neurodegenerative diseases	Juvenile primary lateral sclerosis	ALS2	57679
226	H01115	Nervous system diseases	Neurodegenerative diseases	Polyneuropathy, hearing loss, ataxia, retinitis pigmentosa, and cataract	ABHD12	26090
227	H01146	Nervous system diseases	Neurodegenerative diseases	Aminoacylase 1 deficiency	ACY1	95
228	H01172	Nervous system diseases	Neurodegenerative diseases	Infantile ascending hereditary spastic paralysis	ALS2	57679
229	H01177	Nervous system diseases	Neurodegenerative diseases	Infantile bilateral striatal necrosis	ATP6;NUP62	4508;23636
230	H01184	Nervous system diseases	Neurodegenerative diseases	Familial dementia	ITM2B	9445
231	H01185	Nervous system diseases	Neurodegenerative diseases	Cerebral amyloid angiopathy	APP;CST3	351;1471
232	H01204	Nervous system diseases	Neurodegenerative diseases	Cerebellar ataxia, mental retardation (MR), and dysequilibrium syndrome (CAMRQ)	CA8;VLDLR;ATP8A2;WDR81	767;7436;51761;124997
233	H01212	Nervous system diseases	Neurodegenerative diseases	Familial encephalopathy with neuroserpin inclusion bodies	SERPINI1	5274
234	H01259	Nervous system diseases	Neurodegenerative diseases	Giant axonal neuropathy	GAN;DCAF8	8139;50717
235	H01284	Nervous system diseases	Neurodegenerative diseases	Marinesco-Sjogren syndrome	SIL1	64374
236	H01295	Nervous system diseases	Neurodegenerative diseases	Neurodegeneration due to cerebral folate transport deficiency	FOLR1	2348
237	H01432	Nervous system diseases	Neurodegenerative diseases	Choreoacanthocytosis	VPS13A	23230
238	H01436	Nervous system diseases	Neurodegenerative diseases	Guillain-Barre syndrome	PMP22	5376
239	H01614	Nervous system diseases	Neurodegenerative diseases	Multiple system atrophy	COQ2	27235
240	H01779	Nervous system diseases	Neurodegenerative diseases	Neuroferritinopathy	FTL	2512
241	H01807	Nervous system diseases	Neurodegenerative diseases	Hereditary diffuse leukoencephalopathy with spheroids	CSF1R	1436
242	H01898	Nervous system diseases	Neurodegenerative diseases	PNPLA6-related disorders	PNPLA6	10908
243	H01903	Nervous system diseases	Neurodegenerative diseases	Brown-Vialetto-Van Laere syndrome	SLC52A2	79581
244	H01036	Nervous system diseases	Neurodegenerative diseases	Posterior column ataxia with retinitis pigmentosa	FLVCR1	28982
245	H00749	Nervous system diseases	Neurodegenerative diseases	Episodic ataxias	CACNA1A;CACNB4;KCNA1;SLC1A3	773;785;3736;6507
246	H00832	Nervous system diseases	Neurodegenerative diseases	Core neuroacanthocytosis syndromes	XK;VPS13A;JPH3;PANK2	7504;23230;57338;80025
247	H00848	Nervous system diseases	Neurodegenerative diseases	Ataxia with ocular apraxia	PNKP;SETX;PIK3R5;APTX	11284;23064;23533;54840
248	H00856	Nervous system diseases	Neurodegenerative diseases	Distal hereditary motor neuropathies	ATP7A;DCTN1;GARS;DNAJB2;HSPB1;IGHMBP2;HSPB3;SIGMAR1;HSPB8;BSCL2;PLEKHG5;TRPV4;SLC5A7;REEP1;FBXO38	538;1639;2617;3300;3315;3508;8988;10280;26353;26580;57449;59341;60482;65055;81545
249	H00869	Nervous system diseases	Neurodegenerative diseases	Leukoencephalopathy with vanishing white matter	EIF2B1;EIF2B4;EIF2B3;EIF2B2;EIF2B5	1967;8890;8891;8892;8893
250	H00871	Nervous system diseases	Neurodegenerative diseases	Leukoencephalopathy with brain stem and spinal cord involvement and lactate elevation	DARS2	55157
251	H00874	Nervous system diseases	Neurodegenerative diseases	Leukoencephalopathy with dystonia and motor neuropathy	SCP2	6342
252	H00875	Nervous system diseases	Neurodegenerative diseases	Megaloencephalic leukoencephalopathy with subcortical cysts	MLC1;HEPACAM	23209;220296
253	H00878	Nervous system diseases	Neurodegenerative diseases	Cystic leukoencephalopathy without megalencephaly	RNASET2	8635
254	H00999	Nervous system diseases	Neurodegenerative diseases	Coenzyme Q10 deficiency	COQ7;PDSS1;COQ2;COQ6;COQ4;APTX;ADCK3;COQ9;PDSS2	10229;23590;27235;51004;51117;54840;56997;57017;57107
255	H01305	Nervous system diseases	Neurodegenerative diseases	Global cerebral hypomyelination	SLC25A12	8604
256	H01570	Nervous system diseases	Neurodegenerative diseases	Autosomal dominant striatal degeneration	PDE8B;PDE10A	8622;10846
257	H01574	Nervous system diseases	Neurodegenerative diseases	Familial idiopathic basal ganglia calcification	PDGFB;PDGFRB;SLC20A2;XPR1	5155;5159;6575;9213
258	H02144	Nervous system diseases	Neurodegenerative diseases	Gordon Holmes syndrome	RNF216	54476
259	H00577	Nervous system diseases	Epilepsy	Symptomatic generalized epilepsies	CNNM2;SPATA5;BRAT1	54805;166378;221927
260	H00606	Nervous system diseases	Epilepsy	Early infantile epileptic encephalopathy	AARS;CACNA1A;DNM1;EEF1A2;FGF12;GABRA1;GABRB1;GABRB3;GNAO1;GRIN2B;GRIN2D;ITPA;KCNA2;KCNB1;KCNQ2;MDH2;MAPK10;SCN8A;ST3GAL3;SLC1A2;SPTAN1;CDKL5;STXBP1;SLC35A2;YWHAG;AP3B2;PNKP;ARHGEF9;PLCB1;DENND5A;SZT2;FRRS1L;NECAP1;PIGP;WWOX;TBC1D24;SLC12A5;PCDH19;GUF1;ARV1;SLC25A22;ALG13;UBA5;DOCK7;SIK1;ARX;SLC13A5;KCNT2;HCN1	16;773;1759;1917;2257;2554;2560;2562;2775;2904;2906;3704;3737;3745;3785;4191;5602;6334;6487;6506;6709;6792;6812;7355;7532;8120;11284;23229;23236;23258;23334;23732;25977;51227;51741;57465;57468;57526;60558;64801;79751;79868;79876;85440;150094;170302;284111;343450;348980
261	H01460	Nervous system diseases	Epilepsy	West syndrome	ST3GAL3;CDKL5;ARX	6487;6792;170302
262	H01813	Nervous system diseases	Epilepsy	Lennox-Gastaut syndrome	CHD2;GABRB3;PURA;ST3GAL3	1106;2562;5813;6487
263	H01818	Nervous system diseases	Epilepsy	Dravet syndrome	SCN1A	6323
264	H01819	Nervous system diseases	Epilepsy	Early myoclonic encephalopathy	SLC25A22;SIK1	79751;150094
265	H01815	Nervous system diseases	Epilepsy	Malignant migrating partial seizures in infancy	SCN1A;PLCB1;TBC1D24;SLC12A5	6323;23236;57465;57468
266	H00783	Nervous system diseases	Epilepsy	Febrile seizures	GABRD;GABRG2;SCN1A;SCN1B;GPR98;STX1B	2563;2566;6323;6324;84059;112755
267	H00806	Nervous system diseases	Epilepsy	Benign familial neonatal and infantile epilepsies	KCNQ2;KCNQ3	3785;3786
268	H00807	Nervous system diseases	Epilepsy	Autosomal dominant nocturnal frontal lobe epilepsy (ADNFLE)	CHRNA4	1137
269	H00808	Nervous system diseases	Epilepsy	Idiopathic generalized epilepsies	CACNB4;CLCN2;GABRA1;GABRB3;GABRG2;CACNA1H;TBC1D24;EFHC1	785;1181;2554;2562;2566;8912;57465;114327
270	H00809	Nervous system diseases	Epilepsy	Familial epilepsy temporal lobe (ETL)	RELN;LGI1;GAL;CPA6	5649;9211;51083;57094
271	H00810	Nervous system diseases	Epilepsy	Progressive myoclonic epilepsy (PME/ EPM)	SCARB2;TPP1;CLN3;CLN5;CSTB;CTSD;ATN1;CLN8;GBA;KCNC1;NEU1;PPT1;EPM2A;GOSR2;CERS1;CLN6;PRDM8;LMNB2;PRICKLE1;KCTD7;PRICKLE2;MFSD8;NHLRC1	950;1200;1201;1203;1476;1509;1822;2055;2629;3746;4758;5538;7957;9570;10715;54982;56978;84823;144165;154881;166336;256471;378884
272	H01994	Nervous system diseases	Epilepsy	Lafora disease	EPM2A;NHLRC1	7957;378884
273	H01995	Nervous system diseases	Epilepsy	Unverricht-Lundborg disease	CSTB	1476
274	H00996	Nervous system diseases	Epilepsy	Amish infantile epilepsy syndrome	ST3GAL5	8869
275	H01124	Nervous system diseases	Epilepsy	Pyridoxamine-5'-phosphate oxidase (PNPO) deficiency	PNPO	55163
276	H01247	Nervous system diseases	Epilepsy	Pyridoxine-dependent epilepsy	ALDH7A1	501
277	H01258	Nervous system diseases	Epilepsy	Generalized epilepsy and paroxysmal dyskinesia	KCNMA1	3778
278	H01514	Nervous system diseases	Epilepsy	Landau-Kleffner syndrome	GRIN2A;ELP4	2903;26610
279	H01775	Nervous system diseases	Epilepsy	PCDH19-related epilepsy syndrome	PCDH19	57526
280	H01808	Nervous system diseases	Epilepsy	Hemiconvulsion-hemiplegia-epilepsy syndrome	CACNA1A	773
281	H01827	Nervous system diseases	Epilepsy	Epileptic encephalopathy with continuous spike-waves during slow-wave sleep	GRIN2A;ELP4	2903;26610
282	H02058	Nervous system diseases	Epilepsy	Kohlschutter-Tonz syndrome	ROGDI	79641
283	H02150	Nervous system diseases	Epilepsy	Infantile or early childhood epileptic encephalopathy	ATP6V1A;GABRB2;PPP3CA	523;2561;5530
284	H00527	Nervous system diseases	Eye disease	Retinitis pigmentosa	ABCA4;BBS2;CA4;CNGB1;IDH3B;IMPDH1;MAK;NEK2;NRL;PDE6A;PDE6G;PDE6B;RBP3;RGR;RHO;RLBP1;RP9;RP2;RPGR;RPE65;SAG;TULP1;USH2A;BEST1;OFD1;PROM1;PRPF4;PRPF3;LRAT;NR2E3;TOPORS;MERTK;PRPF8;SNRNP200;CRB1;PRPF6;FSCN2;PRPF31;IFT172;SPATA7;KIZ;KLHL7;AGBL5;SEMA4A;ZNF408;DHDDS;ARL6;FAM161A;ZNF513;EYS;CERKL;C2orf71	24;583;762;1258;3420;3614;4117;4751;4901;5145;5148;5158;5949;5995;6010;6017;6100;6102;6103;6121;6295;7287;7399;7439;8481;8842;9128;9129;9227;10002;10210;10461;10594;23020;23418;24148;25794;26121;26160;55812;55857;55975;60509;64218;79797;79947;84100;84140;130557;346007;375298;388939
285	H00612	Nervous system diseases	Eye disease	Primary open angle glaucoma	CYP1B1;MYOC;NTF4;OPTN;WDR36	1545;4653;4909;10133;134430
286	H00633	Nervous system diseases	Eye disease	Duane retraction syndrome	CHN1	1123
287	H00690	Nervous system diseases	Eye disease	Aland Island eye disease	CACNA1F	778
288	H00726	Nervous system diseases	Eye disease	Meesmann corneal dystrophy	KRT3;KRT12	3850;3859
289	H00732	Nervous system diseases	Eye disease	Sorsby fundus dystrophy	TIMP3	7078
290	H00776	Nervous system diseases	Eye disease	Congenital motor nystagmus (CMN)	GPR143;FRMD7	4935;90167
291	H00779	Nervous system diseases	Eye disease	Usher syndrome (US)	HARS;MYO7A;USH2A;USH1C;CIB2;DFNB31;CDH23;PCDH15;GPR98;USH1G	3035;4647;7399;10083;10518;25861;64072;65217;84059;124590
292	H00787	Nervous system diseases	Eye disease	Congenital stationary night blindness	CACNA1F;GNAT1;GRM6;TRPM1;PDE6B;RHO;GRK1;SAG;CABP4;NYX	778;2779;2916;4308;5158;6010;6011;6295;57010;60506
293	H00789	Nervous system diseases	Eye disease	Keratoconus	VSX1	30813
294	H00805	Nervous system diseases	Eye disease	Vitreoretinal degeneration	COL2A1;COL11A1;VCAN;BEST1;NR2E3;COL18A1	1280;1301;1462;7439;10002;80781
295	H02073	Nervous system diseases	Eye disease	Wagner syndrome	VCAN	1462
296	H02075	Nervous system diseases	Eye disease	Enhanced S-cone syndrome	NR2E3	10002
297	H02078	Nervous system diseases	Eye disease	Autosomal dominant vitreoretinochoroidopathy	BEST1	7439
298	H00821	Nervous system diseases	Eye disease	Age-related macular degeneration	ABCA4;CFB;C2;C3;CST3;CX3CR1;ERCC6;CFH;CFHR1;CFI;HTRA1;TLR4;FBLN5;CFHR3;HMCN1	24;629;717;718;1471;1524;2074;3075;3078;3426;5654;7099;10516;10878;83872
299	H00481	Nervous system diseases	Eye disease	Cone-rod dystrophy and cone dystrophy	ABCA4;CACNA1F;CRX;GUCA1A;GUCY2D;PDE6H;RPGR;ADAM9;PROM1;RAB28;RIMS1;TTLL5;RPGRIP1;SEMA4A;PITPNM3;CDHR1;DRAM2;C8orf37;KCNV2;POC1B	24;778;1406;2978;3000;5149;6103;8754;8842;9364;22999;23093;57096;64218;83394;92211;128338;157657;169522;282809
300	H00814	Nervous system diseases	Eye disease	Vitelliform macular dystrophy	IMPG1;BEST1	3617;7439
301	H00819	Nervous system diseases	Eye disease	Stargardt disease	ABCA4;ELOVL4;PROM1;CNGB3	24;6785;8842;54714
302	H01010	Nervous system diseases	Eye disease	Occult macular dystrophy	RP1L1	94137
303	H01768	Nervous system diseases	Eye disease	Central areolar choroidal dystrophy	GUCY2D	3000
304	H01890	Nervous system diseases	Eye disease	Pattern dystrophies of the retinal pigment epithelium	CTNNA1;MAPKAPK3	1495;7867
305	H01009	Nervous system diseases	Eye disease	Newfoundland rod-cone dystrophy	RLBP1	6017
306	H00825	Nervous system diseases	Eye disease	Familial flecked retina syndrome	EFEMP1;CFH;RDH5;RHO;RLBP1;CYP4V2	2202;3075;5959;6010;6017;285440
307	H00837	Nervous system diseases	Eye disease	Leber congenital amaurosis	CRX;GUCY2D;IMPDH1;RPE65;TULP1;LRAT;CRB1;AIPL1;SPATA7;RPGRIP1;NMNAT1;CEP290;RDH12;LCA5;RD3;GDF6	1406;3000;3614;6121;7287;9227;23418;23746;55812;57096;64802;80184;145226;167691;343035;392255
308	H00838	Nervous system diseases	Eye disease	Congenital fibrosis of the extraocular muscles	PHOX2A;TUBB3;KIF21A;COL25A1	401;10381;55605;84570
309	H00951	Nervous system diseases	Eye disease	Reis-Bucklers corneal dystrophy	TGFBI	7045
310	H00952	Nervous system diseases	Eye disease	Thiel-Behnke dystrophies	TGFBI	7045
311	H00953	Nervous system diseases	Eye disease	Gelatinous drop-like corneal dystrophy	TACSTD2	4070
312	H00954	Nervous system diseases	Eye disease	Macular corneal dystrophy	CHST6	4166
313	H00955	Nervous system diseases	Eye disease	Granular corneal dystrophies	TGFBI	7045
314	H00956	Nervous system diseases	Eye disease	Lattice corneal dystrophies	GSN;TGFBI	2934;7045
315	H00957	Nervous system diseases	Eye disease	Fleck corneal dystrophy	PIKFYVE	200576
316	H00958	Nervous system diseases	Eye disease	Congenital stromal corneal dystrophy	DCN	1634
317	H00959	Nervous system diseases	Eye disease	Schnyder corneal dystrophy	UBIAD1	29914
318	H00960	Nervous system diseases	Eye disease	Fuchs corneal dystrophy	COL8A2;TCF4;ZEB1;AGBL1	1296;6925;6935;123624
319	H00961	Nervous system diseases	Eye disease	Posterior polymorphous corneal dystrophy	COL8A2;ZEB1;VSX1;OVOL2	1296;6935;30813;58495
320	H01149	Nervous system diseases	Eye disease	Ring dermoid of cornea	PITX2	5308
321	H01221	Nervous system diseases	Eye disease	Epithelial basement membrane corneal dystrophy	TGFBI	7045
322	H00971	Nervous system diseases	Eye disease	Achromatopsia	CNGA3;GNAT2;PDE6H;ATF6;CNGB3	1261;2780;5149;22926;54714
323	H00973	Nervous system diseases	Eye disease	Bradyopsia	RGS9;RGS9BP	8787;388531
324	H00974	Nervous system diseases	Eye disease	Blue cone monochromacy	OPN1LW	5956
325	H00976	Nervous system diseases	Eye disease	Colorblindness	OPN1LW	5956
326	H01015	Nervous system diseases	Eye disease	Jalili syndrome	CNNM4	26504
327	H01020	Nervous system diseases	Eye disease	Optic atrophy	OPA1;OPA3;TMEM126A	4976;80207;84233
328	H01088	Nervous system diseases	Eye disease	Pigmented paravenous chorioretinal atrophy	CRB1	23418
329	H01180	Nervous system diseases	Eye disease	Sveinsson chorioretinal atrophy (SCRA)	TEAD1	7003
330	H01116	Nervous system diseases	Eye disease	Choroideremia	CHM	1121
331	H01118	Nervous system diseases	Eye disease	Progressive external ophthalmoplegia	SLC25A4;DGUOK;DNA2;POLG;TK2;POLG2;RRM2B;C10orf2;RNASEH1	291;1716;1763;5428;7084;11232;50484;56652;246243
332	H01202	Nervous system diseases	Eye disease	Cataract	BFSP1;CRYAA;CRYAB;CRYBA1;CRYBA2;CRYBA4;CRYBB1;CRYBB2;CRYBB3;CRYGA;CRYGB;CRYGC;CRYGD;CRYGS;EPHA2;EYA1;FTL;GCNT2;GJA3;GJA8;HSF4;LIM2;LSS;MAF;MIP;NHS;PAX6;PITX3;VIM;WFS1;BFSP2;SIPA1L3;TDRD7;AGK;FYCO1;CHMP4B;UNC45B;LEMD2	631;1409;1410;1411;1412;1413;1414;1415;1417;1418;1419;1420;1421;1427;1969;2138;2512;2651;2700;2703;3299;3982;4047;4094;4284;4810;5080;5309;7431;7466;8419;23094;23424;55750;79443;128866;146862;221496
333	H01256	Nervous system diseases	Eye disease	Foveal hypoplasia	PAX6	5080
334	H01273	Nervous system diseases	Eye disease	Autosomal dominant keratitis	PAX6	5080
335	H01378	Nervous system diseases	Eye disease	Bosch-Boonstra optic atrophy syndrome	NR2F1	7025
336	H01798	Nervous system diseases	Eye disease	Autosomal dominant neovascular inflammatory vitreoretinopathy	CAPN5	726
337	H02041	Nervous system diseases	Eye disease	Myopia	ARR3;LRPAP1;P4HA2;SCO2;ZNF644;PRIMPOL;SLC39A5	407;4043;8974;9997;84146;201973;283375
338	H02104	Nervous system diseases	Eye disease	Megalocornea	CHRDL1	91851
339	H02107	Nervous system diseases	Eye disease	Bietti crystalline corneoretinal dystrophy	CYP4V2	285440
340	H02108	Nervous system diseases	Eye disease	Basal laminar drusen	CFH	3075
341	H02110	Nervous system diseases	Eye disease	Doyne honeycomb retinal dystrophy	EFEMP1	2202
342	H02113	Nervous system diseases	Eye disease	Infantile cerebellar-retinal degeneration	ACO2	50
343	H02114	Nervous system diseases	Eye disease	Spastic paraplegia, optic atrophy, and neuropathy	KLC2	64837
344	H02135	Nervous system diseases	Eye disease	Cone-rod dystrophy and hearing loss	CEP78	84131
345	H01920	Nervous system diseases	Ear disease	Partington syndrome	ARX	170302
346	H00604	Nervous system diseases	Ear disease	Deafness, autosomal dominant	ACTG1;COL11A2;DFNA5;COCH;DIAPH1;DSPP;EYA4;GJB2;GJB3;MYH9;MYO1A;MYO6;MYO7A;POU4F3;SIX1;TECTA;WFS1;KCNQ4;GJB6;MYH14;GRHL2;TMC1;CCDC50	71;1302;1687;1690;1729;1834;2070;2706;2707;4627;4640;4646;4647;5459;6495;7007;7466;9132;10804;79784;79977;117531;152137
347	H00605	Nervous system diseases	Ear disease	Deafness, autosomal recessive	COL11A2;ESRRB;FGF3;GJA1;GJB2;GJB3;HGF;MYO6;MYO7A;SERPINB6;RDX;TECTA;OTOF;USH1C;GJB6;TRIOBP;CLDN14;DFNB31;GPSM2;MYO15A;MYO3A;CDH23;TMPRSS3;PCDH15;ESPN;TMC1;LOXHD1;MARVELD2;LRTOMT;LHFPL5;MSRB3;TPRN;PTPRQ	1302;2103;2248;2697;2706;2707;3082;4646;4647;5269;5962;7007;9381;10083;10804;11078;23562;25861;29899;51168;53904;64072;64699;65217;83715;117531;125336;153562;220074;222662;253827;286262;374462
348	H01209	Nervous system diseases	Ear disease	Deafness, X-linked	PRPS1	5631
349	H01705	Nervous system diseases	Ear disease	Bilateral sudden sensorineural hearing loss	ACTG1;COCH;TECTA;WFS1;KCNQ4;CDH23;TMPRSS3	71;1690;7007;7466;9132;64072;64699
350	H00524	Nervous system diseases	Other nervous and sensory system diseases	Scapuloperoneal spinal muscular atrophy	TRPV4	59341
351	H00688	Nervous system diseases	Other nervous and sensory system diseases	Familial advanced sleep phase syndrome	CSNK1D;PER3;PER2	1453;8863;8864
352	H00689	Nervous system diseases	Other nervous and sensory system diseases	Delayed sleep phase syndrome	AANAT	15
353	H00916	Nervous system diseases	Other nervous and sensory system diseases	Congenital central hypoventilation syndrome	ASCL1;BDNF;EDN3;GDNF;RET;PHOX2B	429;627;1908;2668;5979;8929
354	H00770	Nervous system diseases	Other nervous and sensory system diseases	Congenital myasthenic syndrome	CHAT;CHRNA1;CHRND;CHRNE;COL13A1;DPAGT1;GFPT1;LRP4;MUSK;RAPSN;SCN4A;SNAP25;COLQ;SLC5A7;ALG2;SYT2;ALG14;DOK7;AGRN	1103;1134;1144;1145;1305;1798;2673;4038;4593;5913;6329;6616;8292;60482;85365;127833;199857;285489;375790
355	H00769	Nervous system diseases	Other nervous and sensory system diseases	Hyperekplexia	GLRB;SLC6A5;GPHN;ARHGEF9	2743;9152;10243;23229
356	H00775	Nervous system diseases	Other nervous and sensory system diseases	Familial or sporadic hemiplegic migraine	ATP1A2;CACNA1A;SCN1A	477;773;6323
357	H00803	Nervous system diseases	Other nervous and sensory system diseases	Seizures-sensorineural deafness-ataxia-mental retardation-electrolyte imbalance (SESAME)	KCNJ10	3766
358	H00831	Nervous system diseases	Other nervous and sensory system diseases	Primary dystonia	ATP1A3;CACNA1B;COL6A3;TOR1A;GCH1;GNAL;HPCA;SLC2A1;SPR;TAF1;TH;PRKRA;SGCE;KMT2B;PNKD;MECR;THAP1;ANO3;KCTD17;PRRT2	478;774;1293;1861;2643;2774;3208;6513;6697;6872;7054;8575;8910;9757;25953;51102;55145;63982;79734;112476
359	H00836	Nervous system diseases	Other nervous and sensory system diseases	GLUT1 deficiency syndrome	SLC2A1	6513
360	H00989	Nervous system diseases	Other nervous and sensory system diseases	Mohr-Tranebjaerg syndrome	TIMM8A	1678
361	H00998	Nervous system diseases	Other nervous and sensory system diseases	Alternating hemiplegia of childhood	ATP1A2	477
362	H01000	Nervous system diseases	Other nervous and sensory system diseases	Retinal vasculopathy with cerebral leukodystrophy	TREX1	11277
363	H01005	Nervous system diseases	Other nervous and sensory system diseases	Dopamine beta-hydroxylase deficiency	DBH	1621
364	H01007	Nervous system diseases	Other nervous and sensory system diseases	Choroid plexus papilloma	TP53	7157
365	H01097	Nervous system diseases	Other nervous and sensory system diseases	Spastic quadriplegic cerebral palsy	ADD3;GAD1;KANK1	120;2571;23189
366	H01131	Nervous system diseases	Other nervous and sensory system diseases	Hereditary neuralgic amyotrophy	43717	10801
367	H01155	Nervous system diseases	Other nervous and sensory system diseases	Roussy-Levy syndrome	MPZ;PXMP2	4359;5827
368	H01161	Nervous system diseases	Other nervous and sensory system diseases	Aromatic L-amino acid decarboxylase deficiency	DDC	1644
369	H01201	Nervous system diseases	Other nervous and sensory system diseases	Jensen syndrome	TIMM8A	1678
370	H01287	Nervous system diseases	Other nervous and sensory system diseases	Congenital mirror movements	DCC;RAD51	1630;5888
371	H01293	Nervous system diseases	Other nervous and sensory system diseases	Narcolepsy	MOG	4340
372	H01296	Nervous system diseases	Other nervous and sensory system diseases	Hereditary neuropathy with liability to pressure palsies	PMP22	5376
373	H01301	Nervous system diseases	Other nervous and sensory system diseases	Hemorrhagic destruction of the brain, subependymal calcification, and cataracts	JAM3	83700
374	H00798	Nervous system diseases	Other nervous and sensory system diseases	Familial carpal tunnel syndrome	TTR	7276
375	H01812	Nervous system diseases	Other nervous and sensory system diseases	Rasmussen encephalitis	CTLA4;PDCD1	1493;5133
376	H01490	Nervous system diseases	Other nervous and sensory system diseases	Multiple sclerosis	HLA-DRB1;PDCD1;TNFRSF1A	3123;5133;7132
377	H01491	Nervous system diseases	Other nervous and sensory system diseases	Neuromyelitis optica	AQP4	361
378	H01504	Nervous system diseases	Other nervous and sensory system diseases	Vogt-Koyanagi-Harada syndrome	HLA-DRB1;HLA-DRB4	3123;3126
379	H01565	Nervous system diseases	Other nervous and sensory system diseases	Wernicke encephalopathy	SLC19A2	10560
380	H01577	Nervous system diseases	Other nervous and sensory system diseases	Essential tremor	FUS;TENM4	2521;26011
381	H01692	Nervous system diseases	Other nervous and sensory system diseases	Subependymal giant cell astrocytoma	TSC1;TSC2	7248;7249
382	H01836	Nervous system diseases	Other nervous and sensory system diseases	Congenital pain insensitivity with anhidrosis	NTRK1	4914
383	H01987	Nervous system diseases	Other nervous and sensory system diseases	Familial dysautonomia	IKBKAP	8518
384	H02101	Nervous system diseases	Other nervous and sensory system diseases	Autosomal dominant sensory ataxia	RNF170	81790
385	H02137	Nervous system diseases	Other nervous and sensory system diseases	Laurence-Moon syndrome	PNPLA6	10908
386	H02140	Nervous system diseases	Other nervous and sensory system diseases	Boucher-Neuhauser syndrome	PNPLA6	10908
387	H00292	Cardiovascular diseases	Cardiac diseases	Hypertrophic cardiomyopathy	ACTC1;MYBPC3;MYH6;MYH7;MYL2;MYL3;TNNC1;TNNI3;TNNT2;TPM1;TTN;VCL;CSRP3;PRKAG2	70;4607;4624;4625;4633;4634;7134;7137;7139;7168;7273;7414;8048;51422
388	H00293	Cardiovascular diseases	Cardiac diseases	Arrhythmogenic right ventricular cardiomyopathy	DSC2;DSG2;DSP;JUP;PKP2;RYR2;TGFB3;TMEM43	1824;1829;1832;3728;5318;6262;7043;79188
389	H00294	Cardiovascular diseases	Cardiac diseases	Dilated cardiomyopathy	ACTC1;ACTN2;DES;DMD;EYA4;FKTN;HLA-DPA1;HLA-DPB1;HLA-DQA1;HLA-DRB1;LMNA;MYBPC3;MYH6;MYH7;PLN;PSEN1;PSEN2;SCN5A;SDHA;SGCD;TAZ;TMPO;TNNC1;TNNI3;TNNT2;TPM1;TTN;VCL;CSRP3;TCAP;ABCC9;LDB3;NEXN;RBM20	70;88;1674;1756;2070;2218;3113;3115;3117;3123;4000;4607;4624;4625;5350;5663;5664;6331;6389;6444;6901;7112;7134;7137;7139;7168;7273;7414;8048;8557;10060;11155;91624;282996
390	H01219	Cardiovascular diseases	Cardiac diseases	Restrictive cardiomyopathy	ACTC1;DES;TNNI3;TNNT2	70;1674;7137;7139
391	H01216	Cardiovascular diseases	Cardiac diseases	Left ventricular noncompaction	ACTC1;DTNA;LMNA;MYH7;TAZ;TNNT2;LDB3	70;1837;4000;4625;6901;7139;11155
392	H00546	Cardiovascular diseases	Cardiac diseases	Atrial septal defect	ACTC1;NKX2-5;GATA4;GATA6;MYH6;TLL1;CITED2;TBX20	70;1482;2626;2627;4624;7092;10370;57057
393	H00547	Cardiovascular diseases	Cardiac diseases	Atrioventricular septal defect	GATA4;GATA6;GJA1;CRELD1	2626;2627;2697;78987
394	H00549	Cardiovascular diseases	Cardiac diseases	Tetralogy of Fallot	JAG1;NKX2-5;GATA4;GATA6;TBX1;ZFPM2	182;1482;2626;2627;6899;23414
395	H00550	Cardiovascular diseases	Cardiac diseases	Complete transposition of the great arteries	MED13L;CFC1	23389;55997
396	H00553	Cardiovascular diseases	Cardiac diseases	Congenital supravalvar aortic stenosis	ELN	2006
397	H00555	Cardiovascular diseases	Cardiac diseases	Char syndrome	TFAP2B	7021
398	H00654	Cardiovascular diseases	Cardiac diseases	Barth syndrome	TAZ	6901
399	H00669	Cardiovascular diseases	Cardiac diseases	Naxos disease	JUP	3728
400	H02094	Cardiovascular diseases	Cardiac diseases	Carvajal syndrome	DSP	1832
401	H00720	Cardiovascular diseases	Cardiac diseases	Long QT syndrome	ANK2;CACNA1C;CALM1;CALM2;CAV3;KCNE1;KCNH2;KCNJ2;KCNJ5;KCNQ1;SCN5A;SNTA1;KCNE2;AKAP9	287;775;801;805;859;3753;3757;3759;3762;3784;6331;6640;9992;10142
402	H00725	Cardiovascular diseases	Cardiac diseases	Short QT syndrome	KCNH2;KCNJ2;KCNQ1	3757;3759;3784
403	H02091	Cardiovascular diseases	Cardiac diseases	Jervell and Lange-Nielsen syndrome	KCNE1;KCNQ1	3753;3784
404	H00728	Cardiovascular diseases	Cardiac diseases	Brugada syndrome	CACNA1C;CACNB2;KCND3;SCN1B;SCN5A;KCNE3;HCN4;GPD1L;SCN3B	775;783;3752;6324;6331;10008;10021;23171;55800
405	H00729	Cardiovascular diseases	Cardiac diseases	Sick sinus syndrome	SCN5A;HCN4	6331;10021
406	H00730	Cardiovascular diseases	Cardiac diseases	Familial idiopathic ventricular fibrillation	DPP6;SCN5A	1804;6331
407	H00731	Cardiovascular diseases	Cardiac diseases	Atrial fibrillation	GJA5;KCNA5;KCNJ2;KCNQ1;MYL4;NPPA;SCN1B;SCN2B;SCN5A;NUP155;KCNE2;ABCC9;SCN3B	2702;3741;3759;3784;4635;4878;6324;6327;6331;9631;9992;10060;55800
408	H00918	Cardiovascular diseases	Cardiac diseases	Double-outlet right ventricle	CFC1	55997
409	H01019	Cardiovascular diseases	Cardiac diseases	Catecholaminergic polymorphic ventricular tachycardia	CALM1;CASQ2;GNAI2;RYR2;TRDN	801;845;2771;6262;10345
410	H01154	Cardiovascular diseases	Cardiac diseases	Wolff-Parkinson-White (WPW) syndrome	PRKAG2	51422
411	H01263	Cardiovascular diseases	Cardiac diseases	Progressive cardiac conduction defect (PCCD)	SCN5A;TRPM4	6331;54795
412	H01736	Cardiovascular diseases	Cardiac diseases	Persistent truncus arteriosus	GATA6	2627
413	H01868	Cardiovascular diseases	Cardiac diseases	Mitral valve prolapse	FLNA;DCHS1	2316;8642
414	H01926	Cardiovascular diseases	Cardiac diseases	Ventricular septal defect	NKX2-5;GATA4;CITED2	1482;2626;10370
415	H02122	Cardiovascular diseases	Cardiac diseases	Chronic atrial and intestinal dysrhythmia	SGOL1	151648
416	H02125	Cardiovascular diseases	Cardiac diseases	Cardiac conduction disease with dilated cardiomyopathy	TNNI3K	51086
417	H00532	Cardiovascular diseases	Vascular diseases	Parkes Weber syndrome	RASA1	5921
418	H00533	Cardiovascular diseases	Vascular diseases	Hereditary hemorrhagic telangiectasia	ACVRL1;ENG;GDF2;SMAD4	94;2022;2658;4089
419	H00534	Cardiovascular diseases	Vascular diseases	Cerebral cavernous malformation	KRIT1;PDCD10;CCM2	889;11235;83605
420	H01482	Cardiovascular diseases	Vascular diseases	Infantile hemangioma	KDR;ANTXR1	3791;84168
421	H00536	Cardiovascular diseases	Vascular diseases	Cerebral autosomal dominant arteriopathy with subcortical infarcts and leucoencephalopathy (CADASIL)	NOTCH3	4854
422	H00579	Cardiovascular diseases	Vascular diseases	Hereditary angiopathy with nephropathy, aneurysms, and muscle cramps (HANAC)	COL4A1	1282
423	H01757	Cardiovascular diseases	Vascular diseases	Cerebral autosomal recessive arteriopathy with subcortical infarcts and leukoencephalopathy	HTRA1	5654
424	H00800	Cardiovascular diseases	Vascular diseases	Loeys-Dietz syndrome	SMAD3;TGFB2;TGFB3;TGFBR1;TGFBR2	4088;7042;7043;7046;7048
425	H00801	Cardiovascular diseases	Vascular diseases	Familial thoracic aortic aneurysm and dissection	ACTA2;LOX;MYH11;MYLK;PRKG1;TGFBR1;TGFBR2	59;4015;4629;4638;5592;7046;7048
426	H00877	Cardiovascular diseases	Vascular diseases	Brain small vessel disease with hemorrhage	COL4A1	1282
427	H00896	Cardiovascular diseases	Vascular diseases	Lymphangioleiomyomatosis	TSC1;TSC2	7248;7249
428	H01471	Cardiovascular diseases	Vascular diseases	Lymphangioma	FLT4	2324
429	H00919	Cardiovascular diseases	Vascular diseases	Arterial tortuosity syndrome	SLC2A10	81031
430	H01002	Cardiovascular diseases	Vascular diseases	Generalized arterial calcification of infancy	ABCC6;ENPP1	368;5167
431	H01006	Cardiovascular diseases	Vascular diseases	Hereditary angioedema	SERPING1;F12	710;2161
432	H01120	Cardiovascular diseases	Vascular diseases	Proliferative vasculopathy and hydranencephaly-hydrocephaly syndrome	FLVCR2	55640
433	H01382	Cardiovascular diseases	Vascular diseases	Polyarteritis nodosa	CECR1	51816
434	H00824	Cardiovascular diseases	Vascular diseases	Calcification of joints and arteries	NT5E	4907
435	H01396	Cardiovascular diseases	Vascular diseases	Moyamoya disease	ACTA2;GUCY1A3;RNF213	59;2982;57674
436	H01433	Cardiovascular diseases	Vascular diseases	Budd-Chiari syndrome	F5;JAK2	2153;3717
437	H01698	Cardiovascular diseases	Vascular diseases	Giant cell arteritis	HLA-DRB1;PTPN22	3123;26191
438	H01468	Cardiovascular diseases	Vascular diseases	Eosinophilic granulomatosis with polyangiitis	HLA-DRB1;HLA-DRB4;IL10	3123;3126;3586
439	H01630	Cardiovascular diseases	Vascular diseases	Patent ductus arteriosus	ACTA2;MYH11;TFAP2B;PRDM6	59;4629;7021;93166
440	H01723	Cardiovascular diseases	Vascular diseases	Deep vein thrombosis	SERPINC1;PROC;PROS1	462;5624;5627
441	H01742	Cardiovascular diseases	Vascular diseases	Coronary artery disease	CD36;CX3CR1;LRP6;MEF2A;MMP3;KALRN	948;1524;4040;4205;4314;8997
442	H01809	Cardiovascular diseases	Vascular diseases	Sturge-Weber syndrome	GNAQ	2776
443	H01866	Cardiovascular diseases	Vascular diseases	Pulmonary veno-occlusive disease and pulmonary capillary hemangiomatosis	BMPR2;EIF2AK4	659;440275
444	H02088	Cardiovascular diseases	Vascular diseases	Primary intraosseous vascular malformation	ELMO2	63916
445	H00228	Cardiovascular diseases	Hematologic diseases	Thalassemia	ATRX;HBA1;HBA2;HBB;HBG1;HBG2	546;3039;3040;3043;3047;3048
446	H01752	Cardiovascular diseases	Hematologic diseases	ATR-X syndrome	ATRX	546
447	H00229	Cardiovascular diseases	Hematologic diseases	Sickle cell anemia	HBB	3043
448	H00230	Cardiovascular diseases	Hematologic diseases	Hereditary spherocytosis	ANK1;EPB42;SLC4A1;SPTA1;SPTB	286;2038;6521;6708;6710
449	H00231	Cardiovascular diseases	Hematologic diseases	Hereditary elliptocytosis	EPB41;SLC4A1;SPTA1;SPTB	2035;6521;6708;6710
450	H00232	Cardiovascular diseases	Hematologic diseases	Hereditary stomatocytosis	KCNN4;RHAG;SLC2A1;SLC4A1;PIEZO1;ABCB6	3783;6005;6513;6521;9780;10058
451	H00219	Cardiovascular diseases	Hematologic diseases	Hemophilia	F8;F9;GP1BA;VWF	2157;2158;2811;7450
452	H01254	Cardiovascular diseases	Hematologic diseases	Congenital prothrombin deficiency	F2	2147
453	H00220	Cardiovascular diseases	Hematologic diseases	Factor V deficiency	F5	2153
454	H00221	Cardiovascular diseases	Hematologic diseases	Combined deficiency of factors V and VIII	LMAN1;MCFD2	3998;90411
455	H00222	Cardiovascular diseases	Hematologic diseases	Afibrinogenemia	FGA;FGB;FGG	2243;2244;2266
456	H00223	Cardiovascular diseases	Hematologic diseases	Inherited thrombophilia	SERPINC1;F2;F5;F9;FGA;FGB;FGG;SERPIND1;HRG;SERPINE1;PLG;PROC;PROS1;THBD	462;2147;2153;2158;2243;2244;2266;3053;3273;5054;5340;5624;5627;7056
457	H01740	Cardiovascular diseases	Hematologic diseases	Macrothrombocytopenia	ACTN1;DIAPH1;FLNA;GATA1;GP1BA;GP1BB;GP9;ITGA2B;ITGB3;MYH9;PRKACG;VWF;GFI1B;NBEAL2;ABCG5;ABCG8;TUBB1	87;1729;2316;2623;2811;2812;2815;3674;3690;4627;5568;7450;8328;23218;64240;64241;81027
458	H00224	Cardiovascular diseases	Hematologic diseases	Bernard-Soulier syndrome	GP1BA;GP1BB;GP9	2811;2812;2815
459	H00233	Cardiovascular diseases	Hematologic diseases	MYH9-related disease	MYH9	4627
460	H02051	Cardiovascular diseases	Hematologic diseases	May-Hegglin anomaly	MYH9	4627
461	H02052	Cardiovascular diseases	Hematologic diseases	Sebastian syndrome	MYH9	4627
462	H02053	Cardiovascular diseases	Hematologic diseases	Fechtner syndrome	MYH9	4627
463	H00226	Cardiovascular diseases	Hematologic diseases	Glanzmann thrombasthenia	ITGA2B;ITGB3	3674;3690
464	H00227	Cardiovascular diseases	Hematologic diseases	Congenital amegakaryocytic thrombocytopenia	MPL	4352
465	H00234	Cardiovascular diseases	Hematologic diseases	Pelger-Huet anomaly	LBR	3930
466	H00235	Cardiovascular diseases	Hematologic diseases	Methemoglobinemia	CYB5A;CYB5R3	1528;1727
467	H00236	Cardiovascular diseases	Hematologic diseases	Congenital polycythemia	EPAS1;EPOR;VHL;EGLN1	2034;2057;7428;54583
468	H00237	Cardiovascular diseases	Hematologic diseases	Diamond-Blackfan anemia	RPL5;RPL11;RPL15;RPL26;RPL35A;RPS7;RPS10;RPS17;RPS19;RPS24;RPS26;RPS28;RPS29;TSR2	6125;6135;6138;6154;6165;6201;6204;6218;6223;6229;6231;6234;6235;90121
469	H00238	Cardiovascular diseases	Hematologic diseases	Fanconi anemia	BRCA2;ERCC4;FANCA;FANCC;FANCD2;FANCE;FANCB;FANCF;FANCG;RAD51;RAD51C;XRCC2;MAD2L2;UBE2T;FANCL;RFWD3;FANCI;FANCM;PALB2;BRIP1;SLX4	675;2072;2175;2176;2177;2178;2187;2188;2189;5888;5889;7516;10459;29089;55120;55159;55215;57697;79728;83990;84464
470	H00490	Cardiovascular diseases	Hematologic diseases	Diaphyseal dysplasia with anemia	TBXAS1	6916
471	H00578	Cardiovascular diseases	Hematologic diseases	Epstein syndrome	MYH9	4627
472	H00664	Cardiovascular diseases	Hematologic diseases	Anemia due to disorders of glycolytic enzymes	BPGM;GPI;HK1;PGK1;TPI1	669;2821;3098;5230;7167
473	H00668	Cardiovascular diseases	Hematologic diseases	Anemia due to disorders of glutathione metabolism	G6PD;GCLC;GPX1;GSS;OPLAH	2539;2729;2876;2937;26873
474	H00674	Cardiovascular diseases	Hematologic diseases	Anemia due to disorders of nucleotide metabolism	AK1;NT5C3A	203;51251
475	H00917	Cardiovascular diseases	Hematologic diseases	Congenital dyserythropoietic anemias (CDAs)	SEC23B;KLF1;C15orf41;CDAN1	10483;10661;84529;146059
476	H00938	Cardiovascular diseases	Hematologic diseases	Factor XI deficiency	F11	2160
477	H00941	Cardiovascular diseases	Hematologic diseases	Factor XII deficiency	F12	2161
478	H00945	Cardiovascular diseases	Hematologic diseases	Factor XIII deficiency	F13A1;F13B	2162;2165
479	H00978	Cardiovascular diseases	Hematologic diseases	Thrombocytopenia (THC)	RUNX1;ETV6;FYB;GATA1;SRC;WAS;ANKRD26;CYCS;MASTL	861;2120;2533;2623;6714;7454;22852;54205;84930
480	H00982	Cardiovascular diseases	Hematologic diseases	Sideroblastic anemia	ABCB7;GLRX5;SLC25A38	22;51218;54977
481	H00983	Cardiovascular diseases	Hematologic diseases	Alpha-2-plasmin inhibitor (a2-PI) deficiency	SERPINF2	5345
482	H00920	Cardiovascular diseases	Hematologic diseases	Exocrine pancreatic insufficiency, dyserythropoietic anemia, and calvarial hyperostosis	COX4I2	84701
483	H00995	Cardiovascular diseases	Hematologic diseases	Combined deficiency of vitamin K-dependent clotting factors	GGCX;VKORC1	2677;79001
484	H01013	Cardiovascular diseases	Hematologic diseases	Adult i phenotype	GCNT2	2651
485	H01031	Cardiovascular diseases	Hematologic diseases	Orthostatic intolerance	SLC6A2	6530
486	H01053	Cardiovascular diseases	Hematologic diseases	Paroxysmal nocturnal hemoglobinuria	PIGA	5277
487	H01078	Cardiovascular diseases	Hematologic diseases	Fletcher factor deficiency	KLKB1	3818
488	H01096	Cardiovascular diseases	Hematologic diseases	Pyruvate kinase deficiency	PKLR	5313
489	H01106	Cardiovascular diseases	Hematologic diseases	Plasminogen activator inhibitor type 1 deficiency	SERPINE1	5054
490	H01125	Cardiovascular diseases	Hematologic diseases	Hereditary pyropoikilocytosis	SPTA1	6708
491	H01132	Cardiovascular diseases	Hematologic diseases	Aplastic anemia	IFNG;TERC;TERT	3458;7012;7015
492	H01145	Cardiovascular diseases	Hematologic diseases	Atransferrinemia	TF	7018
493	H01162	Cardiovascular diseases	Hematologic diseases	Scott syndrome	ANO6	196527
494	H01183	Cardiovascular diseases	Hematologic diseases	Thiamine-responsive megaloblastic anemia	SLC19A2	10560
495	H01196	Cardiovascular diseases	Hematologic diseases	Hypochromic microcytic anemia	SLC11A2	4891
496	H01206	Cardiovascular diseases	Hematologic diseases	Plasminogen deficiency	PLG	5340
497	H01214	Cardiovascular diseases	Hematologic diseases	Rh-null hemolytic anemia (RHN)	RHAG	6005
498	H01235	Cardiovascular diseases	Hematologic diseases	Bleeding disorder platelet-type	FLI1;ITGA2;TBXA2R;RASGRP2;GP6;P2RY12	2313;3673;6915;10235;51206;64805
499	H01252	Cardiovascular diseases	Hematologic diseases	Hereditary folate malabsorption	SLC46A1	113235
500	H01277	Cardiovascular diseases	Hematologic diseases	Vitamin B12 deficiency anaemia	GIF;CUBN;AMN	2694;8029;81693
501	H01278	Cardiovascular diseases	Hematologic diseases	Iron-refractory iron deficiency anemia	TMPRSS6	164656
502	H01303	Cardiovascular diseases	Hematologic diseases	Hypercatabolic hypoproteinemia	B2M	567
503	H01381	Cardiovascular diseases	Hematologic diseases	Antithrombin III deficiency	SERPINC1	462
504	H01434	Cardiovascular diseases	Hematologic diseases	Atypical hemolytic uremic syndrome	CFB;C3;CFH;CFHR1;CFI;CD46;THBD;CFHR3	629;718;3075;3078;3426;4179;7056;10878
505	H01481	Cardiovascular diseases	Hematologic diseases	Myelodysplastic syndrome	RUNX1;DNMT3A;GATA2;IDH1;IDH2;JAK2;NRAS;SRSF2;TP53;U2AF1;ZRSR2;SF3B1;TET2;ASXL1	861;1788;2624;3417;3418;3717;4893;6427;7157;7307;8233;23451;54790;171023
506	H01484	Cardiovascular diseases	Hematologic diseases	5q- syndrome	RPS14	6208
507	H01720	Cardiovascular diseases	Hematologic diseases	Southeast Asian ovalocytosis	SLC4A1	6521
508	H01938	Cardiovascular diseases	Hematologic diseases	Hypermanganesemia with dystonia	SLC39A14	23516
509	H01978	Cardiovascular diseases	Hematologic diseases	Dehydrated hereditary stomatocytosis	KCNN4;PIEZO1	3783;9780
510	H01979	Cardiovascular diseases	Hematologic diseases	Overhydrated hereditary stomatocytosis	RHAG	6005
511	H02001	Cardiovascular diseases	Hematologic diseases	Familial pseudohyperkalemia	PIEZO1;ABCB6	9780;10058
512	H02002	Cardiovascular diseases	Hematologic diseases	Cryohydrocytosis	SLC4A1	6521
513	H02092	Cardiovascular diseases	Hematologic diseases	von Willebrand disease	VWF	7450
514	H02093	Cardiovascular diseases	Hematologic diseases	Platelet-type von Willebrand disease	GP1BA	2811
515	H02097	Cardiovascular diseases	Hematologic diseases	Gray platelet syndrome	NBEAL2	23218
516	H00602	Cardiovascular diseases	Hypertensive diseases	Glucocorticoid-remediable aldosteronism (GRA)	CYP11B1	1584
517	H00259	Cardiovascular diseases	Hypertensive diseases	Apparent mineralocorticoid excess syndrome	HSD11B2	3291
518	H00242	Cardiovascular diseases	Hypertensive diseases	Liddle syndrome	SCNN1B;SCNN1G	6338;6340
519	H00603	Cardiovascular diseases	Hypertensive diseases	Hypertension exacerbated in pregnancy	NR3C2	4306
520	H01619	Cardiovascular diseases	Hypertensive diseases	Primary pulmonary hypertension	BMPR2	659
521	H01621	Cardiovascular diseases	Hypertensive diseases	Pulmonary arterial hypertension	ACVRL1;BMPR2;CAV1;ENG;KCNK3;SMAD9;EIF2AK4	94;659;857;2022;3777;4093;440275
522	H01633	Cardiovascular diseases	Hypertensive diseases	High blood pressure	CYP11B1;HSD11B2;NR3C2;SCNN1B;SCNN1G	1584;3291;4306;6338;6340
523	H00904	Respiratory diseases	Lung diseases	Cutis laxa with severe pulmonary, gastrointestinal, and urinary abnormalities	LTBP4	8425
524	H01103	Respiratory diseases	Lung diseases	Alpha-1-antitrypsin deficiency	SERPINA1	5265
525	H01110	Respiratory diseases	Lung diseases	Pneumothorax	FLCN	201163
526	H01122	Respiratory diseases	Lung diseases	Congenital pulmonary alveolar proteinosis	ABCA3;CSF2RA;CSF2RB;SFTPC	21;1438;1439;6440
527	H01298	Respiratory diseases	Lung diseases	Pulmonary alveolar microlithiasis	SLC34A2	10568
528	H01299	Respiratory diseases	Lung diseases	Idiopathic pulmonary fibrosis	SFTPC;TERC;TERT;SFTPA1;MUC5B;SFTPA2	6440;7012;7015;653509;727897;729238
529	H01714	Respiratory diseases	Lung diseases	Chronic obstructive pulmonary disease (COPD)	SERPINA1	5265
530	H02124	Respiratory diseases	Lung diseases	Interstitial lung and liver disease	MARS	4141
531	H00892	Respiratory diseases	Tracheobronchial diseases	Bronchiectasis with or without elevated sweat chloride	SCNN1A;SCNN1B;SCNN1G	6337;6338;6340
532	H01713	Respiratory diseases	Tracheobronchial diseases	Diffuse panbronchiolitis	HLA-A;HLA-B	3105;3106
533	H00564	Respiratory diseases	Tracheobronchial diseases	Primary ciliary dyskinesia	GAS8;SPAG1;DNAH11;CCNO;LRRC6;DNAI1;NME8;ZMYND10;HYDIN;DNAAF5;CCDC40;DNAAF2;C21orf59;DNAI2;TTC25;DNAL1;RSPH3;CCDC65;RSPH1;DRC1;CCDC114;CCDC151;DNAAF1;PIH1D3;DYX1C1;RSPH9;CCDC39;DNAAF3;CCDC103	2622;6674;8701;10309;23639;27019;51314;51364;54768;54919;55036;55172;56683;64446;83538;83544;83861;85478;89765;92749;93233;115948;123872;139212;161582;221421;339829;352909;388389
534	H00409	Endocrine and metabolic diseases	Diabetes	Type II diabetes mellitus	CDKN2A;CDKN2B;HHEX;KCNJ11;KCNQ1;MTNR1B;NOTCH2;ENPP1;PPARG;HNF1B;TCF7L2;WFS1;IGF2BP2;CAPN10;CDKAL1;ADAMTS9;FTO;SLC30A8;JAZF1	1029;1030;3087;3767;3784;4544;4853;5167;5468;6928;6934;7466;10644;11132;54901;56999;79068;169026;221895
535	H00408	Endocrine and metabolic diseases	Diabetes	Type I diabetes mellitus	CTLA4;CTSH;ERBB3;HLA-DQA1;HLA-DRB1;IL2;IL2RA;INS;ITPR3;PRKCQ;PTPN2;SH2B3;CD226;CLEC16A;PTPN22;IL21;BACH2;IFIH1;NAA25;C1QTNF6	1493;1512;2065;3117;3123;3558;3559;3630;3710;5588;5771;10019;10666;23274;26191;59067;60468;64135;80018;114904
536	H00410	Endocrine and metabolic diseases	Diabetes	Maturity onset diabetes of the young (MODY)	BLK;CEL;GCK;HNF4A;INS;PDX1;KCNJ11;NEUROD1;PAX4;HNF1A;HNF1B;KLF11;APPL1	640;1056;2645;3172;3630;3651;3767;4760;5078;6927;6928;8462;26060
537	H00512	Endocrine and metabolic diseases	Diabetes	Permanent neonatal diabetes mellitus	GCK;INS;PDX1;KCNJ11;ABCC8;EIF2AK3;FOXP3;GLIS3;PTF1A	2645;3630;3651;3767;6833;9451;50943;169792;256297
538	H00513	Endocrine and metabolic diseases	Diabetes	Transient neonatal diabetes mellitus	KCNJ11;PLAGL1;ABCC8;ZFP57	3767;5325;6833;346171
539	H00766	Endocrine and metabolic diseases	Diabetes	Wolcott-Rallison syndrome	EIF2AK3	9451
540	H00854	Endocrine and metabolic diseases	Diabetes	Wolfram syndrome	WFS1;CISD2	7466;493856
541	H00942	Endocrine and metabolic diseases	Diabetes	Rabson-Mendenhall syndrome	INSR	3643
542	H01224	Endocrine and metabolic diseases	Diabetes	Ketosis-prone diabetes mellitus	PAX4	5078
543	H01228	Endocrine and metabolic diseases	Diabetes	Insulin-resistant diabetes mellitus with acanthosis nigricans	INSR	3643
544	H01377	Endocrine and metabolic diseases	Diabetes	Mitchell-Riley syndrome	RFX6	222546
545	H01456	Endocrine and metabolic diseases	Diabetes	Diabetic nephropathy	ACE;SOD2;VEGFA	1636;6648;7422
546	H01457	Endocrine and metabolic diseases	Diabetes	Diabetic retinopathy	ACE;EPO;PON1;VEGFA	1636;2056;5444;7422
547	H01459	Endocrine and metabolic diseases	Diabetes	Diabetic neuropathy	VEGFA	7422
548	H00253	Endocrine and metabolic diseases	Hypothalamus and pituitary gland diseases	Neurohypophyseal diabetes insipidus (NPDI)	AVP	551
549	H00254	Endocrine and metabolic diseases	Hypothalamus and pituitary gland diseases	Growth hormone deficiency	BTK;GH1;GHR;OTX2;POU1F1;PROP1;SOX3;LHX3;HESX1;LHX4	695;2688;2690;5015;5449;5626;6658;8022;8820;89884
550	H02035	Endocrine and metabolic diseases	Hypothalamus and pituitary gland diseases	Isolated growth hormone deficiency	BTK;GH1	695;2688
551	H02036	Endocrine and metabolic diseases	Hypothalamus and pituitary gland diseases	Combined pituitary hormone deficiency	OTX2;POU1F1;PROP1;LHX3;HESX1;LHX4	5015;5449;5626;8022;8820;89884
552	H02037	Endocrine and metabolic diseases	Hypothalamus and pituitary gland diseases	Laron syndrome	GHR	2690
553	H02038	Endocrine and metabolic diseases	Hypothalamus and pituitary gland diseases	X-linked panhypopituitarism	SOX3	6658
554	H02039	Endocrine and metabolic diseases	Hypothalamus and pituitary gland diseases	Kowarski syndrome	GH1	2688
555	H02040	Endocrine and metabolic diseases	Hypothalamus and pituitary gland diseases	Insulin-like growth factor I deficiency	IGF1	3479
556	H01102	Endocrine and metabolic diseases	Hypothalamus and pituitary gland diseases	Pituitary adenomas	CDKN1B;GNAS;MEN1;PIK3CA;PRKAR1A;AIP;USP8;DICER1;RASD1;GPR101	1027;2778;4221;5290;5573;9049;9101;23405;51655;83550
557	H01618	Endocrine and metabolic diseases	Hypothalamus and pituitary gland diseases	Pituitary gigantism	GPR101	83550
558	H01483	Endocrine and metabolic diseases	Hypothalamus and pituitary gland diseases	Acromegaly	GNAS;AIP;GPR101	2778;9049;83550
559	H00255	Endocrine and metabolic diseases	Hypothalamus and pituitary gland diseases	Hypogonadotropic hypogonadism	DUSP6;FGF8;FGFR1;GNRH1;GNRHR;KAL1;KISS1;TAC3;TACR3;FGF17;HS6ST1;SEMA3A;FLRT3;NSMF;IL17RD;CHD7;WDR11;SPRY4;KISS1R;FEZF1	1848;2253;2260;2796;2798;3730;3814;6866;6870;8822;9394;10371;23767;26012;54756;55636;55717;81848;84634;389549
560	H00794	Endocrine and metabolic diseases	Hypothalamus and pituitary gland diseases	Aromatase excess syndrome	CYP19A1	1588
561	H02020	Endocrine and metabolic diseases	Hypothalamus and pituitary gland diseases	Aromatase deficiency	CYP19A1	1588
562	H00937	Endocrine and metabolic diseases	Hypothalamus and pituitary gland diseases	Precocious puberty	LHCGR;KISS1R	3973;84634
563	H02018	Endocrine and metabolic diseases	Hypothalamus and pituitary gland diseases	Central precocious puberty	MKRN3;KISS1R	7681;84634
564	H02019	Endocrine and metabolic diseases	Hypothalamus and pituitary gland diseases	Familial male-limited precocious puberty	LHCGR	3973
565	H01253	Endocrine and metabolic diseases	Hypothalamus and pituitary gland diseases	Isolated follicle-stimulating hormone deficiency	FSHB	2488
566	H01274	Endocrine and metabolic diseases	Hypothalamus and pituitary gland diseases	Growth delay due to insulin-like growth factor I resistance	IGF1R	3480
567	H01294	Endocrine and metabolic diseases	Hypothalamus and pituitary gland diseases	Nephrogenic syndrome of inappropriate antidiuresis	AVPR2	554
568	H01388	Endocrine and metabolic diseases	Hypothalamus and pituitary gland diseases	Hyperprolactinemia	PRLR	5618
569	H01682	Endocrine and metabolic diseases	Hypothalamus and pituitary gland diseases	Syndrome of inappropriate secretion of antidiuretic hormone	AVPR2	554
570	H01683	Endocrine and metabolic diseases	Hypothalamus and pituitary gland diseases	Disorders of antidiuretic hormone (ADH) secretion	AVPR2	554
571	H01699	Endocrine and metabolic diseases	Hypothalamus and pituitary gland diseases	Isolated TSH deficiency	TSHB	7252
572	H01700	Endocrine and metabolic diseases	Hypothalamus and pituitary gland diseases	Hypopituitarism	NR0B1;GH1;GNRHR;KAL1;PITX2;POU1F1;PROP1;TRHR;TSHB;LHX3;HESX1;LHX4	190;2688;2798;3730;5308;5449;5626;7201;7252;8022;8820;89884
573	H01702	Endocrine and metabolic diseases	Hypothalamus and pituitary gland diseases	Glucocorticoid resistance syndrome	NR3C1	2908
574	H01864	Endocrine and metabolic diseases	Hypothalamus and pituitary gland diseases	Excessive secretion of growth hormone	AIP;GPR101	9049;83550
575	H01907	Endocrine and metabolic diseases	Hypothalamus and pituitary gland diseases	Acid-labile subunit deficiency	IGFALS	3483
576	H02061	Endocrine and metabolic diseases	Hypothalamus and pituitary gland diseases	Estrogen resistance syndrome	ESR1	2099
577	H00250	Endocrine and metabolic diseases	Thyroid gland diseases	Congenital nongoitrous hypothyroidism (CHNG)	NKX2-5;THRA;TSHB;TSHR;PAX8	1482;7067;7252;7253;7849
578	H00251	Endocrine and metabolic diseases	Thyroid gland diseases	Thyroid dyshormonogenesis	FOXI1;SLC5A5;TG;IYD	2299;6528;7038;389434
579	H00249	Endocrine and metabolic diseases	Thyroid gland diseases	Thyroid hormone resistance syndrome	THRB	7068
580	H00650	Endocrine and metabolic diseases	Thyroid gland diseases	Allan-Herndon-Dudley syndrome	SLC16A2	6567
581	H00913	Endocrine and metabolic diseases	Thyroid gland diseases	Brain-lung-thyroid syndrome	NKX2-1	7080
582	H01040	Endocrine and metabolic diseases	Thyroid gland diseases	Bamforth-Lazarus syndrome	FOXE1	2304
583	H01186	Endocrine and metabolic diseases	Thyroid gland diseases	Abnormal thyroid hormone metabolism	SECISBP2	79048
584	H01269	Endocrine and metabolic diseases	Thyroid gland diseases	Congenital hyperthyroidism	TSHR	7253
585	H02034	Endocrine and metabolic diseases	Thyroid gland diseases	Central hypothyroidism and testicular enlargement	IGSF1	3547
586	H00244	Endocrine and metabolic diseases	Parathyroid diseases	Pseudohypoparathyroidism	GNAS;STX16	2778;8675
587	H00246	Endocrine and metabolic diseases	Parathyroid diseases	Primary hyperparathyroidism	CASR;MEN1;GCM2;CDC73	846;4221;9247;79577
588	H02030	Endocrine and metabolic diseases	Parathyroid diseases	Neonatal hyperparathyroidism	CASR	846
589	H01862	Endocrine and metabolic diseases	Parathyroid diseases	Hypoparathyroidism	PTH;GCM2	5741;9247
590	H00602	Endocrine and metabolic diseases	Adrenal gland diseases	Glucocorticoid-remediable aldosteronism (GRA)	CYP11B1	1584
591	H01603	Endocrine and metabolic diseases	Adrenal gland diseases	Primary aldosteronism	ATP1A1;ATP2B3;CACNA1D;CYP11B1;KCNJ5;CACNA1H	476;492;776;1584;3762;8912
592	H00260	Endocrine and metabolic diseases	Adrenal gland diseases	Pigmented micronodular adrenocortical disease	PRKAR1A;PDE8B	5573;8622
593	H01598	Endocrine and metabolic diseases	Adrenal gland diseases	Addison disease	NR0B1	190
594	H01772	Endocrine and metabolic diseases	Adrenal gland diseases	Adrenal hypoplasia congenita	NR0B1;CDKN1C;NR5A1	190;1028;2516
595	H01111	Endocrine and metabolic diseases	Adrenal gland diseases	Cortisone reductase deficiency	HSD11B1;H6PD	3290;9563
596	H01163	Endocrine and metabolic diseases	Adrenal gland diseases	Corticosteroid-binding globulin (CBG) deficiency	SERPINA6	866
597	H00256	Endocrine and metabolic diseases	Adrenal gland diseases	Familial glucocorticoid deficiency	MC2R;TXNRD2;NNT;MRAP	4158;10587;23530;56246
598	H00257	Endocrine and metabolic diseases	Adrenal gland diseases	Achalasia-Addisonianism-Alacrima syndrome	AAAS	8086
599	H01431	Endocrine and metabolic diseases	Adrenal gland diseases	Cushing syndrome	APC;CDKN1B;FH;GNAS;MC2R;MEN1;PIK3CA;PRKACA;PRKAR1A;PDE8B;AIP;USP8;DICER1;RASD1;ARMC5;GPR101	324;1027;2271;2778;4158;4221;5290;5566;5573;8622;9049;9101;23405;51655;79798;83550
600	H02049	Endocrine and metabolic diseases	Adrenal gland diseases	Bilateral macronodular adrenal hyperplasia	APC;FH;MC2R;MEN1;PRKACA;ARMC5	324;2271;4158;4221;5566;79798
601	H01635	Endocrine and metabolic diseases	Other endocrine and metabolic diseases	Hyperlipidemia	APOC2;LDLR;LPL;APOA5	344;3949;4023;116519
602	H00239	Endocrine and metabolic diseases	Other endocrine and metabolic diseases	Bartter syndrome	CASR;CLCNKA;KCNJ1;BSND;MAGED2	846;1187;3758;7809;10916
603	H00240	Endocrine and metabolic diseases	Other endocrine and metabolic diseases	Gitelman syndrome	SLC12A3	6559
604	H01522	Endocrine and metabolic diseases	Other endocrine and metabolic diseases	Zollinger-Ellison syndrome	MEN1	4221
605	H00601	Endocrine and metabolic diseases	Other endocrine and metabolic diseases	Hutchinson-Gilford progeria syndrome	LMNA	4000
606	H00719	Endocrine and metabolic diseases	Other endocrine and metabolic diseases	Leprechaunism	INSR	3643
607	H01883	Endocrine and metabolic diseases	Other endocrine and metabolic diseases	Nestor-Guillermo progeria syndrome	BANF1	8815
608	H01733	Endocrine and metabolic diseases	Other endocrine and metabolic diseases	Werner syndrome	WRN	7486
609	H01565	Endocrine and metabolic diseases	Other endocrine and metabolic diseases	Wernicke encephalopathy	SLC19A2	10560
610	H02059	Endocrine and metabolic diseases	Other endocrine and metabolic diseases	Leptin deficiency	LEP	3952
611	H02060	Endocrine and metabolic diseases	Other endocrine and metabolic diseases	Leptin receptor deficiency	LEPR	3953
612	H02105	Endocrine and metabolic diseases	Other endocrine and metabolic diseases	Prohormone convertase 1/3 deficiency	PCSK1	5122
613	H02106	Endocrine and metabolic diseases	Other endocrine and metabolic diseases	Genetic obesity	ADCY3;ADRB2;ADRB3;AGRP;MC3R;MC4R;PCSK1;ENPP1;POMC;PPARG;SIM1;UCP1;UCP2;UCP3;NR0B2;CARTPT;SDC3;GHRL;FTO;MRAP2;PPARGC1B	109;154;155;181;4159;4160;5122;5167;5443;5468;6492;7350;7351;7352;8431;9607;9672;51738;79068;112609;133522
614	H00432	Digestive system diseases	Mouth and dental diseases	Hereditary dentine disorders	DSPP	1834
615	H00497	Digestive system diseases	Mouth and dental diseases	Cherubism	SH3BP2	6452
616	H00615	Digestive system diseases	Mouth and dental diseases	Amelogenesis imperfecta	AMBN;ITGB6;LAMB3;KLK4;C4orf26;FAM83H	258;3694;3914;9622;152816;286077
617	H00618	Digestive system diseases	Mouth and dental diseases	Amelogenesis imperfecta hypoplastic-hypomaturation with taurodontism	DLX3	1747
618	H00625	Digestive system diseases	Mouth and dental diseases	Tooth agenesis	EDA;LRP6;LTBP3;MSX1;PAX9;WNT10B;WNT10A	1896;4040;4054;4487;5083;7480;80326
619	H00680	Digestive system diseases	Mouth and dental diseases	Primary failure of tooth eruption	PTH1R	5745
620	H00652	Digestive system diseases	Mouth and dental diseases	Solitary median maxillary central incisor syndrome	SHH	6469
621	H00857	Digestive system diseases	Mouth and dental diseases	Oligodontia-colorectal cancer syndrome	AXIN2	8313
622	H00872	Digestive system diseases	Mouth and dental diseases	Trismus-pseudocamptodactyly syndrome	MYH8	4626
623	H01250	Digestive system diseases	Mouth and dental diseases	Hereditary gingival fibromatosis	SOS1	6654
624	H02050	Digestive system diseases	Mouth and dental diseases	Prepubertal periodontitis	CTSC	1075
625	H00666	Digestive system diseases	Gastrointestinal diseases	Peutz-Jeghers syndrome	STK11	6794
626	H01016	Digestive system diseases	Gastrointestinal diseases	Primary bile acid malabsorption	SLC10A2	6555
627	H01023	Digestive system diseases	Gastrointestinal diseases	Juvenile polyposis syndrome	BMPR1A;SMAD4	657;4089
628	H01024	Digestive system diseases	Gastrointestinal diseases	Hereditary mixed polyposis syndrome	BMPR1A	657
629	H01025	Digestive system diseases	Gastrointestinal diseases	Familial adenomatous polyposis	APC;MUTYH	324;4595
630	H01174	Digestive system diseases	Gastrointestinal diseases	Congenital diarrhea	SLC26A3;GUCY2C;EPCAM;MYO5B;SLC9A3;DGAT1;SPINT2;NEUROG3	1811;2984;4072;4645;6550;8694;10653;50674
631	H01276	Digestive system diseases	Gastrointestinal diseases	Chronic idiopathic intestinal pseudo-obstruction	FLNA	2316
632	H01615	Digestive system diseases	Gastrointestinal diseases	Irritable bowel syndrome	GUCY2C	2984
633	H01901	Digestive system diseases	Gastrointestinal diseases	Barrett esophagus	MSR1;ASCC1;CTHRC1	4481;51008;115908
634	H02122	Digestive system diseases	Gastrointestinal diseases	Chronic atrial and intestinal dysrhythmia	SGOL1	151648
635	H02123	Digestive system diseases	Gastrointestinal diseases	Celiac disease	CTLA4;HLA-DQA1;MYO9B	1493;3117;4650
636	H00624	Digestive system diseases	Liver diseases	Familial cholestasis	ATP8B1;ABCB4;ABCB11;HSD3B7;CIRH1A	5205;5244;8647;80270;84916
637	H00628	Digestive system diseases	Liver diseases	Congenital bile acid synthesis defect	ABCD3;AKR1D1;ACOX2;CYP7B1;AMACR;HSD3B7	5825;6718;8309;9420;23600;80270
638	H01133	Digestive system diseases	Liver diseases	Reynolds syndrome	LBR	3930
639	H01213	Digestive system diseases	Liver diseases	Gallbladder disease	ABCB4;ABCG8	5244;64241
640	H01264	Digestive system diseases	Liver diseases	Hepatic venoocclusive disease with immunodeficiency	SP110	3431
641	H01333	Digestive system diseases	Liver diseases	Nonalcoholic fatty liver disease	PNPLA3	80339
642	H00861	Digestive system diseases	Pancreas diseases	Pancreatic agenesis	PDX1	3651
643	H00920	Digestive system diseases	Pancreas diseases	Exocrine pancreatic insufficiency, dyserythropoietic anemia, and calvarial hyperostosis	COX4I2	84701
644	H00932	Digestive system diseases	Pancreas diseases	Tropical calcific pancreatitis	CTSB;SPINK1;CTRC	1508;6690;11330
645	H00933	Digestive system diseases	Pancreas diseases	Hereditary pancreatitis	CFTR;PRSS1;PRSS2;SPINK1;CTRC	1080;5644;5645;6690;11330
646	H00428	Urinary system diseases	Kidney diseases	Distal renal tubular acidosis (RTA type 1)	ATP6V1B1;SLC4A1;ATP6V0A4	525;6521;50617
647	H00429	Urinary system diseases	Kidney diseases	Proximal renal tubular acidosis (RTA type 2)	SLC4A4	8671
648	H00241	Urinary system diseases	Kidney diseases	Combined proximal and distal renal tubular acidosis	CA2	760
649	H00243	Urinary system diseases	Kidney diseases	Hyperkalemic distal renal tubular acidosis	NR3C2;SCNN1A;SCNN1B;SCNN1G;WNK1;WNK4	4306;6337;6338;6340;65125;65266
650	H00252	Urinary system diseases	Kidney diseases	Congenital nephrogenic diabetes insipidus	AQP2;AVPR2	359;554
651	H00541	Urinary system diseases	Kidney diseases	Autosomal dominant tubulointerstitial kidney disease	MUC1;REN;HNF1B;UMOD;SEC61A1	4582;5972;6928;7369;29927
652	H00576	Urinary system diseases	Kidney diseases	Pierson syndrome	LAMB2	3913
653	H00582	Urinary system diseases	Kidney diseases	Benign familial hematuria	COL4A3	1285
654	H01657	Urinary system diseases	Kidney diseases	Nephrotic syndrome	ARHGDIA;EMP2;LAMB2;NPHS1;PTPRO;WT1;NPHS2;DGKE;SGPL1;NUP93;MAGI2;NUP205;KANK2;PLCE1;NUP107;ADCK4	396;2013;3913;4868;5800;7490;7827;8526;8879;9688;9863;23165;25959;51196;57122;79934
655	H00626	Urinary system diseases	Kidney diseases	Focal segmental glomerulosclerosis	ACTN4;MYO1E;PAX2;TRPC6;APOL1;CD2AP;ANLN;INF2;CRB2	81;4643;5076;7225;8542;23607;54443;64423;286204
656	H00753	Urinary system diseases	Kidney diseases	Urofacial syndrome	LRIG2	9860
657	H00888	Urinary system diseases	Kidney diseases	Nephrolithiasis/osteoporosis, hypophosphatemic	SLC34A1;SLC9A3R1	6569;9368
658	H00928	Urinary system diseases	Kidney diseases	Nephropathy with pretibial epidermolysis bullosa and deafness	CD151	977
659	H00948	Urinary system diseases	Kidney diseases	Renal hypouricemia	SLC2A9;SLC22A12	56606;116085
660	H01037	Urinary system diseases	Kidney diseases	Vesicoureteral reflux	ROBO2;TNXB;SOX17	6092;7148;64321
661	H01260	Urinary system diseases	Kidney diseases	Glomerulopathy with fibronectin deposits	FN1	2335
662	H01304	Urinary system diseases	Kidney diseases	Hyperglycinuria	SLC6A20	54716
663	H01691	Urinary system diseases	Kidney diseases	Renal angiomyolipoma	TSC1;TSC2	7248;7249
664	H01726	Urinary system diseases	Kidney diseases	Membranoproliferative glomerulonephritis	CFH;DGKE;CFHR5	3075;8526;81494
665	H02011	Urinary system diseases	Kidney diseases	Familial juvenile hyperuricemic nephropathy	REN;UMOD;SEC61A1	5972;7369;29927
666	H02145	Urinary system diseases	Kidney diseases	Calcium oxalate nephrolithiasis	SLC26A1	10861
667	H02149	Urinary system diseases	Kidney diseases	X-linked hypercalciuric nephrolithiasis	CLCN5	1184
668	H00694	Urinary system diseases	Kidney diseases	Dent disease	CLCN5;OCRL	1184;4952
669	H02142	Urinary system diseases	Kidney diseases	X-linked recessive hypophosphatemic rickets	CLCN5	1184
670	H02147	Urinary system diseases	Kidney diseases	X-linked recessive nephrolithiasis with renal failure	CLCN5	1184
671	H02148	Urinary system diseases	Kidney diseases	Low molecular weight proteinuria with hypercalciuria and nephrocalcinosis	CLCN5	1184
672	H00607	Reproductive system diseases	Reproductive system diseases	46,XY disorders of sex development (Disorders of gonadal development)	NR0B1;ATRX;AKR1C4;AKR1C2;DMRT1;NR5A1;MAP3K1;SOX9;SRY;TSPY1;WT1;ZFPM2;DHH;WNT4;CBX2	190;546;1109;1646;1761;2516;4214;6662;6736;7258;7490;23414;50846;54361;84733
673	H00608	Reproductive system diseases	Reproductive system diseases	46,XY disorders of sex development (Disorders in androgen synthesis or action)	AR;CYP11A1;CYP17A1;DHCR7;HSD3B2;HSD17B3;LHCGR;POR;STAR	367;1583;1586;1717;3284;3293;3973;5447;6770
674	H00609	Reproductive system diseases	Reproductive system diseases	46,XY disorders of sex development (Other)	AMH;AMHR2;AR;INSL3;MAMLD1;RXFP2	268;269;367;3640;10046;122042
675	H00598	Reproductive system diseases	Reproductive system diseases	46,XX disorders of sex development (Disorders of gonadal development)	FSHR;SOX3;SOX9;SOX10;SRY;BMP15;PSMC3IP;WNT4;MCM9;RSPO1	2492;6658;6662;6663;6736;9210;29893;54361;254394;284654
676	H00599	Reproductive system diseases	Reproductive system diseases	46,XX disorders of sex development (Disorders related to androgen excess)	CYP11B1;CYP19A1;NR3C1;HSD3B2;POR	1584;1588;2908;3284;5447
677	H00600	Reproductive system diseases	Reproductive system diseases	46,XX disorders of sex development (Other)	MKKS;WNT4	8195;54361
678	H00627	Reproductive system diseases	Reproductive system diseases	Premature ovarian failure	FOXL2;DIAPH2;FMR1;AFF2;FSHR;NR5A1;INHA;LHCGR;BMP15;POF1B	668;1730;2332;2334;2492;2516;3623;3973;9210;79983
679	H01039	Reproductive system diseases	Reproductive system diseases	Ovarian hyperstimulation syndrome	FSHR	2492
680	H01640	Reproductive system diseases	Reproductive system diseases	Uterine leiomyoma	COL4A5;COL4A6;FH;HMGA2;MED12	1287;1288;2271;8091;9968
681	H01897	Reproductive system diseases	Reproductive system diseases	Oocyte maturation defect	TUBB8	347688
682	H00289	Reproductive system diseases	Reproductive system diseases	Recurrent hydatidiform moles	NLRP7	199713
683	H00890	Reproductive system diseases	Reproductive system diseases	Azoospermia	USP9Y;SYCP3	8287;50511
684	H01208	Reproductive system diseases	Reproductive system diseases	Globozoospermia	DPY19L2	283417
685	H01282	Reproductive system diseases	Reproductive system diseases	Spermatogenic failure	BRDT;NR5A1;AURKC;TAF4B;USP9Y;DNAH1;SYCP3;CFAP44;TEX14;TEX11;CFAP43;PLCZ1;SYCE1;SLC26A8;CATSPER1;SEPT12;SUN5;MEIOB;DPY19L2;KLHL10;NANOS1	676;2516;6795;6875;8287;25981;50511;55779;56155;56159;80217;89869;93426;116369;117144;124404;140732;254528;283417;317719;340719
686	H00430	Musculoskeletal diseases	Skeletal diseases	Fibrodysplasia ossificans progressiva	ACVR1	90
687	H00431	Musculoskeletal diseases	Skeletal diseases	Ossification of the posterior longitudinal ligament of spine	COL6A1;COL11A2;ENPP1;TGFB3	1291;1302;5167;7043
688	H00437	Musculoskeletal diseases	Skeletal diseases	Paget disease of bone	TNFRSF11B;TNFRSF11A;SQSTM1;ZNF687	4982;8792;8878;57592
689	H00441	Musculoskeletal diseases	Skeletal diseases	Progressive osseous heteroplasia	GNAS	2778
690	H00448	Musculoskeletal diseases	Skeletal diseases	Familial osteochondritis dissecans	ACAN	176
691	H00457	Musculoskeletal diseases	Skeletal diseases	Primary hypertrophic osteoarthropathy	HPGD	3248
692	H00472	Musculoskeletal diseases	Skeletal diseases	Torg syndrome	MMP2	4313
693	H00490	Musculoskeletal diseases	Skeletal diseases	Diaphyseal dysplasia with anemia	TBXAS1	6916
694	H00498	Musculoskeletal diseases	Skeletal diseases	Gnathodiaphyseal dysplasia	ANO5	203859
695	H00613	Musculoskeletal diseases	Skeletal diseases	Infantile cortical hyperostosis	COL1A1	1277
696	H00623	Musculoskeletal diseases	Skeletal diseases	Hajdu-Cheney syndrome	NOTCH2	4853
697	H01470	Musculoskeletal diseases	Skeletal diseases	Giant cell tumor of bone	H3F3A;HRAS;TP53;TNFSF11	3020;3265;7157;8600
698	H01526	Musculoskeletal diseases	Skeletal diseases	Legg-Calve-Perthes Disease	COL2A1	1280
699	H01529	Musculoskeletal diseases	Skeletal diseases	Avascular necrosis of femoral head	COL2A1;NOS3;SERPINE1;ABCB1;VEGFA	1280;4846;5054;5243;7422
700	H01576	Musculoskeletal diseases	Skeletal diseases	Spondyloenchondrodysplasia with immune dysregulation (SPENCDI)	ACP5	54
701	H01593	Musculoskeletal diseases	Skeletal diseases	Osteoporosis	CALCR;COL1A1;COL1A2;LRP5;PLS3;PTH;TGFB1;VDR;WNT1;PDLIM4;LGR4	799;1277;1278;4041;5358;5741;7040;7421;7471;8572;55366
702	H01674	Musculoskeletal diseases	Skeletal diseases	Ankylosing spondylitis	HLA-B	3106
703	H01709	Musculoskeletal diseases	Skeletal diseases	Glucocorticoid-induced osteonecrosis	COL2A1;NR3C1;HSD11B2;SERPINE1;ABCB1;VEGFA	1280;2908;3291;5054;5243;7422
704	H01774	Musculoskeletal diseases	Skeletal diseases	Hyperostosis corticalis generalisata	LRP5;SOST	4041;50964
705	H01865	Musculoskeletal diseases	Skeletal diseases	Multicentric carpotarsal osteolysis syndrome	MAFB	9935
706	H00888	Musculoskeletal diseases	Skeletal diseases	Nephrolithiasis/osteoporosis, hypophosphatemic	SLC34A1;SLC9A3R1	6569;9368
707	H02042	Musculoskeletal diseases	Skeletal diseases	Familial expansile osteolysis	TNFRSF11A	8792
708	H02062	Musculoskeletal diseases	Skeletal diseases	Familial digital arthropathy-brachydactyly	TRPV4	59341
709	H00590	Musculoskeletal diseases	Muscular diseases	Congenital muscular dystrophies (CMD/MDC)	COL6A1;COL6A2;COL6A3;FKTN;ITGA7;ITGA9;LAMA2;LMNA;LARGE;POMT1;POMT2;POMGNT1;SEPN1;FKRP	1291;1292;1293;2218;3679;3680;3908;4000;9215;10585;29954;55624;57190;79147
710	H01341	Musculoskeletal diseases	Muscular diseases	Collagen VI myopathy	COL6A1;COL6A2;COL6A3	1291;1292;1293
711	H01778	Musculoskeletal diseases	Muscular diseases	Ullrich disease	COL6A1;COL6A2;COL6A3;COL12A1	1291;1292;1293;1303
712	H01340	Musculoskeletal diseases	Muscular diseases	Bethlem myopathy	COL6A1;COL6A2;COL6A3;COL12A1	1291;1292;1293;1303
713	H01338	Musculoskeletal diseases	Muscular diseases	Myosclerosis	COL6A2	1292
714	H01958	Musculoskeletal diseases	Muscular diseases	Merosin-deficient congenital muscular dystrophy	LAMA2	3908
715	H00120	Musculoskeletal diseases	Muscular diseases	Muscular dystrophy-dystroglycanopathy type A	DAG1;FKTN;LARGE;TMEM5;POMT1;B4GAT1;GMPPB;POMT2;POMGNT1;FKRP;POMK;POMGNT2;B3GALNT2	1605;2218;9215;10329;10585;11041;29925;29954;55624;79147;84197;84892;148789
716	H01960	Musculoskeletal diseases	Muscular diseases	Muscular dystrophy-dystroglycanopathy type B	FKTN;LARGE;POMT1;GMPPB;POMT2;POMGNT1;FKRP	2218;9215;10585;29925;29954;55624;79147
717	H01959	Musculoskeletal diseases	Muscular diseases	Muscular dystrophy-dystroglycanopathy type C	DAG1;FKTN;POMT1;GMPPB;POMT2;POMGNT1;FKRP;POMK	1605;2218;10585;29925;29954;55624;79147;84197
718	H01957	Musculoskeletal diseases	Muscular diseases	Fukuyama congenital muscular dystrophy	FKTN	2218
719	H01961	Musculoskeletal diseases	Muscular diseases	Congenital muscular dystrophy type 1C	FKRP	79147
720	H01962	Musculoskeletal diseases	Muscular diseases	Congenital muscular dystrophy type 1D	LARGE	9215
721	H01310	Musculoskeletal diseases	Muscular diseases	Multi-minicore disease	RYR1;SEPN1	6261;57190
722	H00562	Musculoskeletal diseases	Muscular diseases	Dystrophinopathies	DMD	1756
723	H01963	Musculoskeletal diseases	Muscular diseases	Duchenne muscular dystrophy	DMD	1756
724	H01964	Musculoskeletal diseases	Muscular diseases	Becker muscular dystrophy	DMD	1756
725	H00565	Musculoskeletal diseases	Muscular diseases	Sarcoglycanopathies	SGCA;SGCB;SGCD;SGCG	6442;6443;6444;6445
726	H00566	Musculoskeletal diseases	Muscular diseases	Dysferlinopathies	DYSF	8291
727	H01965	Musculoskeletal diseases	Muscular diseases	Miyoshi myopathy	DYSF;ANO5	8291;203859
728	H00567	Musculoskeletal diseases	Muscular diseases	Caveolinopathies	CAV3	859
729	H00568	Musculoskeletal diseases	Muscular diseases	Myotonic dystrophy	DMPK;CNBP	1760;7555
730	H00563	Musculoskeletal diseases	Muscular diseases	Emery-Dreifuss muscular dystrophy	EMD;FHL1;LMNA;SYNE2;SYNE1	2010;2273;4000;23224;23345
731	H00591	Musculoskeletal diseases	Muscular diseases	Facioscapulohumeral muscular dystrophy	FRG1;SMCHD1	2483;23347
732	H00704	Musculoskeletal diseases	Muscular diseases	Oculopharyngeal muscular dystrophy	PABPN1	8106
733	H00592	Musculoskeletal diseases	Muscular diseases	Calpainopathy	CAPN3	825
734	H00593	Musculoskeletal diseases	Muscular diseases	Limb-girdle muscular dystrophy	CAPN3;CAV3;DAG1;DES;FKTN;LMNA;PLEC;SGCA;SGCB;SGCD;SGCG;TTN;DYSF;TCAP;MYOT;HNRNPDL;DNAJB6;POMT1;BVES;TRIM32;TNPO3;TOR1AIP1;GMPPB;POMT2;POMGNT1;LIMS2;POGLUT1;TRAPPC11;FKRP;ANO5	825;859;1605;1674;2218;4000;5339;6442;6443;6444;6445;7273;8291;8557;9499;9987;10049;10585;11149;22954;23534;26092;29925;29954;55624;55679;56983;60684;79147;203859
735	H01974	Musculoskeletal diseases	Muscular diseases	Limb-girdle muscular dystrophy 2B	DYSF	8291
736	H00594	Musculoskeletal diseases	Muscular diseases	Distal myopathy	FLNC;MYH7;TIA1;TTN;DYSF;GNE;ADSSL1;ANO5	2318;4625;7072;7273;8291;10020;122622;203859
737	H01975	Musculoskeletal diseases	Muscular diseases	Welander distal myopathy	TIA1	7072
738	H01976	Musculoskeletal diseases	Muscular diseases	Tibial muscular dystrophy	TTN	7273
739	H01977	Musculoskeletal diseases	Muscular diseases	Laing distal myopathy	MYH7	4625
740	H00595	Musculoskeletal diseases	Muscular diseases	Myofibrillar myopathies	CRYAB;DES;FLNC;MYOT;BAG3;LDB3;PYROXD1;KY	1410;1674;2318;9499;9531;11155;79912;339855
741	H00596	Musculoskeletal diseases	Muscular diseases	Nonaka distal myopathy (NM)	GNE	10020
742	H00656	Musculoskeletal diseases	Muscular diseases	Scapuloperoneal myopathy	DES;FHL1;MYH7	1674;2273;4625
743	H00657	Musculoskeletal diseases	Muscular diseases	Reducing body myopathy	FHL1	2273
744	H00697	Musculoskeletal diseases	Muscular diseases	X-linked myopathy with postural muscle atrophy	FHL1	2273
745	H00698	Musculoskeletal diseases	Muscular diseases	Nemaline myopathy	ACTA1;CFL2;NEB;TNNT1;TPM2;TPM3;KLHL41;LMOD3;MYPN;KLHL40;KBTBD13	58;1073;4703;7138;7169;7170;10324;56203;84665;131377;390594
746	H00699	Musculoskeletal diseases	Muscular diseases	Central core disease	RYR1	6261
747	H00700	Musculoskeletal diseases	Muscular diseases	Centronuclear myopathy	BIN1;DNM2;MTM1;MYF6;SPEG;CCDC78	274;1785;4534;4618;10290;124093
748	H00701	Musculoskeletal diseases	Muscular diseases	Congenital fiber type disproportion	ACTA1;TPM3;SEPN1	58;7170;57190
749	H00702	Musculoskeletal diseases	Muscular diseases	Cap myopathy	ACTA1;TPM2;TPM3	58;7169;7170
750	H00703	Musculoskeletal diseases	Muscular diseases	Myosin storage myopathy	MYH7	4625
751	H01780	Musculoskeletal diseases	Muscular diseases	Non-dystrophic myotonia	CLCN1;SCN4A	1180;6329
752	H00705	Musculoskeletal diseases	Muscular diseases	Myotonia congenita	CLCN1	1180
753	H00743	Musculoskeletal diseases	Muscular diseases	Paramyotonia congenita	SCN4A	6329
754	H00744	Musculoskeletal diseases	Muscular diseases	Potassium-aggravated myotonias (PAMs)	SCN4A	6329
755	H00215	Musculoskeletal diseases	Muscular diseases	Periodic paralysis	CACNA1S;KCNJ2;SCN4A;KCNE3	779;3759;6329;10008
756	H00745	Musculoskeletal diseases	Muscular diseases	Hyperkalemic periodic paralysis (HyperPP)	SCN4A	6329
757	H00746	Musculoskeletal diseases	Muscular diseases	Hypokalemic periodic paralysis (HypoPP)	CACNA1S;SCN4A	779;6329
758	H00748	Musculoskeletal diseases	Muscular diseases	Andersen-Tawil syndrome	KCNJ2	3759
759	H01129	Musculoskeletal diseases	Muscular diseases	Brody myopathy	ATP2A1	487
760	H01229	Musculoskeletal diseases	Muscular diseases	Inclusion body myopathy 3	MYH2	4620
761	H01291	Musculoskeletal diseases	Muscular diseases	Spheroid body myopathy	MYOT	9499
762	H01777	Musculoskeletal diseases	Muscular diseases	Schwartz-Jampel syndrome	HSPG2	3339
763	H01781	Musculoskeletal diseases	Muscular diseases	Autophagic vacuolar myopathy	LAMP2;VMA21	3920;203547
764	H02031	Musculoskeletal diseases	Muscular diseases	Inclusion body myopathy with Paget disease of bone and frontotemporal dementia	HNRNPA1;HNRNPA2B1;VCP	3178;3181;7415
765	H02084	Musculoskeletal diseases	Muscular diseases	Native American myopathy	STAC3	246329
766	H00614	Musculoskeletal diseases	Other musculoskeletal diseases	Hyaline fibromatosis syndrome	ANTXR2	118429
767	H01236	Musculoskeletal diseases	Other musculoskeletal diseases	Familial articular chondrocalcinosis	ANKH	56172
768	H01391	Musculoskeletal diseases	Other musculoskeletal diseases	Familial episodic pain syndrome	TRPA1	8989
769	H01507	Musculoskeletal diseases	Other musculoskeletal diseases	Seronegative arthritis	HLA-B	3106
770	H02089	Musculoskeletal diseases	Other musculoskeletal diseases	Winchester syndrome	MMP14	4323
771	H00588	Skin diseases	Skin and soft tissue diseases	Kindler syndrome	FERMT1	55612
772	H00681	Skin diseases	Skin and soft tissue diseases	Acne inversa	PSEN1;NCSTN;PSENEN	5663;23385;55851
773	H00672	Skin diseases	Skin and soft tissue diseases	Pseudofolliculitis barbae	KRT75	9119
774	H00696	Skin diseases	Skin and soft tissue diseases	Haim-Munk syndrome	CTSC	1075
775	H00793	Skin diseases	Skin and soft tissue diseases	Poikiloderma with neutropenia	USB1	79650
776	H00795	Skin diseases	Skin and soft tissue diseases	Seborrhea-like dermatitis with psoriasiform element	ZNF750	79755
777	H00780	Skin diseases	Skin and soft tissue diseases	Atrichia with papular lesions	HR	55806
778	H00782	Skin diseases	Skin and soft tissue diseases	Hypotrichosis and recurrent skin vesicles	DSC3	1825
779	H00784	Skin diseases	Skin and soft tissue diseases	Localized autosomal recessive hypotrichosis	VDR;LPAR6;HR;DSG4;LIPH	7421;10161;55806;147409;200879
780	H00786	Skin diseases	Skin and soft tissue diseases	Hereditary hypotrichosis simplex	CDSN;RPL21;SNRPE;HR;KRT71;KRT74;APCDD1	1041;6144;6635;55806;112802;121391;147495
781	H00842	Skin diseases	Skin and soft tissue diseases	Epidermodysplasia verruciformis	TMC6;TMC8	11322;147138
782	H00880	Skin diseases	Skin and soft tissue diseases	Dyschromatosis symmetrica hereditaria	ADAR	103
783	H00884	Skin diseases	Skin and soft tissue diseases	Familial progressive hyperpigmentation	KITLG	4254
784	H00895	Skin diseases	Skin and soft tissue diseases	Basal cell nevus syndrome	PTCH1;PTCH2;SUFU	5727;8643;51684
785	H00904	Skin diseases	Skin and soft tissue diseases	Cutis laxa with severe pulmonary, gastrointestinal, and urinary abnormalities	LTBP4	8425
786	H00906	Skin diseases	Skin and soft tissue diseases	Macrocephaly, alopecia, cutis laxa, and scoliosis	RIN2	54453
787	H00928	Skin diseases	Skin and soft tissue diseases	Nephropathy with pretibial epidermolysis bullosa and deafness	CD151	977
788	H00944	Skin diseases	Skin and soft tissue diseases	Dowling-Degos disease	KRT5;POFUT1	3852;23509
789	H00947	Skin diseases	Skin and soft tissue diseases	Pilomatricoma	CTNNB1	1499
790	H01133	Skin diseases	Skin and soft tissue diseases	Reynolds syndrome	LBR	3930
791	H01158	Skin diseases	Skin and soft tissue diseases	Alopecia universalis	HR	55806
792	H01173	Skin diseases	Skin and soft tissue diseases	Stiff skin syndrome	FBN1	2200
793	H01217	Skin diseases	Skin and soft tissue diseases	Primary localized cutaneous amyloidosis	OSMR;IL31RA	9180;133396
794	H01357	Skin diseases	Skin and soft tissue diseases	Allergic contact dermatitis	C1QA;IL16	712;3603
795	H01358	Skin diseases	Skin and soft tissue diseases	Atopic dermatitis	FLG;IL4R;IRAK2;CCL5;TLR2;NOD1;SPINK5;TLR9;NOD2;COL6A5	2312;3566;3656;6352;7097;10392;11005;54106;64127;256076
796	H01362	Skin diseases	Skin and soft tissue diseases	Dermatitis herpetiformis	HLA-DQA1	3117
797	H01372	Skin diseases	Skin and soft tissue diseases	Vitiligo	NLRP1	22861
798	H01394	Skin diseases	Skin and soft tissue diseases	Cole disease	ENPP1	5167
799	H00827	Skin diseases	Skin and soft tissue diseases	Brooke-Spiegler syndrome	CYLD	1540
800	H00828	Skin diseases	Skin and soft tissue diseases	Familial cylindromatosis	CYLD	1540
801	H00829	Skin diseases	Skin and soft tissue diseases	Multiple familial trichoepithelioma	CYLD	1540
802	H01476	Skin diseases	Skin and soft tissue diseases	Behcet disease	HLA-B;IL10;IL12RB2;IL23R	3106;3586;3595;149233
803	H01492	Skin diseases	Skin and soft tissue diseases	Systemic sclerosis	CD247;CCR6;HLA-DPA1;HLA-DPB1;HLA-DQA1;HLA-DRB1;IL1A;IL1B;IL1R1;IRF5;STAT4;TNFAIP3;TNIP1;PTPN22;BANK1	919;1235;3113;3115;3117;3123;3552;3553;3554;3663;6775;7128;10318;26191;55024
804	H01502	Skin diseases	Skin and soft tissue diseases	Sjogren syndrome	HLA-DRB1;IRF5;STAT4	3123;3663;6775
805	H01659	Skin diseases	Skin and soft tissue diseases	Pityriasis rubra pilaris	CARD14	79092
806	H01673	Skin diseases	Skin and soft tissue diseases	Palmoplantar keratoderma	AQP5;GJB2;KRT1;KRT9;SERPINB7	362;2706;3848;3857;8710
807	H01694	Skin diseases	Skin and soft tissue diseases	Stevens-Johnson syndrome and toxic epidermal necrolysis	HLA-A;HLA-B	3105;3106
808	H01796	Skin diseases	Skin and soft tissue diseases	Uncombable hair syndrome	TGM3;TCHH;PADI3	7053;7062;51702
809	H01799	Skin diseases	Skin and soft tissue diseases	Vibratory urticaria	EMR2	30817
810	H01902	Skin diseases	Skin and soft tissue diseases	Brittle cornea syndrome	PRDM5;ZNF469	11107;84627
811	H01905	Skin diseases	Skin and soft tissue diseases	Trichomegaly	FGF5	2250
812	H01906	Skin diseases	Skin and soft tissue diseases	Poikiloderma, hereditary fibrosing, with tendon contractures, myopathy, and pulmonary fibrosis	FAM111B	374393
813	H01910	Skin diseases	Skin and soft tissue diseases	Infantile myofibromatosis	NOTCH3;PDGFRB	4854;5159
814	H01925	Skin diseases	Skin and soft tissue diseases	Transient neonatal zinc deficiency	SLC30A2	7780
815	H00866	Skin diseases	Skin and soft tissue diseases	Trichothiodystrophy	ERCC2;ERCC3;GTF2E2;RNF113A;MPLKIP;GTF2H5	2068;2071;2961;7737;136647;404672
816	H01307	Skin diseases	Skin and soft tissue diseases	Nonsyndromic congenital nail disorder	COL7A1;PLCD1;FZD6;RSPO4	1294;5333;8323;343637
817	H02131	Skin diseases	Skin and soft tissue diseases	UV-sensitive syndrome	ERCC8;ERCC6;UVSSA	1161;2074;57654
818	H00071	Congenital disorders of metabolism	Congenital disorders of carbohydrate metabolism	Hereditary fructose intolerance	ALDOB	229
819	H00114	Congenital disorders of metabolism	Congenital disorders of carbohydrate metabolism	Fructose-1,6-bisphosphatase deficiency	FBP1	2203
820	H00072	Congenital disorders of metabolism	Congenital disorders of carbohydrate metabolism	Pyruvate dehydrogenase complex deficiency	DLAT;DLD;PDHA1;PDHB;PDHX;PDP1	1737;1738;5160;5162;8050;54704
821	H01997	Congenital disorders of metabolism	Congenital disorders of carbohydrate metabolism	Pyruvate dehydrogenase E1-alpha deficiency	PDHA1	5160
822	H01998	Congenital disorders of metabolism	Congenital disorders of carbohydrate metabolism	Pyruvate dehydrogenase E1-beta deficiency	PDHB	5162
823	H01999	Congenital disorders of metabolism	Congenital disorders of carbohydrate metabolism	Pyruvate dehydrogenase E2 deficiency	DLAT	1737
824	H02000	Congenital disorders of metabolism	Congenital disorders of carbohydrate metabolism	Dihydrolipoamide dehydrogenase deficiency	DLD	1738
825	H02003	Congenital disorders of metabolism	Congenital disorders of carbohydrate metabolism	Pyruvate dehydrogenase E3-binding protein deficiency	PDHX	8050
826	H01996	Congenital disorders of metabolism	Congenital disorders of carbohydrate metabolism	Pyruvate dehydrogenase phosphatase deficiency	PDP1	54704
827	H00073	Congenital disorders of metabolism	Congenital disorders of carbohydrate metabolism	Pyruvate carboxylase deficiency	PC	5091
828	H00070	Congenital disorders of metabolism	Congenital disorders of carbohydrate metabolism	Galactosemia	GALE;GALK1;GALT	2582;2584;2592
829	H02008	Congenital disorders of metabolism	Congenital disorders of carbohydrate metabolism	Galactose-1P uridylyltransferase deficiency	GALT	2592
830	H02009	Congenital disorders of metabolism	Congenital disorders of carbohydrate metabolism	Galactokinase deficiency	GALK1	2584
831	H02010	Congenital disorders of metabolism	Congenital disorders of carbohydrate metabolism	Galactose epimerase deficiency	GALE	2582
832	H00116	Congenital disorders of metabolism	Congenital disorders of carbohydrate metabolism	Congenital lactase deficiency	LCT	3938
833	H00069	Congenital disorders of metabolism	Congenital disorders of carbohydrate metabolism	Glycogen storage diseases	AGL;ALDOA;ENO3;G6PC;SLC37A4;GAA;GBE1;GYG1;GYS1;GYS2;LDHA;PFKM;PGAM2;PGM1;PHKA1;PHKA2;PHKB;PHKG2;PYGL;PYGM;SLC2A2;PRKAG2	178;226;2027;2538;2542;2548;2632;2992;2997;2998;3939;5213;5224;5236;5255;5256;5257;5261;5836;5837;6514;51422
834	H01760	Congenital disorders of metabolism	Congenital disorders of carbohydrate metabolism	Hepatic glycogen storage disease	AGL;G6PC;SLC37A4;GBE1;GYS2;PHKA2;PHKB;PHKG2;PYGL	178;2538;2542;2632;2998;5256;5257;5261;5836
835	H01762	Congenital disorders of metabolism	Congenital disorders of carbohydrate metabolism	Muscle glycogen storage disease	AGL;ALDOA;ENO3;GAA;GBE1;GYG1;GYS1;LDHA;PFKM;PGAM2;PGM1;PHKA1;PYGM	178;226;2027;2548;2632;2992;2997;3939;5213;5224;5236;5255;5837
836	H01939	Congenital disorders of metabolism	Congenital disorders of carbohydrate metabolism	Glycogen storage disease type I	G6PC;SLC37A4	2538;2542
837	H01940	Congenital disorders of metabolism	Congenital disorders of carbohydrate metabolism	Glycogen storage disease type II	GAA	2548
838	H01941	Congenital disorders of metabolism	Congenital disorders of carbohydrate metabolism	Glycogen storage disease type III	AGL	178
839	H01942	Congenital disorders of metabolism	Congenital disorders of carbohydrate metabolism	Glycogen storage disease type IV	GBE1	2632
840	H01943	Congenital disorders of metabolism	Congenital disorders of carbohydrate metabolism	Glycogen storage disease type V	PYGM	5837
841	H01944	Congenital disorders of metabolism	Congenital disorders of carbohydrate metabolism	Glycogen storage disease type VI	PYGL	5836
842	H01945	Congenital disorders of metabolism	Congenital disorders of carbohydrate metabolism	Glycogen storage disease type VII	PFKM	5213
843	H01948	Congenital disorders of metabolism	Congenital disorders of carbohydrate metabolism	Glycogen storage disease type IX	PHKA1;PHKA2;PHKB;PHKG2	5255;5256;5257;5261
844	H01951	Congenital disorders of metabolism	Congenital disorders of carbohydrate metabolism	Glycogen storage disease type X	PGAM2	5224
845	H01946	Congenital disorders of metabolism	Congenital disorders of carbohydrate metabolism	Glycogen storage disease type XI	LDHA	3939
846	H01952	Congenital disorders of metabolism	Congenital disorders of carbohydrate metabolism	Glycogen storage disease type XII	ALDOA	226
847	H01953	Congenital disorders of metabolism	Congenital disorders of carbohydrate metabolism	Glycogen storage disease type XIII	ENO3	2027
848	H01954	Congenital disorders of metabolism	Congenital disorders of carbohydrate metabolism	Glycogen storage disease type XIV	PGM1	5236
849	H01955	Congenital disorders of metabolism	Congenital disorders of carbohydrate metabolism	Glycogen storage disease type XV	GYG1	2992
850	H01950	Congenital disorders of metabolism	Congenital disorders of carbohydrate metabolism	Glycogen storage disease type 0a	GYS2	2998
851	H01949	Congenital disorders of metabolism	Congenital disorders of carbohydrate metabolism	Glycogen storage disease type 0b	GYS1	2997
852	H01956	Congenital disorders of metabolism	Congenital disorders of carbohydrate metabolism	Glycogen storage disease of heart	PRKAG2	51422
853	H01947	Congenital disorders of metabolism	Congenital disorders of carbohydrate metabolism	Fanconi-Bickel syndrome	SLC2A2	6514
854	H00117	Congenital disorders of metabolism	Congenital disorders of carbohydrate metabolism	Primary hyperoxaluria	AGXT;GRHPR	189;9380
855	H01071	Congenital disorders of metabolism	Congenital disorders of carbohydrate metabolism	Acute alcohol sensitivity	ALDH2	217
856	H01261	Congenital disorders of metabolism	Congenital disorders of carbohydrate metabolism	Congenital glucose-galactose malabsorption	SLC5A1	6523
857	H02090	Congenital disorders of metabolism	Congenital disorders of carbohydrate metabolism	Trehalase deficiency	TREH	11181
858	H00149	Congenital disorders of metabolism	Congenital disorders of lipid/glycolipid metabolism	Neuronal ceroid lipofuscinosis	TPP1;CLN3;CLN5;CTSD;CLN8;GRN;PPT1;CTSF;CLN6;DNAJC5;MFSD8	1200;1201;1203;1509;2055;2896;5538;8722;54982;80331;256471
859	H00407	Congenital disorders of metabolism	Congenital disorders of lipid/glycolipid metabolism	Peroxisomal beta-oxidation enzyme deficiency	ACOX1;HSD17B4;SCP2;AMACR	51;3295;6342;23600
860	H00176	Congenital disorders of metabolism	Congenital disorders of lipid/glycolipid metabolism	Adrenoleukodystrophy	ABCD1	215
861	H00152	Congenital disorders of metabolism	Congenital disorders of lipid/glycolipid metabolism	Sitosterolemia	ABCG5;ABCG8	64240;64241
862	H00153	Congenital disorders of metabolism	Congenital disorders of lipid/glycolipid metabolism	Familial combined hyperlipidemia	USF1	7391
863	H00151	Congenital disorders of metabolism	Congenital disorders of lipid/glycolipid metabolism	Cerebrotendinous xanthomatosis	CYP27A1	1593
864	H00155	Congenital disorders of metabolism	Congenital disorders of lipid/glycolipid metabolism	Familial hypercholesterolemia	APOB;LDLR;PCSK9	338;3949;255738
865	H00154	Congenital disorders of metabolism	Congenital disorders of lipid/glycolipid metabolism	Hyperlipoproteinemia, type I	APOC2;LPL	344;4023
866	H01383	Congenital disorders of metabolism	Congenital disorders of lipid/glycolipid metabolism	Hyperlipoproteinemia type IIa	LDLR	3949
867	H00156	Congenital disorders of metabolism	Congenital disorders of lipid/glycolipid metabolism	Hyperlipoproteinemia, type III	APOE	348
868	H00157	Congenital disorders of metabolism	Congenital disorders of lipid/glycolipid metabolism	Hyperlipoproteinemia, type V	APOA5	116519
869	H01637	Congenital disorders of metabolism	Congenital disorders of lipid/glycolipid metabolism	Hypertriglyceridemia	APOE;LPL;USF1	348;4023;7391
870	H00158	Congenital disorders of metabolism	Congenital disorders of lipid/glycolipid metabolism	Lecithin:cholesterol acyltransferase deficiency	LCAT	3931
871	H00159	Congenital disorders of metabolism	Congenital disorders of lipid/glycolipid metabolism	Tangier disease	ABCA1	19
872	H00160	Congenital disorders of metabolism	Congenital disorders of lipid/glycolipid metabolism	Abetalipoproteinemia	MTTP	4547
873	H00161	Congenital disorders of metabolism	Congenital disorders of lipid/glycolipid metabolism	Smith-Lemli-Opitz syndrome	DHCR7	1717
874	H00162	Congenital disorders of metabolism	Congenital disorders of lipid/glycolipid metabolism	Sjogren-Larsson syndrome	ALDH3A2	224
875	H00736	Congenital disorders of metabolism	Congenital disorders of lipid/glycolipid metabolism	Dorfman-Chanarin syndrome	ABHD5	51099
876	H00148	Congenital disorders of metabolism	Congenital disorders of lipid/glycolipid metabolism	Lysosomal acid lipase deficiency	LIPA	3988
877	H00134	Congenital disorders of metabolism	Congenital disorders of lipid/glycolipid metabolism	X-linked ichthyosis	STS	412
878	H00216	Congenital disorders of metabolism	Congenital disorders of lipid/glycolipid metabolism	Congenital adrenal hyperplasia	CYP11A1;CYP11B1;CYP17A1;HSD3B2;POR;STAR	1583;1584;1586;3284;5447;6770
879	H00125	Congenital disorders of metabolism	Congenital disorders of lipid/glycolipid metabolism	Fabry disease	GLA	2717
880	H00126	Congenital disorders of metabolism	Congenital disorders of lipid/glycolipid metabolism	Gaucher disease	GBA;PSAP	2629;5660
881	H00135	Congenital disorders of metabolism	Congenital disorders of lipid/glycolipid metabolism	Krabbe disease	GALC;PSAP	2581;5660
882	H00137	Congenital disorders of metabolism	Congenital disorders of lipid/glycolipid metabolism	Niemann-Pick disease type A/B	SMPD1	6609
883	H00138	Congenital disorders of metabolism	Congenital disorders of lipid/glycolipid metabolism	Farber lipogranulomatosis	ASAH1	427
884	H00127	Congenital disorders of metabolism	Congenital disorders of lipid/glycolipid metabolism	Metachromatic leukodystrophy	ARSA;PSAP	410;5660
885	H00272	Congenital disorders of metabolism	Congenital disorders of lipid/glycolipid metabolism	Multiple sulfatase deficiency	SUMF1	285362
886	H00281	Congenital disorders of metabolism	Congenital disorders of lipid/glycolipid metabolism	GM1 gangliosidosis	GLB1	2720
887	H00124	Congenital disorders of metabolism	Congenital disorders of lipid/glycolipid metabolism	GM2 gangliosidoses	GM2A;HEXA;HEXB	2760;3073;3074
888	H02016	Congenital disorders of metabolism	Congenital disorders of lipid/glycolipid metabolism	Tay-Sachs disease	HEXA	3073
889	H02017	Congenital disorders of metabolism	Congenital disorders of lipid/glycolipid metabolism	Sandhoff disease	HEXB	3074
890	H00144	Congenital disorders of metabolism	Congenital disorders of lipid/glycolipid metabolism	Mucolipidosis IV	MCOLN1	57192
891	H00146	Congenital disorders of metabolism	Congenital disorders of lipid/glycolipid metabolism	Alpha-N-acetylgalactosaminidase deficiency	NAGA	4668
892	H00206	Congenital disorders of metabolism	Congenital disorders of lipid/glycolipid metabolism	Mevalonate kinase deficiency	MVK	4598
893	H00525	Congenital disorders of metabolism	Congenital disorders of lipid/glycolipid metabolism	Disorders of mitochondrial fatty-acid oxidation	ACADM;ACADS;ACADVL;SLC25A20;CPT1A;CPT2;HADHA;HADHB;HADH;SLC22A5;ACAD9;NADK2	34;35;37;788;1374;1376;3030;3032;3033;6584;28976;133686
894	H01980	Congenital disorders of metabolism	Congenital disorders of lipid/glycolipid metabolism	SCAD deficiency	ACADS	35
895	H00488	Congenital disorders of metabolism	Congenital disorders of lipid/glycolipid metabolism	MCAD deficiency	ACADM	34
896	H00489	Congenital disorders of metabolism	Congenital disorders of lipid/glycolipid metabolism	LCHAD deficiency	HADHA	3030
897	H00392	Congenital disorders of metabolism	Congenital disorders of lipid/glycolipid metabolism	VLCAD deficiency	ACADVL	37
898	H00375	Congenital disorders of metabolism	Congenital disorders of lipid/glycolipid metabolism	SBCAD deficiency	ACADSB	36
899	H01981	Congenital disorders of metabolism	Congenital disorders of lipid/glycolipid metabolism	Carnitine palmitoyltransferase I deficiency	CPT1A	1374
900	H01982	Congenital disorders of metabolism	Congenital disorders of lipid/glycolipid metabolism	Carnitine palmitoyltransferase II deficiency	CPT2	1376
901	H01983	Congenital disorders of metabolism	Congenital disorders of lipid/glycolipid metabolism	Carnitine-acylcarnitine translocase deficiency	SLC25A20	788
902	H00438	Congenital disorders of metabolism	Congenital disorders of lipid/glycolipid metabolism	Nasu-Hakola disease	TYROBP	7305
903	H00552	Congenital disorders of metabolism	Congenital disorders of lipid/glycolipid metabolism	Chromosome Xp21 deletion syndrome	NR0B1;DMD;GK	190;1756;2710
904	H02013	Congenital disorders of metabolism	Congenital disorders of lipid/glycolipid metabolism	Glycerol kinase deficiency	GK	2710
905	H00679	Congenital disorders of metabolism	Congenital disorders of lipid/glycolipid metabolism	Hypomyelinating leukodystrophy	HSPD1;PLP1;RARS;AIMP1;POLR1C;TUBB4A;POLR3A;PYCR2;C11orf73;POLR3B;VPS11;GJC2;FAM126A	3329;5354;5917;9255;9533;10382;11128;29920;51501;55703;55823;57165;84668
906	H00869	Congenital disorders of metabolism	Congenital disorders of lipid/glycolipid metabolism	Leukoencephalopathy with vanishing white matter	EIF2B1;EIF2B4;EIF2B3;EIF2B2;EIF2B5	1967;8890;8891;8892;8893
907	H00871	Congenital disorders of metabolism	Congenital disorders of lipid/glycolipid metabolism	Leukoencephalopathy with brain stem and spinal cord involvement and lactate elevation	DARS2	55157
908	H00874	Congenital disorders of metabolism	Congenital disorders of lipid/glycolipid metabolism	Leukoencephalopathy with dystonia and motor neuropathy	SCP2	6342
909	H00875	Congenital disorders of metabolism	Congenital disorders of lipid/glycolipid metabolism	Megaloencephalic leukoencephalopathy with subcortical cysts	MLC1;HEPACAM	23209;220296
910	H00878	Congenital disorders of metabolism	Congenital disorders of lipid/glycolipid metabolism	Cystic leukoencephalopathy without megalencephaly	RNASET2	8635
911	H00883	Congenital disorders of metabolism	Congenital disorders of lipid/glycolipid metabolism	Lipoid proteinosis	ECM1	1893
912	H00887	Congenital disorders of metabolism	Congenital disorders of lipid/glycolipid metabolism	Lipoprotein glomerulopathy	APOE	348
913	H00927	Congenital disorders of metabolism	Congenital disorders of lipid/glycolipid metabolism	Chylomicron retention disease	SAR1B	51128
914	H00930	Congenital disorders of metabolism	Congenital disorders of lipid/glycolipid metabolism	Hypoalphalipoproteinemia	ABCA1;APOA1	19;335
915	H01065	Congenital disorders of metabolism	Congenital disorders of lipid/glycolipid metabolism	Pentosuria	DCXR	51181
916	H01101	Congenital disorders of metabolism	Congenital disorders of lipid/glycolipid metabolism	Combined lipase deficiency	LMF1	64788
917	H01126	Congenital disorders of metabolism	Congenital disorders of lipid/glycolipid metabolism	Familial renal glucosuria	SLC5A2	6524
918	H01489	Congenital disorders of metabolism	Congenital disorders of lipid/glycolipid metabolism	Inherited glycosylphosphatidylinositol deficiencies	PIGA;PIGL;PIGN;PGAP2;PIGT;PIGV;PGAP1;PIGO;PIGY;PIGM;PGAP3;PIGW	5277;9487;23556;27315;51604;55650;80055;84720;84992;93183;93210;284098
919	H01127	Congenital disorders of metabolism	Congenital disorders of lipid/glycolipid metabolism	PIGM-congenital disorder of glycosylation	PIGM	93183
920	H01485	Congenital disorders of metabolism	Congenital disorders of lipid/glycolipid metabolism	Autosomal recessive mental retardation-42	PGAP1	80055
921	H01486	Congenital disorders of metabolism	Congenital disorders of lipid/glycolipid metabolism	Multiple congenital anomalies-hypotonia-seizures syndrome	PIGA;PIGN;PIGT	5277;23556;51604
922	H01487	Congenital disorders of metabolism	Congenital disorders of lipid/glycolipid metabolism	CHIME syndrome	PIGL	9487
923	H01488	Congenital disorders of metabolism	Congenital disorders of lipid/glycolipid metabolism	Hyperphosphatasia with mental retardation syndrome	PGAP2;PIGV;PIGO;PIGY;PGAP3;PIGW	27315;55650;84720;84992;93210;284098
924	H01189	Congenital disorders of metabolism	Congenital disorders of lipid/glycolipid metabolism	Transaldolase deficiency	TALDO1	6888
925	H01199	Congenital disorders of metabolism	Congenital disorders of lipid/glycolipid metabolism	Hyperalphalipoproteinemia	APOC3;CETP	345;1071
926	H01290	Congenital disorders of metabolism	Congenital disorders of lipid/glycolipid metabolism	Acute recurrent myoglobinuria	LPIN1	23175
927	H01297	Congenital disorders of metabolism	Congenital disorders of lipid/glycolipid metabolism	Neutral lipid storage disease with myopathy	PNPLA2	57104
928	H01589	Congenital disorders of metabolism	Congenital disorders of lipid/glycolipid metabolism	Systemic primary carnitine deficiency	SLC22A5	6584
929	H01784	Congenital disorders of metabolism	Congenital disorders of lipid/glycolipid metabolism	Primary hyperchylomicronemia	APOC2;LPL;LMF1;APOA5	344;4023;64788;116519
930	H01918	Congenital disorders of metabolism	Congenital disorders of lipid/glycolipid metabolism	Familial autosomal recessive hypercholesterolemia	LDLRAP1	26119
931	H00118	Congenital disorders of metabolism	Congenital disorders of glycan/glycoprotein metabolism	Congenital disorders of glycosylation type I	CAD;DDOST;DPAGT1;STT3A;MPI;PGM1;PMM2;SSR4;DPM1;DPM2;MPDU1;ALG3;DOLK;ALG6;DPM3;NGLY1;ALG1;ALG8;ALG12;SRD5A3;ALG9;ALG13;ALG2;RFT1;NUS1;STT3B;ALG11	790;1650;1798;3703;4351;5236;5373;6748;8813;8818;9526;10195;22845;29929;54344;55768;56052;79053;79087;79644;79796;79868;85365;91869;116150;201595;440138
932	H00119	Congenital disorders of metabolism	Congenital disorders of glycan/glycoprotein metabolism	Congenital disorders of glycosylation type II	B4GALT1;MGAT2;SLC35A2;MOGS;COG1;COG5;SLC35A1;COG2;COG4;SLC35C1;TMEM165;COG6;SLC39A8;CCDC115;COG8;COG7;TMEM199	2683;4247;7355;7841;9382;10466;10559;22796;25839;55343;55858;57511;64116;84317;84342;91949;147007
933	H00128	Congenital disorders of metabolism	Congenital disorders of glycan/glycoprotein metabolism	Mucopolysaccharidosis type I	IDUA	3425
934	H00129	Congenital disorders of metabolism	Congenital disorders of glycan/glycoprotein metabolism	Mucopolysaccharidosis type II	IDS	3423
935	H00130	Congenital disorders of metabolism	Congenital disorders of glycan/glycoprotein metabolism	Mucopolysaccharidosis type III	GNS;NAGLU;SGSH	2799;4669;6448
936	H00123	Congenital disorders of metabolism	Congenital disorders of glycan/glycoprotein metabolism	Mucopolysaccharidosis type IV	GALNS;GLB1	2588;2720
937	H00131	Congenital disorders of metabolism	Congenital disorders of glycan/glycoprotein metabolism	Mucopolysaccharidosis type VI	ARSB	411
938	H00132	Congenital disorders of metabolism	Congenital disorders of glycan/glycoprotein metabolism	Mucopolysaccharidosis type VII	GUSB	2990
939	H00133	Congenital disorders of metabolism	Congenital disorders of glycan/glycoprotein metabolism	Mucopolysaccharidosis type IX	HYAL1	3373
940	H00143	Congenital disorders of metabolism	Congenital disorders of glycan/glycoprotein metabolism	Mucolipidosis II	GNPTAB	79158
941	H00139	Congenital disorders of metabolism	Congenital disorders of glycan/glycoprotein metabolism	alpha-Mannosidosis	MAN2B1	4125
942	H00140	Congenital disorders of metabolism	Congenital disorders of glycan/glycoprotein metabolism	beta-Mannosidosis	MANBA	4126
943	H00141	Congenital disorders of metabolism	Congenital disorders of glycan/glycoprotein metabolism	Fucosidosis	FUCA1	2517
944	H00142	Congenital disorders of metabolism	Congenital disorders of glycan/glycoprotein metabolism	Sialidosis	NEU1	4758
945	H00276	Congenital disorders of metabolism	Congenital disorders of glycan/glycoprotein metabolism	Galactosialidosis	GLB1;NEU1;CTSA	2720;4758;5476
946	H00145	Congenital disorders of metabolism	Congenital disorders of glycan/glycoprotein metabolism	Aspartylglucosaminuria	AGA	175
947	H00120	Congenital disorders of metabolism	Congenital disorders of glycan/glycoprotein metabolism	Muscular dystrophy-dystroglycanopathy type A	DAG1;FKTN;LARGE;TMEM5;POMT1;B4GAT1;GMPPB;POMT2;POMGNT1;FKRP;POMK;POMGNT2;B3GALNT2	1605;2218;9215;10329;10585;11041;29925;29954;55624;79147;84197;84892;148789
948	H01960	Congenital disorders of metabolism	Congenital disorders of glycan/glycoprotein metabolism	Muscular dystrophy-dystroglycanopathy type B	FKTN;LARGE;POMT1;GMPPB;POMT2;POMGNT1;FKRP	2218;9215;10585;29925;29954;55624;79147
949	H01961	Congenital disorders of metabolism	Congenital disorders of glycan/glycoprotein metabolism	Congenital muscular dystrophy type 1C	FKRP	79147
950	H00122	Congenital disorders of metabolism	Congenital disorders of glycan/glycoprotein metabolism	Multiple exostoses	EXT1;EXT2	2131;2132
951	H00147	Congenital disorders of metabolism	Congenital disorders of glycan/glycoprotein metabolism	Sialuria	GNE;SLC17A5	10020;26503
952	H00692	Congenital disorders of metabolism	Congenital disorders of glycan/glycoprotein metabolism	Lowe syndrome	OCRL	4952
953	H00996	Congenital disorders of metabolism	Congenital disorders of glycan/glycoprotein metabolism	Amish infantile epilepsy syndrome	ST3GAL5	8869
954	H01188	Congenital disorders of metabolism	Congenital disorders of glycan/glycoprotein metabolism	Tn syndrome	C1GALT1C1	29071
955	H01497	Congenital disorders of metabolism	Congenital disorders of glycan/glycoprotein metabolism	Temtamy preaxial brachydactyly syndrome	CHSY1	22856
956	H01498	Congenital disorders of metabolism	Congenital disorders of glycan/glycoprotein metabolism	Multiple joint dislocations, short stature, craniofacial dysmorphism, and congenital heart defects	B3GAT3	26229
957	H00167	Congenital disorders of metabolism	Congenital disorders of amino acid metabolism	Phenylketonuria	GCH1;PAH;PCBD1;PTS;QDPR	2643;5053;5092;5805;5860
958	H00165	Congenital disorders of metabolism	Congenital disorders of amino acid metabolism	Tyrosinemia	FAH;HPD;TAT	2184;3242;6898
959	H00163	Congenital disorders of metabolism	Congenital disorders of amino acid metabolism	Alkaptonuria	HGD	3081
960	H00166	Congenital disorders of metabolism	Congenital disorders of amino acid metabolism	Hermansky-Pudlak syndrome	HPS1;AP3B1;AP3D1;HPS5;BLOC1S6;HPS6;DTNBP1;HPS3;HPS4;BLOC1S3	3257;8546;8943;11234;26258;79803;84062;84343;89781;388552
961	H00168	Congenital disorders of metabolism	Congenital disorders of amino acid metabolism	Oculocutaneous albinism	MC1R;OCA2;TYR;TYRP1;SLC45A2;SLC24A5	4157;4948;7299;7306;51151;283652
962	H00169	Congenital disorders of metabolism	Congenital disorders of amino acid metabolism	Ocular albinism	MITF;GPR143	4286;4935
963	H00170	Congenital disorders of metabolism	Congenital disorders of amino acid metabolism	Piebaldism	KIT;SNAI2	3815;6591
964	H00171	Congenital disorders of metabolism	Congenital disorders of amino acid metabolism	Histidinemia	HAL	3034
965	H00172	Congenital disorders of metabolism	Congenital disorders of amino acid metabolism	Maple syrup urine disease	BCKDHA;BCKDHB;DBT;DLD;PPM1K	593;594;1629;1738;152926
966	H00173	Congenital disorders of metabolism	Congenital disorders of amino acid metabolism	Isovaleric acidemia	IVD	3712
967	H00181	Congenital disorders of metabolism	Congenital disorders of amino acid metabolism	3-Methylcrotonylglycinuria	MCCC1;MCCC2	56922;64087
968	H00175	Congenital disorders of metabolism	Congenital disorders of amino acid metabolism	Propionic acidemia	PCCA;PCCB	5095;5096
969	H00174	Congenital disorders of metabolism	Congenital disorders of amino acid metabolism	Methylmalonic aciduria	MUT;ABCD4;MMACHC;MMADHC;LMBRD1;MCEE;MMAA;MMAB	4594;5826;25974;27249;55788;84693;166785;326625
970	H00179	Congenital disorders of metabolism	Congenital disorders of amino acid metabolism	3-Hydroxy-3-methylglutaryl-CoA lyase deficiency	HMGCL	3155
971	H00275	Congenital disorders of metabolism	Congenital disorders of amino acid metabolism	Cystinosis	CTNS	1497
972	H00182	Congenital disorders of metabolism	Congenital disorders of amino acid metabolism	Cystathioninuria	CTH	1491
973	H00183	Congenital disorders of metabolism	Congenital disorders of amino acid metabolism	Homocystinuria	CBS;MTHFR;MTRR	875;4524;4552
974	H00184	Congenital disorders of metabolism	Congenital disorders of amino acid metabolism	Hypermethioninemia	ADK;AHCY;MAT1A;GNMT	132;191;4143;27232
975	H00164	Congenital disorders of metabolism	Congenital disorders of amino acid metabolism	Carbamoyl phosphate synthetase I deficiency	CPS1	1373
976	H00185	Congenital disorders of metabolism	Congenital disorders of amino acid metabolism	Citrullinemia	ASS1;SLC25A13	445;10165
977	H00186	Congenital disorders of metabolism	Congenital disorders of amino acid metabolism	Hyperargininemia	ARG1	383
978	H00178	Congenital disorders of metabolism	Congenital disorders of amino acid metabolism	Glutaric acidemia	ETFA;ETFB;ETFDH;GCDH;SUGCT	2108;2109;2110;2639;79783
979	H00188	Congenital disorders of metabolism	Congenital disorders of amino acid metabolism	Hyperlysinemia	AASS	10157
980	H00187	Congenital disorders of metabolism	Congenital disorders of amino acid metabolism	Ornithine transcarbamylase deficiency	OTC	5009
981	H00189	Congenital disorders of metabolism	Congenital disorders of amino acid metabolism	Ornithinaemia	OAT	4942
982	H00190	Congenital disorders of metabolism	Congenital disorders of amino acid metabolism	Hyperprolinemia	PRODH;ALDH4A1	5625;8659
983	H00191	Congenital disorders of metabolism	Congenital disorders of amino acid metabolism	Nonketotic hyperglycinemia	AMT;GCSH;GLDC	275;2653;2731
984	H00074	Congenital disorders of metabolism	Congenital disorders of amino acid metabolism	Canavan disease	ASPA	443
985	H00548	Congenital disorders of metabolism	Congenital disorders of amino acid metabolism	Brunner syndrome	MAOA	4128
986	H00754	Congenital disorders of metabolism	Congenital disorders of amino acid metabolism	3-Methylglutaconic aciduria	AUH;TAZ;HTRA2;OPA3;CLPB;SERAC1;TIMM50;DNAJC19	549;6901;27429;80207;81570;84947;92609;131118
987	H00834	Congenital disorders of metabolism	Congenital disorders of amino acid metabolism	Guanidinoacetate methyltransferase deficiency	GAMT	2593
988	H00835	Congenital disorders of metabolism	Congenital disorders of amino acid metabolism	Succinic semialdehyde dehydrogenase deficiency	ALDH5A1	7915
989	H00849	Congenital disorders of metabolism	Congenital disorders of amino acid metabolism	Creatine deficiency syndrome	GAMT;GATM;SLC6A8	2593;2628;6535
990	H00899	Congenital disorders of metabolism	Congenital disorders of amino acid metabolism	Lysinuric protein intolerance	SLC7A7	9056
991	H00901	Congenital disorders of metabolism	Congenital disorders of amino acid metabolism	Cystinuria	SLC3A1;SLC7A9	6519;11136
992	H00905	Congenital disorders of metabolism	Congenital disorders of amino acid metabolism	Iminoglycinuria	SLC6A20	54716
993	H00911	Congenital disorders of metabolism	Congenital disorders of amino acid metabolism	Dicarboxylic aminoaciduria	SLC1A1	6505
994	H00923	Congenital disorders of metabolism	Congenital disorders of amino acid metabolism	Congenital systemic glutamine deficiency	GLUL	2752
995	H00925	Congenital disorders of metabolism	Congenital disorders of amino acid metabolism	2-Methyl-3-hydroxybutyryl-CoA dehydrogenase (MHBD) deficiency	HSD17B10	3028
996	H01003	Congenital disorders of metabolism	Congenital disorders of amino acid metabolism	Dimethylglycine dehydrogenase deficiency	DMGDH	29958
997	H01028	Congenital disorders of metabolism	Congenital disorders of amino acid metabolism	Argininosuccinic aciduria	ASL	435
998	H01032	Congenital disorders of metabolism	Congenital disorders of amino acid metabolism	N-acetylglutamate synthase (NAGS) deficiency	NAGS	162417
999	H01079	Congenital disorders of metabolism	Congenital disorders of amino acid metabolism	3-Phosphoglycerate dehydrogenase (3-PGDH) deficiency	PHGDH	26227
1000	H01082	Congenital disorders of metabolism	Congenital disorders of amino acid metabolism	Phosphoserine aminotransferase deficiency	PSAT1	29968
1001	H01076	Congenital disorders of metabolism	Congenital disorders of amino acid metabolism	Alpha-methylacetoacetic aciduria	ACAT1	38
1002	H01119	Congenital disorders of metabolism	Congenital disorders of amino acid metabolism	Prolidase deficiency	PEPD	5184
1003	H01121	Congenital disorders of metabolism	Congenital disorders of amino acid metabolism	Succinyl CoA:3-oxoacid CoA transferase (SCOT) deficiency	OXCT1	5019
1004	H01123	Congenital disorders of metabolism	Congenital disorders of amino acid metabolism	HMG-CoA synthase deficiency	HMGCS2	3158
1005	H01187	Congenital disorders of metabolism	Congenital disorders of amino acid metabolism	Tietz syndrome	MITF	4286
1006	H01198	Congenital disorders of metabolism	Congenital disorders of amino acid metabolism	Fanconi renotubular syndrome	EHHADH;SLC34A1	1962;6569
1007	H01225	Congenital disorders of metabolism	Congenital disorders of amino acid metabolism	D-2-hydroxyglutaric aciduria	IDH2;D2HGDH	3418;728294
1008	H01237	Congenital disorders of metabolism	Congenital disorders of amino acid metabolism	Sulfite oxidase deficiency	SUOX	6821
1009	H01242	Congenital disorders of metabolism	Congenital disorders of amino acid metabolism	Saccharopinuria	AASS	10157
1010	H01257	Congenital disorders of metabolism	Congenital disorders of amino acid metabolism	GABA-transaminase deficiency	ABAT	18
1011	H01262	Congenital disorders of metabolism	Congenital disorders of amino acid metabolism	Formiminotransferase deficiency	FTCD	10841
1012	H01279	Congenital disorders of metabolism	Congenital disorders of amino acid metabolism	Isobutyryl-CoA dehydrogenase deficiency	ACAD8	27034
1013	H01280	Congenital disorders of metabolism	Congenital disorders of amino acid metabolism	L-2-hydroxyglutaric aciduria	L2HGDH	79944
1014	H01283	Congenital disorders of metabolism	Congenital disorders of amino acid metabolism	Malonyl-CoA decarboxylase deficiency	MLYCD	23417
1015	H01285	Congenital disorders of metabolism	Congenital disorders of amino acid metabolism	Methylcobalamin deficiency type G	MTR	4548
1016	H00668	Congenital disorders of metabolism	Congenital disorders of amino acid metabolism	Anemia due to disorders of glutathione metabolism	G6PD;GCLC;GPX1;GSS;OPLAH	2539;2729;2876;2937;26873
1017	H01375	Congenital disorders of metabolism	Congenital disorders of amino acid metabolism	Glucose 6-phosphate dehydrogenase deficiency	G6PD	2539
1018	H01386	Congenital disorders of metabolism	Congenital disorders of amino acid metabolism	Asparagine synthetase deficiency	ASNS	440
1019	H01398	Congenital disorders of metabolism	Congenital disorders of amino acid metabolism	Primary hyperammonemic disorders (Urea cycle disorders)	ARG1;ASL;ASS1;CPS1;OTC;SLC25A13;SLC25A15;NAGS	383;435;445;1373;5009;10165;10166;162417
1020	H01400	Congenital disorders of metabolism	Congenital disorders of amino acid metabolism	Secondary hyperammonemia	ACADM;CA5A;SLC25A20;CPT2;ETFA;ETFB;ETFDH;GLUD1;GLUL;IVD;MUT;OAT;PC;PCCA;PCCB;ALDH18A1;SLC7A7;TMEM70	34;763;788;1376;2108;2109;2110;2746;2752;3712;4594;4942;5091;5095;5096;5832;9056;54968
1021	H01583	Congenital disorders of metabolism	Congenital disorders of amino acid metabolism	Hydroxykynureninuria	KYNU	8942
1022	H02087	Congenital disorders of metabolism	Congenital disorders of amino acid metabolism	Vertebral, cardiac, renal, and limb defects syndrome	KYNU;HAAO	8942;23498
1023	H02109	Congenital disorders of metabolism	Congenital disorders of amino acid metabolism	Combined malonic and methylmalonic aciduria	ACSF3	197322
1024	H02116	Congenital disorders of metabolism	Congenital disorders of amino acid metabolism	Phosphoserine phosphatase deficiency	PSPH	5723
1025	H02117	Congenital disorders of metabolism	Congenital disorders of amino acid metabolism	Neu-Laxova syndrome	PHGDH;PSAT1	26227;29968
1026	H02136	Congenital disorders of metabolism	Congenital disorders of amino acid metabolism	Branched-chain ketoacid dehydrogenase kinase deficiency	BCKDK	10295
1027	H00194	Congenital disorders of metabolism	Congenital disorders of nucleotide metabolism	Lesch-Nyhan syndrome	HPRT1	3251
1028	H00195	Congenital disorders of metabolism	Congenital disorders of nucleotide metabolism	Adenine phosphoribosyltransferase deficiency	APRT	353
1029	H00197	Congenital disorders of metabolism	Congenital disorders of nucleotide metabolism	Adenylosuccinate lyase deficiency	ADSL	158
1030	H00192	Congenital disorders of metabolism	Congenital disorders of nucleotide metabolism	Xanthinuria	AOX1;MOCS1;MOCS2;XDH;GPHN;MOCOS	316;4337;4338;7498;10243;55034
1031	H00196	Congenital disorders of metabolism	Congenital disorders of nucleotide metabolism	Phosphoribosylpyrophosphate synthetase superactivity	PRPS1	5631
1032	H00198	Congenital disorders of metabolism	Congenital disorders of nucleotide metabolism	Orotic aciduria	UMPS	7372
1033	H00193	Congenital disorders of metabolism	Congenital disorders of nucleotide metabolism	Dihydropyrimidine dehydrogenase deficiency	DPYD	1806
1034	H00199	Congenital disorders of metabolism	Congenital disorders of nucleotide metabolism	Dihydropyrimidinase deficiency	DPYS	1807
1035	H00200	Congenital disorders of metabolism	Congenital disorders of nucleotide metabolism	Beta-ureidopropionase deficiency	UPB1	51733
1036	H00964	Congenital disorders of metabolism	Congenital disorders of nucleotide metabolism	Thiopurine S-methyltransferase deficiency (TPMT deficiency)	TPMT	7172
1037	H00966	Congenital disorders of metabolism	Congenital disorders of nucleotide metabolism	AICA-ribosiduria	ATIC	471
1038	H01135	Congenital disorders of metabolism	Congenital disorders of nucleotide metabolism	Ribose 5-phosphate isomerase deficiency	RPIA	22934
1039	H00180	Congenital disorders of metabolism	Congenital disorders of cofactor/vitamin metabolism	Holocarboxylase synthetase deficiency	HLCS	3141
1040	H01763	Congenital disorders of metabolism	Congenital disorders of cofactor/vitamin metabolism	Porphyria	ALAD;ALAS2;CPOX;FECH;HMBS;PPOX;UROD;UROS	210;212;1371;2235;3145;5498;7389;7390
1041	H00201	Congenital disorders of metabolism	Congenital disorders of cofactor/vitamin metabolism	Erythropoietic porphyria	FECH;UROD;UROS	2235;7389;7390
1042	H00202	Congenital disorders of metabolism	Congenital disorders of cofactor/vitamin metabolism	Hepatic porphyria	ALAD;CPOX;HMBS;PPOX;UROD	210;1371;3145;5498;7389
1043	H00208	Congenital disorders of metabolism	Congenital disorders of cofactor/vitamin metabolism	Hyperbilirubinemia	ABCC2;SLCO1B1;UGT1A1	1244;10599;54658
1044	H02054	Congenital disorders of metabolism	Congenital disorders of cofactor/vitamin metabolism	Crigler-Najjar syndrome	UGT1A1	54658
1045	H02055	Congenital disorders of metabolism	Congenital disorders of cofactor/vitamin metabolism	Gilbert syndrome	UGT1A1	54658
1046	H02056	Congenital disorders of metabolism	Congenital disorders of cofactor/vitamin metabolism	Dubin-Johnson syndrome	ABCC2	1244
1047	H02057	Congenital disorders of metabolism	Congenital disorders of cofactor/vitamin metabolism	Rotor syndrome	SLCO1B1	10599
1048	H00213	Congenital disorders of metabolism	Congenital disorders of cofactor/vitamin metabolism	Hypophosphatasia	ALPL	249
1049	H00981	Congenital disorders of metabolism	Congenital disorders of cofactor/vitamin metabolism	Ataxia with isolated vitamin E deficiency (AVED)	TTPA	7274
1050	H01143	Congenital disorders of metabolism	Congenital disorders of cofactor/vitamin metabolism	Vitamin D-dependent rickets	VDR	7421
1051	H01197	Congenital disorders of metabolism	Congenital disorders of cofactor/vitamin metabolism	Dihydrofolate reductase deficiency	DHFR	1719
1052	H01182	Congenital disorders of metabolism	Congenital disorders of cofactor/vitamin metabolism	Biotinidase deficiency	BTD	686
1053	H00218	Congenital disorders of metabolism	Congenital disorders of ion transport and metabolism	Cystic fibrosis	CFTR	1080
1054	H00209	Congenital disorders of metabolism	Congenital disorders of ion transport and metabolism	Menkes syndrome	ATP7A	538
1055	H00210	Congenital disorders of metabolism	Congenital disorders of ion transport and metabolism	Wilson disease	ATP7B	540
1056	H00212	Congenital disorders of metabolism	Congenital disorders of ion transport and metabolism	Acrodermatitis enteropathica	SLC39A4	55630
1057	H00211	Congenital disorders of metabolism	Congenital disorders of ion transport and metabolism	Hemochromatosis (HFE)	FTH1;HFE;TFR2;HAMP	2495;3077;7036;57817
1058	H00214	Congenital disorders of metabolism	Congenital disorders of ion transport and metabolism	Hypophosphatemic rickets	CLCN5;ENPP1;PHEX;FGF23;SLC34A3	1184;5167;5251;8074;142680
1059	H02138	Congenital disorders of metabolism	Congenital disorders of ion transport and metabolism	Hereditary hypophophatemic rickets with hypercalciuria	SLC34A3	142680
1060	H02139	Congenital disorders of metabolism	Congenital disorders of ion transport and metabolism	Autosomal recessive hypophosphatemic rickets	ENPP1	5167
1061	H02141	Congenital disorders of metabolism	Congenital disorders of ion transport and metabolism	Autosomal dominant hypophosphatemic rickets	FGF23	8074
1062	H02142	Congenital disorders of metabolism	Congenital disorders of ion transport and metabolism	X-linked recessive hypophosphatemic rickets	CLCN5	1184
1063	H02143	Congenital disorders of metabolism	Congenital disorders of ion transport and metabolism	X-linked dominant hypophosphatemic rickets	PHEX	5251
1064	H00215	Congenital disorders of metabolism	Congenital disorders of ion transport and metabolism	Periodic paralysis	CACNA1S;KCNJ2;SCN4A;KCNE3	779;3759;6329;10008
1065	H00745	Congenital disorders of metabolism	Congenital disorders of ion transport and metabolism	Hyperkalemic periodic paralysis (HyperPP)	SCN4A	6329
1066	H00746	Congenital disorders of metabolism	Congenital disorders of ion transport and metabolism	Hypokalemic periodic paralysis (HypoPP)	CACNA1S;SCN4A	779;6329
1067	H00748	Congenital disorders of metabolism	Congenital disorders of ion transport and metabolism	Andersen-Tawil syndrome	KCNJ2	3759
1068	H01190	Congenital disorders of metabolism	Congenital disorders of ion transport and metabolism	Transcobalamin II deficiency	TCN2	6948
1069	H01302	Congenital disorders of metabolism	Congenital disorders of ion transport and metabolism	Hyperchlorhidrosis isolated (HCHLH)	CA12	771
1070	H01859	Congenital disorders of metabolism	Congenital disorders of ion transport and metabolism	Occipital horn syndrome	ATP7A	538
1071	H01935	Congenital disorders of metabolism	Congenital disorders of ion transport and metabolism	Familial hypercholanemia	BAAT;EPHX1;TJP2	570;2052;9414
1072	H02026	Congenital disorders of metabolism	Congenital disorders of ion transport and metabolism	Familial hypocalciuric hypercalcemia	CASR;AP2S1;GNA11	846;1175;2767
1073	H00149	Congenital disorders of metabolism	Lysosomal storage diseases	Neuronal ceroid lipofuscinosis	TPP1;CLN3;CLN5;CTSD;CLN8;GRN;PPT1;CTSF;CLN6;DNAJC5;MFSD8	1200;1201;1203;1509;2055;2896;5538;8722;54982;80331;256471
1074	H00125	Congenital disorders of metabolism	Lysosomal storage diseases	Fabry disease	GLA	2717
1075	H00128	Congenital disorders of metabolism	Lysosomal storage diseases	Mucopolysaccharidosis	ARSB;GALNS;GLB1;GNS;GUSB;HYAL1;IDS;IDUA;NAGLU;SGSH	411;2588;2720;2799;2990;3373;3423;3425;4669;6448
1076	H00128	Congenital disorders of metabolism	Lysosomal storage diseases	Mucopolysaccharidosis type I	IDUA	3425
1077	H00129	Congenital disorders of metabolism	Lysosomal storage diseases	Mucopolysaccharidosis type II	IDS	3423
1078	H00130	Congenital disorders of metabolism	Lysosomal storage diseases	Mucopolysaccharidosis type III	GNS;NAGLU;SGSH	2799;4669;6448
1079	H00123	Congenital disorders of metabolism	Lysosomal storage diseases	Mucopolysaccharidosis type IV	GALNS;GLB1	2588;2720
1080	H00131	Congenital disorders of metabolism	Lysosomal storage diseases	Mucopolysaccharidosis type VI	ARSB	411
1081	H00132	Congenital disorders of metabolism	Lysosomal storage diseases	Mucopolysaccharidosis type VII	GUSB	2990
1082	H00133	Congenital disorders of metabolism	Lysosomal storage diseases	Mucopolysaccharidosis type IX	HYAL1	3373
1083	H00422	Congenital disorders of metabolism	Lysosomal storage diseases	Glycoproteinoses	AGA;FUCA1;GLB1;MAN2B1;MANBA;NAGA;NEU1;CTSA	175;2517;2720;4125;4126;4668;4758;5476
1084	H00142	Congenital disorders of metabolism	Lysosomal storage diseases	Sialidosis	NEU1	4758
1085	H00276	Congenital disorders of metabolism	Lysosomal storage diseases	Galactosialidosis	GLB1;NEU1;CTSA	2720;4758;5476
1086	H00139	Congenital disorders of metabolism	Lysosomal storage diseases	alpha-Mannosidosis	MAN2B1	4125
1087	H00140	Congenital disorders of metabolism	Lysosomal storage diseases	beta-Mannosidosis	MANBA	4126
1088	H00145	Congenital disorders of metabolism	Lysosomal storage diseases	Aspartylglucosaminuria	AGA	175
1089	H00141	Congenital disorders of metabolism	Lysosomal storage diseases	Fucosidosis	FUCA1	2517
1090	H00146	Congenital disorders of metabolism	Lysosomal storage diseases	Alpha-N-acetylgalactosaminidase deficiency	NAGA	4668
1091	H00423	Congenital disorders of metabolism	Lysosomal storage diseases	Sphingolipidosis	ARSA;ASAH1;GALC;GBA;GLA;GLB1;PSAP;SMPD1;SUMF1	410;427;2581;2629;2717;2720;5660;6609;285362
1092	H00127	Congenital disorders of metabolism	Lysosomal storage diseases	Metachromatic leukodystrophy	ARSA;PSAP	410;5660
1093	H00135	Congenital disorders of metabolism	Lysosomal storage diseases	Krabbe disease	GALC;PSAP	2581;5660
1094	H00424	Congenital disorders of metabolism	Lysosomal storage diseases	Defects in the degradation of sphingomyelin	ASAH1;SMPD1	427;6609
1095	H00137	Congenital disorders of metabolism	Lysosomal storage diseases	Niemann-Pick disease type A/B	SMPD1	6609
1096	H00138	Congenital disorders of metabolism	Lysosomal storage diseases	Farber lipogranulomatosis	ASAH1	427
1097	H00425	Congenital disorders of metabolism	Lysosomal storage diseases	Lysosomal cysteine protease deficiencies	CTSC;CTSK	1075;1513
1098	H00274	Congenital disorders of metabolism	Lysosomal storage diseases	Papillon-Lefevre syndrome	CTSC	1075
1099	H00273	Congenital disorders of metabolism	Lysosomal storage diseases	Pycnodysostosis	CTSK	1513
1100	H00426	Congenital disorders of metabolism	Lysosomal storage diseases	Gangliosidosis	GLB1;GM2A;HEXA;HEXB	2720;2760;3073;3074
1101	H00281	Congenital disorders of metabolism	Lysosomal storage diseases	GM1 gangliosidosis	GLB1	2720
1102	H00124	Congenital disorders of metabolism	Lysosomal storage diseases	GM2 gangliosidoses	GM2A;HEXA;HEXB	2760;3073;3074
1103	H02016	Congenital disorders of metabolism	Lysosomal storage diseases	Tay-Sachs disease	HEXA	3073
1104	H02017	Congenital disorders of metabolism	Lysosomal storage diseases	Sandhoff disease	HEXB	3074
1105	H00126	Congenital disorders of metabolism	Lysosomal storage diseases	Gaucher disease	GBA;PSAP	2629;5660
1106	H00136	Congenital disorders of metabolism	Lysosomal storage diseases	Niemann-Pick disease type C	NPC1;NPC2	4864;10577
1107	H00143	Congenital disorders of metabolism	Lysosomal storage diseases	Mucolipidosis II	GNPTAB	79158
1108	H02130	Congenital disorders of metabolism	Lysosomal storage diseases	Mucolipidosis III	GNPTAB;GNPTG	79158;84572
1109	H00144	Congenital disorders of metabolism	Lysosomal storage diseases	Mucolipidosis IV	MCOLN1	57192
1110	H00148	Congenital disorders of metabolism	Lysosomal storage diseases	Lysosomal acid lipase deficiency	LIPA	3988
1111	H00150	Congenital disorders of metabolism	Lysosomal storage diseases	Danon disease	LAMP2	3920
1112	H00275	Congenital disorders of metabolism	Lysosomal storage diseases	Cystinosis	CTNS	1497
1113	H00147	Congenital disorders of metabolism	Lysosomal storage diseases	Sialuria	GNE;SLC17A5	10020;26503
1114	H01113	Congenital disorders of metabolism	Lysosomal storage diseases	Acid phosphatase deficiency	ACP2	53
1115	H01239	Congenital disorders of metabolism	Lysosomal storage diseases	Combined SAP deficiency	PSAP	5660
1116	H00205	Congenital disorders of metabolism	Peroxisomal diseases	Peroxisome biogenesis disorder	PEX1;PEX6;PEX7;PEX10;PEX12;PEX13;PEX14;PEX19;PEX2;PEX5;PEX3;PEX16;PEX26	5189;5190;5191;5192;5193;5194;5195;5824;5828;5830;8504;9409;55670
1117	H01342	Congenital disorders of metabolism	Peroxisomal diseases	Zellweger syndrome	PEX1;PEX6;PEX10;PEX12;PEX13;PEX14;PEX19;PEX2;PEX5;PEX3;PEX16;PEX26	5189;5190;5192;5193;5194;5195;5824;5828;5830;8504;9409;55670
1118	H00177	Congenital disorders of metabolism	Peroxisomal diseases	Neonatal adrenoleukodystrophy	PEX1;PEX10;PEX13;PEX5;PEX26	5189;5192;5194;5830;55670
1119	H00204	Congenital disorders of metabolism	Peroxisomal diseases	Infantile Refsum disease	PEX1;PEX2;PEX26	5189;5828;55670
1120	H00075	Congenital disorders of metabolism	Peroxisomal diseases	Refsum disease	PEX7;PHYH	5191;5264
1121	H00207	Congenital disorders of metabolism	Peroxisomal diseases	Rhizomelic chondrodysplasia punctata	PEX7;PEX5;GNPAT;AGPS;FAR1	5191;5830;8443;8540;84188
1122	H00407	Congenital disorders of metabolism	Peroxisomal diseases	Peroxisomal beta-oxidation enzyme deficiency	ACOX1;HSD17B4;SCP2;AMACR	51;3295;6342;23600
1123	H02096	Congenital disorders of metabolism	Peroxisomal diseases	Peroxisomal acyl-CoA oxidase deficiency	ACOX1	51
1124	H02098	Congenital disorders of metabolism	Peroxisomal diseases	D-bifunctional protein deficiency	HSD17B4	3295
1125	H00176	Congenital disorders of metabolism	Peroxisomal diseases	Adrenoleukodystrophy	ABCD1	215
1126	H00203	Congenital disorders of metabolism	Peroxisomal diseases	Acatalasemia	CAT	847
1127	H02099	Congenital disorders of metabolism	Peroxisomal diseases	Alpha-methylacyl-CoA racemase deficiency	AMACR	23600
1128	H02100	Congenital disorders of metabolism	Peroxisomal diseases	Peroxisomal fatty acyl-CoA reductase 1 disorder	FAR1	84188
1129	H00473	Congenital disorders of metabolism	Mitochondrial diseases	Mitochondrial complex I deficiency	ND1;ND2;ND3;ND4;ND4L;ND5;ND6;NDUFA1;NDUFB3;NDUFB9;NDUFS1;NDUFS2;NDUFS3;NDUFV1;NDUFS4;NDUFS6;NDUFS8;NDUFV2;NDUFAF3;ACAD9;NDUFAF4;NDUFAF1;TIMMDC1;FOXRED1;TMEM126B;NDUFAF5;NUBPL;NDUFAF2;NDUFA11;NDUFAF6;NDUFS7	4535;4536;4537;4538;4539;4540;4541;4694;4709;4715;4719;4720;4722;4723;4724;4726;4728;4729;25915;28976;29078;51103;51300;55572;55863;79133;80224;91942;126328;137682;374291
1130	H02005	Congenital disorders of metabolism	Mitochondrial diseases	Mitochondrial complex II deficiency	SDHA;SDHD	6389;6392
1131	H02086	Congenital disorders of metabolism	Mitochondrial diseases	Mitochondrial complex III deficiency	BCS1L;CYC1;CYTB;UQCRB;UQCRC2;UQCRQ;TTC19;UQCC2;LYRM7	617;1537;4519;7381;7385;27089;54902;84300;90624
1132	H01368	Congenital disorders of metabolism	Mitochondrial diseases	Cytochrome c oxidase (COX) deficiency	COX6B1;COX10;COX15;COX1;COX2;COX3;SCO1;SCO2;LRPPRC;FASTKD2;APOPT1;COX14;COX20;COA5	1340;1352;1355;4512;4513;4514;6341;9997;10128;22868;84334;84987;116228;493753
1133	H00891	Congenital disorders of metabolism	Mitochondrial diseases	Combined oxidative phosphorylation deficiency	ATP5A1;C1QBP;MIPEP;TUFM;AIFM1;TSFM;FARS2;MRPL3;MTO1;TXN2;MRPS16;TRMT10C;RMND1;MRPS22;LYRM4;VARS2;AARS2;TRMT5;ELAC2;MRPL44;MRPS34;CARS2;NARS2;TARS2;GTPBP3;GFM1;PNPT1;C12orf65;MARS2;SLC25A26;SFXN4;MTFMT;EARS2	498;708;4285;7284;9131;10102;10667;11222;25821;25828;51021;54931;55005;56945;57128;57176;57505;57570;60528;65080;65993;79587;79731;80222;84705;85476;87178;91574;92935;115286;119559;123263;124454
1134	H01369	Congenital disorders of metabolism	Mitochondrial diseases	ATP synthase deficiency	ATP5A1;ATP5E;ATP6;ATP8;TMEM70;ATPAF2	498;514;4508;4509;54968;91647
1135	H00469	Congenital disorders of metabolism	Mitochondrial diseases	Mitochondrial DNA depletion syndrome	SLC25A4;DGUOK;TYMP;MPV17;POLG;TFAM;TK2;SUCLG1;SUCLA2;FBXL4;RRM2B;AGK;C10orf2;MGME1	291;1716;1890;4358;5428;7019;7084;8802;8803;26235;50484;55750;56652;92667
1136	H00898	Congenital disorders of metabolism	Mitochondrial diseases	Myopathy with lactic acidosis and sideroblastic anaemia	ISCU;YARS2;PUS1	23479;51067;80324
1137	H01347	Congenital disorders of metabolism	Mitochondrial diseases	MELAS Syndrome	ND1;ND5;ND6	4535;4540;4541
1138	H01354	Congenital disorders of metabolism	Mitochondrial diseases	Leigh syndrome	BCS1L;COX10;COX15;NDUFA2;NDUFA9;NDUFA10;NDUFS3;NDUFS4;NDUFS8;SDHA;SURF1;LRPPRC;TACO1;FOXRED1;NDUFA12;NDUFAF2;NDUFAF6;NDUFS7	617;1352;1355;4695;4704;4705;4722;4724;4728;6389;6834;10128;51204;55572;55967;91942;137682;374291
1139	H01355	Congenital disorders of metabolism	Mitochondrial diseases	Kearns-Sayre syndrome	ATP6;ATP8;COX3;CYTB;ND3;ND4;ND4L;ND5;ND6	4508;4509;4514;4519;4537;4538;4539;4540;4541
1140	H00068	Congenital disorders of metabolism	Mitochondrial diseases	Leber hereditary optic atrophy	ATP6;COX1;COX3;CYTB;ND1;ND2;ND4;ND4L;ND5;ND6	4508;4512;4514;4519;4535;4536;4538;4539;4540;4541
1141	H01365	Congenital disorders of metabolism	Mitochondrial diseases	Leber hereditary optic neuropathy and dystonia	ND1;ND3;ND4;ND6	4535;4537;4538;4541
1142	H01118	Congenital disorders of metabolism	Mitochondrial diseases	Progressive external ophthalmoplegia	SLC25A4;DGUOK;DNA2;POLG;TK2;POLG2;RRM2B;C10orf2;RNASEH1	291;1716;1763;5428;7084;11232;50484;56652;246243
1143	H01348	Congenital disorders of metabolism	Mitochondrial diseases	Mitochondrial phosphate carrier deficiency	SLC25A3	5250
1144	H01349	Congenital disorders of metabolism	Mitochondrial diseases	Methacrylic aciduria	HIBCH	26275
1145	H01351	Congenital disorders of metabolism	Mitochondrial diseases	Spastic ataxia	VAMP1;KIF1C;AFG3L2;SACS;MTPAP;MARS2	6843;10749;10939;26278;55149;92935
1146	H01352	Congenital disorders of metabolism	Mitochondrial diseases	Mitochondrial trifunctional protein deficiency	HADHA;HADHB	3030;3032
1147	H01356	Congenital disorders of metabolism	Mitochondrial diseases	Myoclonic Epilepsy and Ragged-Red Fiber Disease	ND5	4540
1148	H01363	Congenital disorders of metabolism	Mitochondrial diseases	NARP syndrome	ATP6	4508
1149	H01364	Congenital disorders of metabolism	Mitochondrial diseases	3-Hydroxyacyl-CoA dehydrogenase deficiency	HADH	3033
1150	H01123	Congenital disorders of metabolism	Mitochondrial diseases	HMG-CoA synthase deficiency	HMGCS2	3158
1151	H01367	Congenital disorders of metabolism	Mitochondrial diseases	Infantile liver failure	LARS;NBAS;TRMU	51520;51594;55687
1152	H01381	Congenital disorders of metabolism	Mitochondrial diseases	Antithrombin III deficiency	SERPINC1	462
1153	H01383	Congenital disorders of metabolism	Mitochondrial diseases	Hyperlipoproteinemia type IIa	LDLR	3949
1154	H01384	Congenital disorders of metabolism	Mitochondrial diseases	The ataxia neuropathy spectrum	POLG	5428
1155	H01389	Congenital disorders of metabolism	Mitochondrial diseases	Alpers syndrome	POLG	5428
1156	H01390	Congenital disorders of metabolism	Mitochondrial diseases	Mitochondrial neurogastrointestinal encephalomyopathy	TYMP;POLG;RRM2B	1890;5428;50484
1157	H01200	Congenital disorders of metabolism	Mitochondrial diseases	Fatal infantile cardioencephalomyopathy	COX15;SCO2;COA6;COA5	1355;9997;388753;493753
1158	H01395	Congenital disorders of metabolism	Mitochondrial diseases	POLG related disorders	POLG	5428
1159	H01894	Congenital disorders of metabolism	Mitochondrial diseases	Multiple mitochondrial dysfunctions syndrome	NFU1;ISCA1;ISCA2;IBA57;BOLA3	27247;81689;122961;200205;388962
1160	H01900	Congenital disorders of metabolism	Mitochondrial diseases	Encephalopathy due to defective mitochondrial and peroxisomal fission	DNM1L;MFF	10059;56947
1161	H01022	Congenital disorders of metabolism	Mitochondrial diseases	Diseases of the tricarboxylic acid cycle	FH;OGDH;SDHA	2271;4967;6389
1162	H02004	Congenital disorders of metabolism	Mitochondrial diseases	Fumarase deficiency	FH	2271
1163	H02006	Congenital disorders of metabolism	Mitochondrial diseases	Alpha-ketoglutarate dehydrogenase complex deficiency	DLD;OGDH	1738;4967
1164	H02007	Congenital disorders of metabolism	Mitochondrial diseases	GRACILE syndrome	BCS1L	617
1165	H01929	Congenital disorders of metabolism	Mitochondrial diseases	2,4-Dienoyl-CoA reductase deficiency	NADK2	133686
1166	H02085	Congenital disorders of metabolism	Mitochondrial diseases	Acyl-CoA dehydrogenase 9 deficiency	ACAD9	28976
1167	H00989	Congenital disorders of metabolism	Mitochondrial diseases	Mohr-Tranebjaerg syndrome	TIMM8A	1678
1168	H00820	Congenital disorders of metabolism	Mitochondrial diseases	Bjornstad syndrome	BCS1L	617
1169	H00418	Congenital disorders of metabolism	Other congenital disorders of metabolism	Bardet-Biedl syndrome	BBS1;BBS2;BBS4;MKKS;SDCCAG8;IFT27;TRIM32;BBS9;WDPCP;LZTFL1;MKS1;BBS7;BBS10;IFT74;CEP290;ARL6;BBIP1;TTC8;BBS5;C8orf37;BBS12	582;583;585;8195;10806;11020;22954;27241;51057;54585;54903;55212;79738;80173;80184;84100;92482;123016;129880;157657;166379
1170	H00419	Congenital disorders of metabolism	Other congenital disorders of metabolism	Congenital generalized lipodystrophy	CAV1;AGPAT2;BSCL2;PTRF	857;10555;26580;284119
1171	H00420	Congenital disorders of metabolism	Other congenital disorders of metabolism	Familial partial lipodystrophy	AKT2;LIPE;LMNA;PLIN1;PPARG;CIDEC;LMNB2	208;3991;4000;5346;5468;63924;84823
1172	H00759	Congenital disorders of metabolism	Other congenital disorders of metabolism	Waardenburg syndrome	EDN3;EDNRB;MITF;PAX3;SNAI2;SOX10	1908;1910;4286;5077;6591;6663
1173	H00967	Congenital disorders of metabolism	Other congenital disorders of metabolism	Adiponectin deficiency	ADIPOQ	9370
1174	H00988	Congenital disorders of metabolism	Other congenital disorders of metabolism	Enterokinase deficiency	TMPRSS15	5651
1175	H01108	Congenital disorders of metabolism	Other congenital disorders of metabolism	CD36 deficiency	CD36	948
1176	H01168	Congenital disorders of metabolism	Other congenital disorders of metabolism	Sea-blue histiocyte disease	APOE	348
1177	H01193	Congenital disorders of metabolism	Other congenital disorders of metabolism	Familial tumoral calcinosis	GALNT3;FGF23;SAMD9	2591;8074;54809
1178	H01171	Congenital disorders of metabolism	Other congenital disorders of metabolism	Poor drug metabolism	CYP2C19;CYP2D6	1557;1565
1179	H01205	Congenital disorders of metabolism	Other congenital disorders of metabolism	Coumarin resistance	CYP2A6;CYP2C9;GGCX;VKORC1	1548;1559;2677;79001
1180	H01210	Congenital disorders of metabolism	Other congenital disorders of metabolism	Hypomagnesemia	EGF;CLDN16;CLDN19	1950;10686;149461
1181	H00245	Congenital disorders of metabolism	Other congenital disorders of metabolism	Calcium sensing receptor (CASR) related disease	CASR	846
1182	H01371	Congenital disorders of metabolism	Other congenital disorders of metabolism	Hypercalcemia infantile	CYP24A1	1591
1183	H01230	Congenital disorders of metabolism	Other congenital disorders of metabolism	Adult-onset autosomal dominant leukodystrophy	LMNB1	4001
1184	H01231	Congenital disorders of metabolism	Other congenital disorders of metabolism	Biotin-responsive basal ganglia disease	SLC19A3	80704
1185	H01234	Congenital disorders of metabolism	Other congenital disorders of metabolism	Trimethylaminuria	FMO3	2328
1186	H01248	Congenital disorders of metabolism	Other congenital disorders of metabolism	Erythrocyte lactate transporter defect	SLC16A1	6566
1187	H01249	Congenital disorders of metabolism	Other congenital disorders of metabolism	Ethylmalonic encephalopathy	ETHE1	23474
1188	H01266	Congenital disorders of metabolism	Other congenital disorders of metabolism	Hypercarotenemia and vitamin A deficiency	BCO1	53630
1189	H01267	Congenital disorders of metabolism	Other congenital disorders of metabolism	Familial hyperinsulinemic hypoglycemia	GCK;GLUD1;HADH;INSR;KCNJ11;SLC16A1;ABCC8	2645;2746;3033;3643;3767;6566;6833
1190	H01268	Congenital disorders of metabolism	Other congenital disorders of metabolism	Hyperornithinemia-hyperammonemia-homocitrullinuria syndrome	SLC25A15	10166
1191	H01270	Congenital disorders of metabolism	Other congenital disorders of metabolism	Familial hypobetalipoproteinemia	APOB;ANGPTL3	338;27329
1192	H01909	Congenital disorders of metabolism	Other congenital disorders of metabolism	Hypoinsulinemic hypoglycemia with hemihypertrophy	AKT2	208
1193	H01936	Congenital disorders of metabolism	Other congenital disorders of metabolism	Hyperbiliverdinemia	BLVRA	644
1194	H02152	Congenital disorders of metabolism	Other congenital disorders of metabolism	Transient familial neonatal hyperbilirubinemia	UGT1A1	54658
1195	H00120	Congenital malformations	Congenital malformations of the nervous system	Muscular dystrophy-dystroglycanopathy type A	DAG1;FKTN;LARGE;TMEM5;POMT1;B4GAT1;GMPPB;POMT2;POMGNT1;FKRP;POMK;POMGNT2;B3GALNT2	1605;2218;9215;10329;10585;11041;29925;29954;55624;79147;84197;84892;148789
1196	H00269	Congenital malformations	Congenital malformations of the nervous system	Primary microcephaly	CDK6;CENPE;PHC1;STIL;COPB2;CEP135;CIT;CEP152;WDFY3;ANKLE2;CDK5RAP2;CENPJ;CASC5;ZNF335;MCPH1;SASS6;ASPM;WDR62	1021;1062;1911;6491;9276;9662;11113;22995;23001;23141;55755;55835;57082;63925;79648;163786;259266;284403
1197	H02132	Congenital malformations	Congenital malformations of the nervous system	Microcephaly syndrome	QARS;MSMO1;MED17;DONSON;IER3IP1	5859;6307;9440;29980;51124
1198	H00990	Congenital malformations	Congenital malformations of the nervous system	Microcephaly, Amish type	SLC25A19	60386
1199	H00268	Congenital malformations	Congenital malformations of the nervous system	Lissencephaly	CDK5;DCX;LAMB1;PAFAH1B1;RELN;YWHAE;TUBA1A;KATNB1;NDE1;ARX	1020;1641;3912;5048;5649;7531;7846;10300;54820;170302
1200	H00270	Congenital malformations	Congenital malformations of the nervous system	Periventricular nodular heterotopia	FLNA;ARFGEF2;NEDD4L;ERMARD	2316;10564;23327;55780
1201	H00271	Congenital malformations	Congenital malformations of the nervous system	Polymicrogyria	PAX6;PI4KA;EOMES;GPR56;FIG4;RAB3GAP1;RTTN;KIAA1279;TUBA8;COL18A1;TUBB2B	5080;5297;8320;9289;9896;22930;25914;26128;51807;80781;347733
1202	H00263	Congenital malformations	Congenital malformations of the nervous system	Acrocallosal syndrome	KIF7	374654
1203	H00839	Congenital malformations	Congenital malformations of the nervous system	Porencephaly	COL4A1;COL4A2	1282;1284
1204	H01160	Congenital malformations	Congenital malformations of the nervous system	Schizencephaly	EMX2;SHH;SIX3	2018;6469;6496
1205	H00544	Congenital malformations	Congenital malformations of the nervous system	Septo-optic dysplasia	OTX2;SOX2;SOX3;HESX1	5015;6657;6658;8820
1206	H00267	Congenital malformations	Congenital malformations of the nervous system	Holoprosencephaly	GLI2;PTCH1;SHH;SIX3;TGIF1;ZIC2;CDON	2736;5727;6469;6496;7050;7546;50937
1207	H00530	Congenital malformations	Congenital malformations of the nervous system	Joubert syndrome	NPHP1;PDE6D;OFD1;CEP104;KIAA0586;PIBF1;ZNF423;KIAA0556;RPGRIP1L;TCTN3;B9D1;TMEM216;TMEM138;SUFU;AHI1;MKS1;INPP5E;CC2D2A;TMEM237;C5orf42;TMEM231;TCTN1;TTC21B;CSPP1;TCTN2;CEP290;ARMC9;TMEM107;TMEM67;CEP41;CEP120;ARL13B;KIF7	4867;5147;8481;9731;9786;10464;23090;23247;23322;26123;27077;51259;51524;51684;54806;54903;56623;57545;65062;65250;79583;79600;79809;79848;79867;80184;80210;84314;91147;95681;153241;200894;374654
1208	H00262	Congenital malformations	Congenital malformations of the nervous system	Spina bifida	MTHFD1;MTHFR;MTR;MTRR;VANGL1	4522;4524;4548;4552;81839
1209	H00792	Congenital malformations	Congenital malformations of the nervous system	Warburg micro syndrome	RAB3GAP1;RAB18;RAB3GAP2;TBC1D20	22930;22931;25782;128637
1210	H01001	Congenital malformations	Congenital malformations of the nervous system	COACH syndrome	RPGRIP1L;CC2D2A;TMEM67	23322;57545;91147
1211	H01034	Congenital malformations	Congenital malformations of the nervous system	L1 syndrome	L1CAM	3897
1212	H01112	Congenital malformations	Congenital malformations of the nervous system	Polyhydramnios, megalencephaly, and symptomatic epilepsy	STRADA	92335
1213	H01211	Congenital malformations	Congenital malformations of the nervous system	MECP2-related severe neonatal encephalopathy	MECP2	4204
1214	H01251	Congenital malformations	Congenital malformations of the nervous system	Focal cortical dysplasia of Taylor	TSC1	7248
1215	H01677	Congenital malformations	Congenital malformations of the nervous system	Congenital hydrocephalus	L1CAM;MPDZ;CCDC88C	3897;8777;440193
1216	H01678	Congenital malformations	Congenital malformations of the nervous system	Dandy-Walker syndrome	ZIC1;ZIC4	7545;84107
1217	H01789	Congenital malformations	Congenital malformations of the nervous system	You-Hoover-Fong syndrome	TELO2	9894
1218	H01722	Congenital malformations	Congenital malformations of the nervous system	Galloway-Mowat syndrome	LAGE3;TPRKB;OSGEP;WDR73;TP53RK	8270;51002;55644;84942;112858
1219	H01811	Congenital malformations	Congenital malformations of the nervous system	Arima syndrome	CEP290	80184
1220	H01870	Congenital malformations	Congenital malformations of the nervous system	Microhydranencephaly	NDE1	54820
1221	H01881	Congenital malformations	Congenital malformations of the nervous system	Complex cortical dysplasia with other brain malformations	KIF2A;KIF5C;TUBB2A;TUBG1;TUBB3;TUBB;TUBB2B	3796;3800;7280;7283;10381;203068;347733
1222	H01921	Congenital malformations	Congenital malformations of the nervous system	MICPCH syndrome	CASK	8573
1223	H01937	Congenital malformations	Congenital malformations of the nervous system	Multinucleated neurons, anhydramnios, renal dysplasia, cerebellar hypoplasia, and hydranencephaly	CEP55	55165
1224	H02118	Congenital malformations	Congenital malformations of the nervous system	Agnathia-otocephaly complex	PRRX1	5396
1225	H02120	Congenital malformations	Congenital malformations of the nervous system	Anencephaly	TRIM36	55521
1226	H02151	Congenital malformations	Congenital malformations of the nervous system	Hereditary congenital facial paresis	HOXB1	3211
1227	H00620	Congenital malformations	Congenital malformations of eye	Axenfeld-Rieger syndrome	FOXC1;PITX2	2296;5308
1228	H00635	Congenital malformations	Congenital malformations of eye	Aniridia	PAX6;ELP4;TRIM44	5080;26610;54765
1229	H00662	Congenital malformations	Congenital malformations of eye	Ectopia lentis	FBN1;ADAMTSL4	2200;54507
1230	H00677	Congenital malformations	Congenital malformations of eye	Aplasia of lacrimal and salivary glands	FGF10	2255
1231	H00826	Congenital malformations	Congenital malformations of eye	Blepharophimosis-ptosis-epicanthus inversus syndrome	FOXL2	668
1232	H01027	Congenital malformations	Congenital malformations of eye	Anophthalmia and microphthalmia (A/M)	ALDH1A3;BMP4;CRYBA4;HCCS;HMGB3;SIX6;OTX2;RARB;RBP4;SHH;SOX2;GDF3;ABCB6;MAB21L2;TMEM98;RAX;BCOR;TENM3;STRA6;VSX2;GDF6;PRSS56	220;652;1413;3052;3149;4990;5015;5915;5950;6469;6657;9573;10058;10586;26022;30062;54880;55714;64220;338917;392255;646960
1233	H01029	Congenital malformations	Congenital malformations of eye	Cornea plana congenita	KERA	11081
1234	H01075	Congenital malformations	Congenital malformations of eye	Peters anomaly	CYP1B1;FOXC1;PAX6;PITX2;B3GALTL	1545;2296;5080;5308;145173
1235	H01114	Congenital malformations	Congenital malformations of eye	Ocular coloboma	PAX6;SALL2	5080;6297
1236	H01159	Congenital malformations	Congenital malformations of eye	Anterior segment dysgenesis	CYP1B1;FOXC1;PAX6;PITX2;PITX3;PXDN;CPAMD8	1545;2296;5080;5308;5309;7837;27151
1237	H01203	Congenital malformations	Congenital malformations of eye	Primary congenital glaucoma	CYP1B1	1545
1238	H02045	Congenital malformations	Congenital malformations of eye	Norrie disease	NDP	4693
1239	H02074	Congenital malformations	Congenital malformations of eye	Knobloch syndrome	COL18A1	80781
1240	H01286	Congenital malformations	Congenital malformations of ear	Microtia hearing impairment and cleft palate (MHICP)	HOXA2	3199
1241	H02115	Congenital malformations	Congenital malformations of ear	Congenital aural atresia	TSHZ1	10194
1242	H00516	Congenital malformations	Congenital malformations of face and neck	Cleft lip and/or cleft palate	BMP4;DLX4;IRF6;MSX1;PVRL1;SUMO1;TP63	652;1748;3664;4487;5818;7341;8626
1243	H00909	Congenital malformations	Congenital malformations of face and neck	Cleft palate with ankyloglossia	TBX22	50945
1244	H00817	Congenital malformations	Congenital malformations of face and neck	Branchiooculofacial syndrome	TFAP2A	7020
1245	H02126	Congenital malformations	Congenital malformations of face and neck	Mandibulofacial dysostosis with alopecia	EDNRA	1909
1246	H00531	Congenital malformations	Congenital malformations of the circulatory system	Venous malformations	TEK;GLMN	7010;11146
1247	H00554	Congenital malformations	Congenital malformations of the circulatory system	Bicuspid aortic valve	SMAD6;NOTCH1	4091;4851
1248	H01272	Congenital malformations	Congenital malformations of the circulatory system	Hypoplastic left heart syndrome	NKX2-5;GJA1;HAND1	1482;2697;9421
1249	H01630	Congenital malformations	Congenital malformations of the circulatory system	Patent ductus arteriosus	ACTA2;MYH11;TFAP2B;PRDM6	59;4629;7021;93166
1250	H02043	Congenital malformations	Congenital malformations of the circulatory system	Capillary malformation-arteriovenous malformation	RASA1	5921
1251	H02044	Congenital malformations	Congenital malformations of the circulatory system	Cutaneous and mucosal venous malformation	TEK	7010
1252	H00463	Congenital malformations	Congenital malformations of the digestive system	Currarino syndrome	MNX1	3110
1253	H00545	Congenital malformations	Congenital malformations of the digestive system	Polycystic liver disease	PRKCSH;SEC63	5589;11231
1254	H00551	Congenital malformations	Congenital malformations of the digestive system	Alagille syndrome	JAG1;NOTCH2	182;4853
1255	H00677	Congenital malformations	Congenital malformations of the digestive system	Aplasia of lacrimal and salivary glands	FGF10	2255
1256	H00724	Congenital malformations	Congenital malformations of the digestive system	White sponge nevus	KRT4;KRT13	3851;3860
1257	H00910	Congenital malformations	Congenital malformations of the digestive system	Hirschsprung disease	EDN3;EDNRB;GDNF;RET	1908;1910;2668;5979
1258	H01477	Congenital malformations	Congenital malformations of the digestive system	Congenital short bowel syndrome	CLMP	79827
1259	H01805	Congenital malformations	Congenital malformations of the digestive system	Tricho-hepato-enteric syndrome	SKIV2L;TTC37	6499;9652
1260	H01869	Congenital malformations	Congenital malformations of the digestive system	Megacystis microcolon intestinal hypoperistalsis syndrome	ACTG2	72
1261	H00460	Congenital malformations	Congenital malformations of genital organs	Hand-foot-genital syndrome	HOXA13	3209
1262	H01033	Congenital malformations	Congenital malformations of genital organs	Congenital bilateral absence of vas deferens	CFTR	1080
1263	H00261	Congenital malformations	Congenital malformations of the urinary system	Meckel syndrome	KIF14;RPGRIP1L;NPHP3;B9D1;TMEM216;MKS1;CC2D2A;TMEM231;TCTN2;CEP290;B9D2;TMEM107;TMEM67	9928;23322;27031;27077;51259;54903;57545;79583;79867;80184;80776;84314;91147
1264	H00537	Congenital malformations	Congenital malformations of the urinary system	Nephronophthisis	NPHP1;IQCB1;SDCCAG8;CEP164;MAPKBP1;ZNF423;NPHP3;INVS;CEP83;DCDC2;WDR19;XPNPEP3;TTC21B;CEP290;GLIS2;TMEM67;ANKS6;NPHP4;NEK8	4867;9657;10806;22897;23005;23090;27031;27130;51134;51473;57728;63929;79809;80184;84662;91147;203286;261734;284086
1265	H00538	Congenital malformations	Congenital malformations of the urinary system	Senior-Loken syndrome	NPHP1;IQCB1;SDCCAG8;TRAF3IP1;WDR19;CEP290;NPHP4	4867;9657;10806;26146;57728;80184;261734
1266	H00542	Congenital malformations	Congenital malformations of the urinary system	Polycystic kidney disease	PKD1;PKD2;PKHD1	5310;5311;5314
1267	H00575	Congenital malformations	Congenital malformations of the urinary system	Renal tubular dysgenesis	AGT;AGTR1;ACE;REN	183;185;1636;5972
1268	H00822	Congenital malformations	Congenital malformations of the urinary system	Renal agenesis and Renal adysplasia	RET;UPK3A	5979;7380
1269	H01026	Congenital malformations	Congenital malformations of the urinary system	Renal coloboma syndrome	PAX2	5076
1270	H01728	Congenital malformations	Congenital malformations of the urinary system	Potter syndrome	PKD1;PKD2;PKHD1;ITGA8;GANAB;FGF20	5310;5311;5314;8516;23193;26281
1271	H02012	Congenital malformations	Congenital malformations of the urinary system	Medullary cystic kidney disease	MUC1;UMOD	4582;7369
1272	H00207	Congenital malformations	Congenital malformations of the musculoskeletal system	Rhizomelic chondrodysplasia punctata	PEX7;PEX5;GNPAT;AGPS;FAR1	5191;5830;8443;8540;84188
1273	H00434	Congenital malformations	Congenital malformations of the musculoskeletal system	Camurati-Engelmann disease	TGFB1	7040
1274	H00436	Congenital malformations	Congenital malformations of the musculoskeletal system	Osteopetrosis	CA2;CLCN7;LRP5;TNFSF11;TNFRSF11A;PLEKHM1;TCIRG1;OSTM1;SNX10	760;1186;4041;8600;8792;9842;10312;28962;29887
1275	H00444	Congenital malformations	Congenital malformations of the musculoskeletal system	Osteopathia striata with cranial sclerosis	AMER1	139285
1276	H00445	Congenital malformations	Congenital malformations of the musculoskeletal system	Osteoarthritis with mild chondrodysplasia	COL2A1	1280
1277	H00447	Congenital malformations	Congenital malformations of the musculoskeletal system	HEM skeletal dysplasia	LBR	3930
1278	H00450	Congenital malformations	Congenital malformations of the musculoskeletal system	Worth type autosomal dominant osteosclerosis	LRP5	4041
1279	H00452	Congenital malformations	Congenital malformations of the musculoskeletal system	Buschke-Ollendorff syndrome	LEMD3	23592
1280	H00456	Congenital malformations	Congenital malformations of the musculoskeletal system	Fronto-otopalatodigital syndromes	FLNA	2316
1281	H00459	Congenital malformations	Congenital malformations of the musculoskeletal system	Synpolydactyly	FBLN1;HOXD13	2192;3239
1282	H00461	Congenital malformations	Congenital malformations of the musculoskeletal system	Ischiocoxopodopatellar syndrome	TBX4	9496
1283	H00462	Congenital malformations	Congenital malformations of the musculoskeletal system	Stuve-Wiedemann syndrome	LIFR	3977
1284	H00466	Congenital malformations	Congenital malformations of the musculoskeletal system	Grebe dysplasia	GDF5	8200
1285	H00467	Congenital malformations	Congenital malformations of the musculoskeletal system	Fibular hypoplasia and complex brachydactyly	GDF5	8200
1286	H00468	Congenital malformations	Congenital malformations of the musculoskeletal system	Acromesomelic dysplasia, Demirhan type	BMPR1B	658
1287	H00470	Congenital malformations	Congenital malformations of the musculoskeletal system	Acromesomelic dysplasia, Maroteaux type	NPR2	4882
1288	H00471	Congenital malformations	Congenital malformations of the musculoskeletal system	Split-hand/foot malformation	DLX5;WNT10B;TP63;ZAK	1749;7480;8626;51776
1289	H00474	Congenital malformations	Congenital malformations of the musculoskeletal system	Schneckenbecken dysplasia	SLC35D1	23169
1290	H00475	Congenital malformations	Congenital malformations of the musculoskeletal system	Enlarged parietal foramina/cranium bifidum	MSX2;ALX4	4488;60529
1291	H00476	Congenital malformations	Congenital malformations of the musculoskeletal system	Multiple epiphyseal dysplasia	COL9A1;COL9A2;COL9A3;COMP;SLC26A2;MATN3	1297;1298;1299;1311;1836;4148
1292	H00477	Congenital malformations	Congenital malformations of the musculoskeletal system	Pseudoachondroplasia	COMP	1311
1293	H00479	Congenital malformations	Congenital malformations of the musculoskeletal system	Metaphyseal dysplasias	COL10A1;MMP9;MMP13;PTH1R;RMRP;SBDS	1300;4318;4322;5745;6023;51119
1294	H00482	Congenital malformations	Congenital malformations of the musculoskeletal system	Brachydactyly	BMP2;BMPR1B;HOXD13;IHH;ROR2;PDE3A;PTHLH;GDF5;NOG	650;658;3239;3549;4920;5139;5744;8200;9241
1295	H00483	Congenital malformations	Congenital malformations of the musculoskeletal system	Angel shaped phalangoepiphyseal dysplasia	GDF5	8200
1296	H00484	Congenital malformations	Congenital malformations of the musculoskeletal system	Multiple synostosis syndrome	FGF9;GDF5;NOG	2254;8200;9241
1297	H00486	Congenital malformations	Congenital malformations of the musculoskeletal system	Sclerosteosis	LRP4;SOST	4038;50964
1298	H00491	Congenital malformations	Congenital malformations of the musculoskeletal system	Craniometaphyseal dysplasia	ANKH	56172
1299	H00494	Congenital malformations	Congenital malformations of the musculoskeletal system	Desbuquois syndrome	XYLT1;CANT1	64131;124583
1300	H00495	Congenital malformations	Congenital malformations of the musculoskeletal system	Eiken dysplasia	PTH1R	5745
1301	H00499	Congenital malformations	Congenital malformations of the musculoskeletal system	Spondylocarpotarsal synostosis syndrome	FLNB	2317
1302	H00493	Congenital malformations	Congenital malformations of the musculoskeletal system	Heparan sulfate proteoglycan gene defects	EXT1;EXT2;GPC3;HSPG2;GPC6	2131;2132;2719;3339;10082
1303	H00501	Congenital malformations	Congenital malformations of the musculoskeletal system	Fibrous dysplasia, polyostotic	GNAS	2778
1304	H00503	Congenital malformations	Congenital malformations of the musculoskeletal system	Ellis-van Creveld syndrome	EVC;EVC2	2121;132884
1305	H00505	Congenital malformations	Congenital malformations of the musculoskeletal system	FGFR3-related short limb skeletal dysplasia	FGFR3	2261
1306	H01749	Congenital malformations	Congenital malformations of the musculoskeletal system	Achondroplasia	FGFR3	2261
1307	H01750	Congenital malformations	Congenital malformations of the musculoskeletal system	Thanatophoric dysplasia	FGFR3	2261
1308	H00506	Congenital malformations	Congenital malformations of the musculoskeletal system	Osteogenesis imperfecta	BMP1;SERPINH1;COL1A1;COL1A2;SERPINF1;PPIB;WNT1;CRTAP;TMEM38B;FKBP10;P3H1;SP7	649;871;1277;1278;5176;5479;7471;10491;55151;60681;64175;121340
1309	H00508	Congenital malformations	Congenital malformations of the musculoskeletal system	Blomstrand syndrome	PTH1R	5745
1310	H00511	Congenital malformations	Congenital malformations of the musculoskeletal system	Short rib-polydactyly syndrome	NEK1;WDR60;WDR35;DYNC2H1	4750;55112;57539;79659
1311	H00514	Congenital malformations	Congenital malformations of the musculoskeletal system	Bruck syndrome	PLOD2;FKBP10	5352;60681
1312	H00515	Congenital malformations	Congenital malformations of the musculoskeletal system	Atelosteogenesis type II	SLC26A2	1836
1313	H00517	Congenital malformations	Congenital malformations of the musculoskeletal system	Spondylocostal dysostosis	LFNG;MESP2	3955;145873
1314	H00521	Congenital malformations	Congenital malformations of the musculoskeletal system	Cleidocranial dysplasia	RUNX2	860
1315	H00528	Congenital malformations	Congenital malformations of the musculoskeletal system	Frontonasal dysplasia	ALX3;ALX1;ALX4	257;8092;60529
1316	H00540	Congenital malformations	Congenital malformations of the musculoskeletal system	Osteoporosis, lymphedema, anhydrotic ectodermal dysplasia with immunodeficiency (OLEDAID)	IKBKG	8517
1317	H00572	Congenital malformations	Congenital malformations of the musculoskeletal system	ESCO2-related disorders	ESCO2	157570
1318	H00580	Congenital malformations	Congenital malformations of the musculoskeletal system	Schimke immunoosseous dysplasia	SMARCAL1	50485
1319	H00629	Congenital malformations	Congenital malformations of the musculoskeletal system	Acheiropodia	LMBR1	64327
1320	H00636	Congenital malformations	Congenital malformations of the musculoskeletal system	Tetra-amelia	WNT3	7473
1321	H00637	Congenital malformations	Congenital malformations of the musculoskeletal system	Ulnar-mammary syndrome	TBX3	6926
1322	H00660	Congenital malformations	Congenital malformations of the musculoskeletal system	Congenital contractural arachnodactyly	FBN2	2201
1323	H00751	Congenital malformations	Congenital malformations of the musculoskeletal system	Asphyxiating thoracic dystrophy	IFT80;WDR19;DYNC2H1;TTC21B	57560;57728;79659;79809
1324	H00758	Congenital malformations	Congenital malformations of the musculoskeletal system	Progressive pseudorheumatoid dysplasia	WISP3	8838
1325	H00760	Congenital malformations	Congenital malformations of the musculoskeletal system	Spondyloepiphyseal dysplasia tarda	TRAPPC2	6399
1326	H00761	Congenital malformations	Congenital malformations of the musculoskeletal system	SEMD, Pakistani type	PAPSS2	9060
1327	H00762	Congenital malformations	Congenital malformations of the musculoskeletal system	SEMD, Omani type	CHST3	9469
1328	H00765	Congenital malformations	Congenital malformations of the musculoskeletal system	Spondyloepiphyseal dysplasia, Kimberley type	ACAN	176
1329	H00767	Congenital malformations	Congenital malformations of the musculoskeletal system	SEMD, Matrilin type	MATN3	4148
1330	H00777	Congenital malformations	Congenital malformations of the musculoskeletal system	SEMD, short limb-hand type	DDR2	4921
1331	H01494	Congenital malformations	Congenital malformations of the musculoskeletal system	Spondyloepimetaphyseal dysplasia with joint laxity type (SEMD-JL)	KIF22;B3GALT6	3835;126792
1332	H00778	Congenital malformations	Congenital malformations of the musculoskeletal system	Tarsal-carpal coalition syndrome	NOG	9241
1333	H00802	Congenital malformations	Congenital malformations of the musculoskeletal system	Ehlers-Danlos syndrome	C1R;C1S;COL1A1;COL1A2;COL3A1;COL5A1;COL5A2;PLOD1;TNXB;ADAMTS2;B4GALT7;ZNF469;SLC39A13;CHST14;B3GALT6	715;716;1277;1278;1281;1289;1290;5351;7148;9509;11285;84627;91252;113189;126792
1334	H00846	Congenital malformations	Congenital malformations of the musculoskeletal system	Fuhrmann syndrome	WNT7A	7476
1335	H00847	Congenital malformations	Congenital malformations of the musculoskeletal system	Al-Awadi/Raas-Rothschild syndrome	WNT7A	7476
1336	H00850	Congenital malformations	Congenital malformations of the musculoskeletal system	Frontorhiny	ALX3	257
1337	H00851	Congenital malformations	Congenital malformations of the musculoskeletal system	Proximal symphalangism	GDF5;NOG	8200;9241
1338	H00852	Congenital malformations	Congenital malformations of the musculoskeletal system	Klippel-Feil syndrome	MEOX1;GDF3;MYO18B;GDF6	4222;9573;84700;392255
1339	H00853	Congenital malformations	Congenital malformations of the musculoskeletal system	Cenani-Lenz syndactyly syndrome	LRP4	4038
1340	H00855	Congenital malformations	Congenital malformations of the musculoskeletal system	Triphalangeal thumb-polysyndactyly syndrome	LMBR1	64327
1341	H00863	Congenital malformations	Congenital malformations of the musculoskeletal system	Spondylo-megaepiphyseal-metaphyseal dysplasia	NKX3-2	579
1342	H00865	Congenital malformations	Congenital malformations of the musculoskeletal system	Lethal congenital contractural syndrome	ADCY6;DNM2;ERBB3;GLE1;MYBPC1;CNTNAP1;PIP5K1C;GPR126;NEK9;ZBTB42	112;1785;2065;2733;4604;8506;23396;57211;91754;100128927
1343	H00870	Congenital malformations	Congenital malformations of the musculoskeletal system	Brachydactyly-syndactyly syndrome	HOXD13	3239
1344	H00903	Congenital malformations	Congenital malformations of the musculoskeletal system	Congenital clubfoot	PITX1	5307
1345	H00929	Congenital malformations	Congenital malformations of the musculoskeletal system	Congenital vertical talus	HOXD10	3236
1346	H00979	Congenital malformations	Congenital malformations of the musculoskeletal system	Caudal regression syndrome and Sirenomelia	VANGL1	81839
1347	H01018	Congenital malformations	Congenital malformations of the musculoskeletal system	Metachondromatosis	PTPN11	5781
1348	H01030	Congenital malformations	Congenital malformations of the musculoskeletal system	Lethal arthrogryposis with anterior horn cell disease	GLE1	2733
1349	H01095	Congenital malformations	Congenital malformations of the musculoskeletal system	Syndactyly	GJA1;HOXD13;LMBR1	2697;3239;64327
1350	H01105	Congenital malformations	Congenital malformations of the musculoskeletal system	Cranio-lenticulo-sutural dysplasia	SEC23A	10484
1351	H01194	Congenital malformations	Congenital malformations of the musculoskeletal system	X-linked chondrodysplasia punctata	ARSE;EBP	415;10682
1352	H01207	Congenital malformations	Congenital malformations of the musculoskeletal system	Trigonocephaly	FGFR1;FREM1	2260;158326
1353	H01226	Congenital malformations	Congenital malformations of the musculoskeletal system	Polysyndactyly	GLI3	2737
1354	H01241	Congenital malformations	Congenital malformations of the musculoskeletal system	Congenital diaphragmatic hernia	ZFPM2	23414
1355	H01246	Congenital malformations	Congenital malformations of the musculoskeletal system	Isolated congenital nail clubbing	HPGD	3248
1356	H01376	Congenital malformations	Congenital malformations of the musculoskeletal system	Acrofacial dysostosis	DHODH;SF3B4;POLR1A;EVC2	1723;10262;25885;132884
1357	H01392	Congenital malformations	Congenital malformations of the musculoskeletal system	Arthrogryposis, mental retardation, and seizures	SLC35A3	23443
1358	H01393	Congenital malformations	Congenital malformations of the musculoskeletal system	Van Maldergem syndrome	DCHS1;FAT4	8642;79633
1359	H01402	Congenital malformations	Congenital malformations of the musculoskeletal system	Nicolaides-Baraitser syndrome	SMARCA2	6595
1360	H01571	Congenital malformations	Congenital malformations of the musculoskeletal system	Singleton-Merten syndrome	DDX58;IFIH1	23586;64135
1361	H01572	Congenital malformations	Congenital malformations of the musculoskeletal system	Cole-Carpenter syndrome	P4HB;SEC24D	5034;9871
1362	H01575	Congenital malformations	Congenital malformations of the musculoskeletal system	Roifman syndrome	PEX6	5190
1363	H01817	Congenital malformations	Congenital malformations of the musculoskeletal system	Beukes hip dysplasia	UFSP2	55325
1364	H01821	Congenital malformations	Congenital malformations of the musculoskeletal system	Spondylometaphyseal dysplasia with cone-rod dystrophy	PCYT1A	5130
1365	H01824	Congenital malformations	Congenital malformations of the musculoskeletal system	CODAS syndrome	LONP1	9361
1366	H01825	Congenital malformations	Congenital malformations of the musculoskeletal system	Spondylometaphyseal dysplasia, Sedaghatian type	GPX4	2879
1367	H01828	Congenital malformations	Congenital malformations of the musculoskeletal system	Opsismodysplasia	INPPL1	3636
1368	H01830	Congenital malformations	Congenital malformations of the musculoskeletal system	Spondylometaphyseal dysplasia, Megarbane-Dagher-Melki type	PAM16	51025
1369	H01832	Congenital malformations	Congenital malformations of the musculoskeletal system	Lenz-Majewski syndrome	PTDSS1	9791
1370	H01852	Congenital malformations	Congenital malformations of the musculoskeletal system	Postaxial polydactyly	GLI3	2737
1371	H01854	Congenital malformations	Congenital malformations of the musculoskeletal system	Metacarpal 4-5 fusion	FGF16	8823
1372	H01884	Congenital malformations	Congenital malformations of the musculoskeletal system	Auriculocondylar syndrome	EDN1;GNAI3;PLCB4	1906;2773;5332
1373	H02048	Congenital malformations	Congenital malformations of the musculoskeletal system	Larsen syndrome	FLNB	2317
1374	H02063	Congenital malformations	Congenital malformations of the musculoskeletal system	Diastrophic dysplasia	SLC26A2	1836
1375	H02064	Congenital malformations	Congenital malformations of the musculoskeletal system	Atelosteogenesis type I and III	FLNB	2317
1376	H00678	Congenital malformations	Congenital malformations of the musculoskeletal system	Achondrogenesis type IA	TRIP11	9321
1377	H02065	Congenital malformations	Congenital malformations of the musculoskeletal system	Achondrogenesis type IB	SLC26A2	1836
1378	H02066	Congenital malformations	Congenital malformations of the musculoskeletal system	Achondrogenesis type II	COL2A1	1280
1379	H02068	Congenital malformations	Congenital malformations of the musculoskeletal system	Hypochondroplasia	FGFR3	2261
1380	H02069	Congenital malformations	Congenital malformations of the musculoskeletal system	SADDAN	FGFR3	2261
1381	H02070	Congenital malformations	Congenital malformations of the musculoskeletal system	Kniest dysplasia	COL2A1	1280
1382	H02071	Congenital malformations	Congenital malformations of the musculoskeletal system	Czech dysplasia	COL2A1	1280
1383	H02079	Congenital malformations	Congenital malformations of the musculoskeletal system	Oto-spondylo-megaepiphyseal dysplasia	COL11A2	1302
1384	H02080	Congenital malformations	Congenital malformations of the musculoskeletal system	Fibrochondrogenesis	COL11A1;COL11A2	1301;1302
1385	H02154	Congenital malformations	Congenital malformations of the musculoskeletal system	Omodysplasia	GPC6	10082
1386	H02155	Congenital malformations	Congenital malformations of the musculoskeletal system	Dyssegmental dysplasia	HSPG2	3339
1387	H02157	Congenital malformations	Congenital malformations of the musculoskeletal system	Short-rib thoracic dysplasia	NEK1;IFT140;KIAA0586;IFT172;INTU;IFT81;IFT52;DYNC2LI1;WDR60;WDR35;IFT80;WDR19;DYNC2H1;TTC21B;WDR34;IFT43;CEP120;TCTEX1D2	4750;9742;9786;26160;27152;28981;51098;51626;55112;57539;57560;57728;79659;79809;89891;112752;153241;255758
1388	H02158	Congenital malformations	Congenital malformations of the musculoskeletal system	Weyers acrodental dysostosis	EVC;EVC2	2121;132884
1389	H02161	Congenital malformations	Congenital malformations of the musculoskeletal system	Greig cephalopolysyndactyly syndrome	GLI3	2737
1390	H00134	Congenital malformations	Congenital malformations of skin	X-linked ichthyosis	STS	412
1391	H00671	Congenital malformations	Congenital malformations of skin	Netherton syndrome	SPINK5	11005
1392	H00691	Congenital malformations	Congenital malformations of skin	Bullous congenital ichthyosiform erythroderma (BCIE)	KRT1;KRT10	3848;3858
1393	H00693	Congenital malformations	Congenital malformations of skin	Ichthyosis bullosa of Siemens	KRT2	3849
1394	H00707	Congenital malformations	Congenital malformations of skin	Ichthyosis hystrix, Curth-Macklin type	KRT1	3848
1395	H00712	Congenital malformations	Congenital malformations of skin	Keratitis-ichthyosis-deafness syndrome	GJB2	2706
1396	H00734	Congenital malformations	Congenital malformations of skin	Autosomal recessive congenital ichthyosis	ALOX12B;ST14;SULT2B1;TGM1;CASP14;ALOXE3;SDR9C7;CERS3;PNPLA1;NIPAL4	242;6768;6820;7051;23581;59344;121214;204219;285848;348938
1397	H00735	Congenital malformations	Congenital malformations of skin	Ichthyosis vulgaris	FLG	2312
1398	H00737	Congenital malformations	Congenital malformations of skin	Peeling skin syndrome	CDSN;CSTA;SERPINB8;TGM5;CHST8	1041;1475;5271;9333;64377
1399	H00738	Congenital malformations	Congenital malformations of skin	Ichthyosis with confetti	KRT10	3858
1400	H00739	Congenital malformations	Congenital malformations of skin	Ichthyosis with hypotrichosis	ST14	6768
1401	H00740	Congenital malformations	Congenital malformations of skin	Ichthyosis follicularis, alopecia, and photophobia syndrome	MBTPS2	51360
1402	H00741	Congenital malformations	Congenital malformations of skin	Ichthyosis prematurity syndrome	SLC27A4	10999
1403	H00742	Congenital malformations	Congenital malformations of skin	Neonatal ichthyosis-sclerosing cholangitis (NISCH) syndrome	CLDN1	9076
1404	H00584	Congenital malformations	Congenital malformations of skin	Epidermolysis bullosa simplex	DSP;KRT5;KRT14;EXPH5;KLHL24	1832;3852;3861;23086;54800
1405	H00585	Congenital malformations	Congenital malformations of skin	Epidermolysis bullosa, hemidesmosomal	PLEC	5339
1406	H00586	Congenital malformations	Congenital malformations of skin	Epidermolysis bullosa, junctional	COL17A1;ITGA6;ITGB4;LAMA3;LAMB3;LAMC2	1308;3655;3691;3909;3914;3918
1407	H00587	Congenital malformations	Congenital malformations of skin	Epidermolysis bullosa, dysprophica	COL7A1	1294
1408	H00763	Congenital malformations	Congenital malformations of skin	Transient bullous dermolysis of the newborn	COL7A1	1294
1409	H00425	Congenital malformations	Congenital malformations of skin	Lysosomal cysteine protease deficiencies	CTSC;CTSK	1075;1513
1410	H00274	Congenital malformations	Congenital malformations of skin	Papillon-Lefevre syndrome	CTSC	1075
1411	H00487	Congenital malformations	Congenital malformations of skin	Tricho-dento-osseous syndrome	DLX3	1747
1412	H00646	Congenital malformations	Congenital malformations of skin	Odontoonychodermal dysplasia	WNT10A	80326
1413	H00535	Congenital malformations	Congenital malformations of skin	Hereditary lymphedema	FLT4;VEGFC;PIEZO1;GJC2	2324;7424;9780;57165
1414	H00904	Congenital malformations	Congenital malformations of skin	Cutis laxa	ATP6V1E1;ELN;PYCR1;ALDH18A1;LTBP4;FBLN5;ATP6V0A2;EFEMP2	529;2006;5831;5832;8425;10516;23545;30008
1415	H00558	Congenital malformations	Congenital malformations of skin	Geroderma osteodysplasticum	PYCR1;GORAB	5831;92344
1416	H00560	Congenital malformations	Congenital malformations of skin	Pseudoxanthoma elasticum	ABCC6;GGCX;XYLT1;XYLT2	368;2677;64131;64132
1417	H00638	Congenital malformations	Congenital malformations of skin	Ectrodactyly-ectodermal dysplasia cleft-palate syndrome	TP63	8626
1418	H00645	Congenital malformations	Congenital malformations of skin	Incontinentia pigmenti	IKBKG	8517
1419	H00644	Congenital malformations	Congenital malformations of skin	Ectodermal dysplasia/skin fragility syndrome	PKP1	5317
1420	H00647	Congenital malformations	Congenital malformations of skin	Ectodermal dysplasia-syndactyly syndrome	PVRL4	81607
1421	H00648	Congenital malformations	Congenital malformations of skin	Ectodermal dysplasia, Clouston type	GJB6	10804
1422	H00649	Congenital malformations	Congenital malformations of skin	Ectodermal dysplasia, pure hair-nail type	KRT85	3891
1423	H00095	Congenital malformations	Congenital malformations of skin	Ectodermal dysplasia	EDA;EDAR;EDARADD	1896;10913;128178
1424	H00663	Congenital malformations	Congenital malformations of skin	Restrictive dermopathy	LMNA;ZMPSTE24	4000;10269
1425	H00695	Congenital malformations	Congenital malformations of skin	Mal de Meleda	SLURP1	57152
1426	H00706	Congenital malformations	Congenital malformations of skin	Bart-Pumphrey syndrome	GJB2	2706
1427	H00708	Congenital malformations	Congenital malformations of skin	Naegeli-Franceschetti-Jadassohn syndrome	KRT14	3861
1428	H00710	Congenital malformations	Congenital malformations of skin	Erythrokeratodermia variabilis	GJA1;GJB3;GJB4	2697;2707;127534
1429	H00714	Congenital malformations	Congenital malformations of skin	Vohwinkel syndrome	GJB2;LOR	2706;4014
1430	H00715	Congenital malformations	Congenital malformations of skin	Darier disease	ATP2A2	488
1431	H00716	Congenital malformations	Congenital malformations of skin	Palmoplantar keratoderma with deafness	GJB2	2706
1432	H00717	Congenital malformations	Congenital malformations of skin	Striate palmoplantar keratoderma	DSG1;DSP;KRT1	1828;1832;3848
1433	H00722	Congenital malformations	Congenital malformations of skin	Epidermolytic palmoplantar keratoderma	KRT1;KRT9	3848;3857
1434	H00723	Congenital malformations	Congenital malformations of skin	Non-epidermolytic palmoplantar keratoderma	KRT16	3868
1435	H00750	Congenital malformations	Congenital malformations of skin	Keratosis follicularis spinulosa decalvans	SAT1;MBTPS2	6303;51360
1436	H00755	Congenital malformations	Congenital malformations of skin	Acrokeratosis verruciformis	ATP2A2	488
1437	H00781	Congenital malformations	Congenital malformations of skin	Schopf-Schulz-Passarge syndrome	WNT10A	80326
1438	H00790	Congenital malformations	Congenital malformations of skin	Keratosis linearis with ichthyosis congenita and sclerosing keratoderma	POMP	51371
1439	H00791	Congenital malformations	Congenital malformations of skin	Disseminated superficial actinic porokeratosis (DSAP)	SART3	9733
1440	H00796	Congenital malformations	Congenital malformations of skin	Dermatopathia pigmentosa reticularis	KRT14	3861
1441	H00799	Congenital malformations	Congenital malformations of skin	CEDNIK syndrome	SNAP29	9342
1442	H00813	Congenital malformations	Congenital malformations of skin	Laryngo onycho cutaneous syndrome	LAMA3	3909
1443	H00844	Congenital malformations	Congenital malformations of skin	Familial benign chronic pemphigus	ATP2C1	27032
1444	H00893	Congenital malformations	Congenital malformations of skin	Skin fragility-woolly hair syndrome	DSP	1832
1445	H00949	Congenital malformations	Congenital malformations of skin	Focal dermal hypoplasia	PORCN	64840
1446	H01017	Congenital malformations	Congenital malformations of skin	Choanal atresia and lymphedema	PTPN14	5784
1447	H01404	Congenital malformations	Congenital malformations of skin	Punctate palmoplantar keratoderma	COL14A1;AAGAB	7373;79719
1448	H01428	Congenital malformations	Congenital malformations of skin	Xeroderma pigmentosum	DDB1;DDB2;ERCC2;ERCC3;ERCC4;ERCC5;POLH;XPA;XPC	1642;1643;2068;2071;2072;2073;5429;7507;7508
1449	H01579	Congenital malformations	Congenital malformations of skin	Congenital symmetric circumferential skin creases	MAPRE2;TUBB	10982;203068
1450	H01933	Congenital malformations	Congenital malformations of skin	Porokeratosis	FDPS;MVD;MVK;PMVK;SLC17A9	2224;4597;4598;10654;63910
1451	H00667	Congenital malformations	Congenital malformations of skin	Woolly hair	LPAR6;KRT74;KRT25;LIPH	10161;121391;147183;200879
1452	H00670	Congenital malformations	Congenital malformations of skin	Monilethrix	KRT81;KRT83;KRT86	3887;3889;3892
1453	H00683	Congenital malformations	Congenital malformations of skin	Anonychia congenita	RSPO4	343637
1454	H00684	Congenital malformations	Congenital malformations of skin	Pachyonychia congenita	KRT6A;KRT6B;KRT16;KRT17	3853;3854;3868;3872
1455	H00858	Congenital malformations	Congenital malformations of skin	Marie-Unna hereditary hypotrichosis	HR	55806
1456	H01896	Congenital malformations	Congenital malformations of skin	Aplasia cutis congenita	BMS1	9790
1457	H02083	Congenital malformations	Congenital malformations of skin	Focal facial dermal dysplasia	TWIST2	117581
1458	H02119	Congenital malformations	Congenital malformations of skin	Proteus syndrome	AKT1	207
1459	H00417	Congenital malformations	Other congenital malformations	Alstrom syndrome	ALMS1	7840
1460	H00433	Congenital malformations	Other congenital malformations	Holt-Oram syndrome	TBX5	6910
1461	H00442	Congenital malformations	Other congenital malformations	Campomelic dysplasia	SOX9	6662
1462	H00443	Congenital malformations	Other congenital malformations	Osteoglophonic dysplasia	FGFR1	2260
1463	H00446	Congenital malformations	Other congenital malformations	Craniofacial-deafness-hand syndrome	PAX3	5077
1464	H00449	Congenital malformations	Other congenital malformations	Oculodentodigital dysplasia	GJA1	2697
1465	H00451	Congenital malformations	Other congenital malformations	Osteoporosis-pseudoglioma syndrome	LRP5	4041
1466	H00453	Congenital malformations	Other congenital malformations	Branchio-oto-renal syndrome	EYA1;SIX1;SIX5	2138;6495;147912
1467	H00454	Congenital malformations	Other congenital malformations	Oral-facial-digital syndrome	OFD1;TCTN3;DDX59	8481;26123;83479
1468	H02160	Congenital malformations	Other congenital malformations	Craniosynostoses	ERF;MSX2;TCF12;TWIST1;ZIC1;ALX4	2077;4488;6938;7291;7545;60529
1469	H00458	Congenital malformations	Other congenital malformations	Syndromic craniosynostoses	EFNB1;FGFR1;FGFR3;FGFR2;KRAS;POR;TWIST1;RECQL4;RAB23	1947;2260;2261;2263;3845;5447;7291;9401;51715
1470	H01753	Congenital malformations	Other congenital malformations	Antley-Bixler syndrome	FGFR2;POR	2263;5447
1471	H01754	Congenital malformations	Other congenital malformations	Crouzon syndrome	FGFR3;FGFR2	2261;2263
1472	H01755	Congenital malformations	Other congenital malformations	Apert syndrome	FGFR2	2263
1473	H01756	Congenital malformations	Other congenital malformations	Pfeiffer syndrome	FGFR1;FGFR2	2260;2263
1474	H01988	Congenital malformations	Other congenital malformations	Jackson-Weiss syndrome	FGFR1;FGFR2	2260;2263
1475	H01989	Congenital malformations	Other congenital malformations	Beare-Stevenson syndrome	FGFR2	2263
1476	H01990	Congenital malformations	Other congenital malformations	Muenke syndrome	FGFR3	2261
1477	H01991	Congenital malformations	Other congenital malformations	Saethre-Chotzen syndrome	FGFR2;TWIST1	2263;7291
1478	H01992	Congenital malformations	Other congenital malformations	Craniofrontonasal syndrome	EFNB1	1947
1479	H01993	Congenital malformations	Other congenital malformations	Baller-Gerold syndrome	RECQL4	9401
1480	H00464	Congenital malformations	Other congenital malformations	Nail-patella syndrome	LMX1B	4010
1481	H00485	Congenital malformations	Other congenital malformations	Robinow syndrome	DVL1;DVL3;ROR2;WNT5A	1855;1857;4920;7474
1482	H00496	Congenital malformations	Other congenital malformations	Congenital hemidysplasia with ichthyosiform nevus and limb defects (CHILD)	NSDHL	50814
1483	H00500	Congenital malformations	Other congenital malformations	Keutel syndrome	MGP	4256
1484	H00502	Congenital malformations	Other congenital malformations	Pallister-Hall syndrome	GLI3	2737
1485	H00504	Congenital malformations	Other congenital malformations	Rubinstein-Taybi syndrome	CREBBP;EP300	1387;2033
1486	H00509	Congenital malformations	Other congenital malformations	3M syndrome	CUL7;OBSL1;CCDC8	9820;23363;83987
1487	H00510	Congenital malformations	Other congenital malformations	Feingold syndrome	MYCN	4613
1488	H00520	Congenital malformations	Other congenital malformations	Type II collagenopathies	COL2A1	1280
1489	H00519	Congenital malformations	Other congenital malformations	Type XI collagenopathies	COL11A1;COL11A2	1301;1302
1490	H00526	Congenital malformations	Other congenital malformations	Camptodactyly-arthropathy-coxa vara-pericarditis syndrome	PRG4	10216
1491	H00543	Congenital malformations	Other congenital malformations	Renal-hepatic-pancreatic dysplasia	NPHP3	27031
1492	H00571	Congenital malformations	Other congenital malformations	Johanson-Blizzard syndrome	UBR1	197131
1493	H00574	Congenital malformations	Other congenital malformations	Coffin-Lowry syndrome	RPS6KA3	6197
1494	H00581	Congenital malformations	Other congenital malformations	Alport syndrome	COL4A3;COL4A5	1285;1287
1495	H00597	Congenital malformations	Other congenital malformations	Snyder-Robinson syndrome	SMS	6611
1496	H00617	Congenital malformations	Other congenital malformations	Desmosterolosis	DHCR24	1718
1497	H00631	Congenital malformations	Other congenital malformations	Cornelia de Lange syndrome	RAD21;SMC1A;SMC3;NIPBL;HDAC8	5885;8243;9126;25836;55869
1498	H00634	Congenital malformations	Other congenital malformations	Duane-radial ray syndrome and IVIC syndrome	SALL4	57167
1499	H00639	Congenital malformations	Other congenital malformations	Ectodermal dysplasia, ectrodactyly, and macular dystrophy	CDH3	1001
1500	H00640	Congenital malformations	Other congenital malformations	Limb-mammary syndrome	TP63	8626
1501	H00641	Congenital malformations	Other congenital malformations	ADULT syndrome	TP63	8626
1502	H00665	Congenital malformations	Other congenital malformations	Mandibuloacral dysplasia	LMNA;ZMPSTE24	4000;10269
1503	H00673	Congenital malformations	Other congenital malformations	Weill-Marchesani syndrome	FBN1;ADAMTS10;ADAMTS17	2200;81794;170691
1504	H00675	Congenital malformations	Other congenital malformations	Acrocapitofemoral dysplasia	IHH	3549
1505	H00682	Congenital malformations	Other congenital malformations	Woodhouse-Sakati syndrome	DCAF17	80067
1506	H00756	Congenital malformations	Other congenital malformations	Pitt-Hopkins syndrome	TCF4;NRXN1;CNTNAP2	6925;9378;26047
1507	H00757	Congenital malformations	Other congenital malformations	Dyggve-Melchior-Clausen disease and Smith-McCort dysplasia	DYM	54808
1508	H00785	Congenital malformations	Other congenital malformations	Congenital hypotrichosis with juvenile macular dystrophy	CDH3	1001
1509	H00907	Congenital malformations	Other congenital malformations	Kleefstra syndrome	KMT2C;EHMT1	58508;79813
1510	H00908	Congenital malformations	Other congenital malformations	Mowat-Wilson syndrome	ZEB2	9839
1511	H00921	Congenital malformations	Other congenital malformations	Revesz syndrome	TINF2	26277
1512	H00936	Congenital malformations	Other congenital malformations	Goldberg-Shprintzen megacolon syndrome	KIAA1279	26128
1513	H00940	Congenital malformations	Other congenital malformations	Cohen syndrome	VPS13B	157680
1514	H00523	Congenital malformations	Other congenital malformations	Noonan syndrome and related disorders	ARAF;BRAF;CBL;HRAS;KRAS;NF1;NRAS;MAP2K1;MAP2K2;PTPN11;RIT1;SOS1;SHOC2;SPRED1	369;673;867;3265;3845;4763;4893;5604;5605;5781;6016;6654;8036;161742
1515	H00523	Congenital malformations	Other congenital malformations	Noonan syndrome	ARAF;BRAF;CBL;KRAS;NRAS;PTPN11;RIT1;SOS1;SOS2;SHOC2;LZTR1	369;673;867;3845;4893;5781;6016;6654;6655;8036;8216
1516	H01984	Congenital malformations	Other congenital malformations	Leopard syndrome	BRAF;PTPN11;RAF1	673;5781;5894
1517	H01437	Congenital malformations	Other congenital malformations	Neurofibromatosis type 1	NF1	4763
1518	H01438	Congenital malformations	Other congenital malformations	Neurofibromatosis type 2	NF2	4771
1519	H01986	Congenital malformations	Other congenital malformations	Legius syndrome	SPRED1	161742
1520	H01747	Congenital malformations	Other congenital malformations	Costello syndrome	HRAS	3265
1521	H00539	Congenital malformations	Other congenital malformations	PTEN hamartoma tumor syndrome	PTEN	5728
1522	H01222	Congenital malformations	Other congenital malformations	Cowden syndrome	AKT1;PIK3CA;PTEN;SDHB;SDHD;SEC23B	207;5290;5728;6390;6392;10483
1523	H00559	Congenital malformations	Other congenital malformations	von Hippel-Lindau syndrome	CCND1;VHL	595;7428
1524	H00296	Congenital malformations	Other congenital malformations	Defects in RecQ helicases	BLM;WRN;RECQL4	641;7486;9401
1525	H01346	Congenital malformations	Other congenital malformations	Bloom syndrome	BLM	641
1526	H01734	Congenital malformations	Other congenital malformations	Rothmund-Thomson syndrome	RECQL4	9401
1527	H00403	Congenital malformations	Other congenital malformations	Disorders of nucleotide excision repair	ERCC8;DDB1;DDB2;ERCC1;ERCC2;ERCC3;ERCC4;ERCC5;ERCC6;POLH;XPA;XPC;GTF2H5	1161;1642;1643;2067;2068;2071;2072;2073;2074;5429;7507;7508;404672
1528	H01800	Congenital malformations	Other congenital malformations	Verheij syndrome	PUF60	22827
1529	H00529	Congenital malformations	Other congenital malformations	Cranioectodermal dysplasia	IFT122;WDR35;WDR19;IFT43	55764;57539;57728;112752
1530	H00569	Congenital malformations	Other congenital malformations	Aarskog-Scott syndrome	FGD1	2245
1531	H00583	Congenital malformations	Other congenital malformations	Opitz-GBBB syndrome	MID1	4281
1532	H00555	Congenital malformations	Other congenital malformations	Char syndrome	TFAP2B	7021
1533	H00556	Congenital malformations	Other congenital malformations	CHARGE syndrome	CHD7	55636
1534	H00570	Congenital malformations	Other congenital malformations	Kabuki syndrome	KDM6A;KMT2D	7403;8085
1535	H00573	Congenital malformations	Other congenital malformations	Townes-Brocks syndrome	SALL1	6299
1536	H00611	Congenital malformations	Other congenital malformations	Popliteal pterygium syndrome (PPS)	IRF6	3664
1537	H00619	Congenital malformations	Other congenital malformations	Kenny-Caffey syndrome	TBCE;FAM111A	6905;63901
1538	H00632	Congenital malformations	Other congenital malformations	Heterotaxy	ACVR2B;NODAL;ZIC3;CFC1;PKD1L1;CFAP53	93;4838;7547;55997;168507;220136
1539	H00622	Congenital malformations	Other congenital malformations	Hypoparathyroidism-retardation-dysmorphism syndrome	TBCE	6905
1540	H00642	Congenital malformations	Other congenital malformations	Lacrimo-auriculo-dento-digital syndrome	FGF10;FGFR3;FGFR2	2255;2261;2263
1541	H00643	Congenital malformations	Other congenital malformations	Tooth and nail syndrome	MSX1	4487
1542	H00709	Congenital malformations	Other congenital malformations	Birk Barel mental retardation syndrome (BBMRS)	KCNK9	51305
1543	H00711	Congenital malformations	Other congenital malformations	Russell-Silver syndrome	IGF2;H19	3481;283120
1544	H00713	Congenital malformations	Other congenital malformations	Beckwith-Wiedemann syndrome	CDKN1C;IGF2;NSD1;H19	1028;3481;64324;283120
1545	H00718	Congenital malformations	Other congenital malformations	Sotos syndrome	NSD1	64324
1546	H01751	Congenital malformations	Other congenital malformations	Weaver syndrome	EZH2	2146
1547	H00653	Congenital malformations	Other congenital malformations	Marfan syndrome	FBN1	2200
1548	H00659	Congenital malformations	Other congenital malformations	Shprintzen-Goldberg syndrome	SKI	6497
1549	H00661	Congenital malformations	Other congenital malformations	MASS phenotype	FBN1	2200
1550	H00685	Congenital malformations	Other congenital malformations	Bifid nose with or without anorectal and renal anomalies	FREM1	158326
1551	H00686	Congenital malformations	Other congenital malformations	Manitoba oculotrichoanal syndrome	FREM1	158326
1552	H00687	Congenital malformations	Other congenital malformations	Fraser syndrome	GRIP1;FRAS1;FREM2	23426;80144;341640
1553	H00727	Congenital malformations	Other congenital malformations	Athabascan brainstem dysgenesis syndrome	HOXA1	3198
1554	H00752	Congenital malformations	Other congenital malformations	Ankyloblepharon-ctodermal defects-cleft lip/palate (AEC) syndrome and Rapp-Hodgkin syndrome	TP63	8626
1555	H00797	Congenital malformations	Other congenital malformations	Martsolf syndrome	RAB3GAP2	25782
1556	H00811	Congenital malformations	Other congenital malformations	Distal arthrogryposis	FBN2;MYBPC1;MYH3;MYH8;TNNI2;TNNT3;TPM2;ECEL1	2201;4604;4621;4626;7136;7140;7169;9427
1557	H00882	Congenital malformations	Other congenital malformations	Cocoon syndrome	CHUK	1147
1558	H00894	Congenital malformations	Other congenital malformations	FG syndrome	FLNA;CASK;MED12	2316;8573;9968
1559	H00859	Congenital malformations	Other congenital malformations	Guttmacher syndrome	HOXA13	3209
1560	H00867	Congenital malformations	Other congenital malformations	Radioulnar synostosis with amegakaryocytic thrombocytopenia	MECOM;HOXA11	2122;3207
1561	H00868	Congenital malformations	Other congenital malformations	Stapes ankylosis with broad thumb and toes	NOG	9241
1562	H00873	Congenital malformations	Other congenital malformations	Cousin syndrome	TBX15	6913
1563	H00886	Congenital malformations	Other congenital malformations	Donnai-Barrow syndrome	LRP2	4036
1564	H00889	Congenital malformations	Other congenital malformations	Lujan-Fryns syndrome	MED12	9968
1565	H00935	Congenital malformations	Other congenital malformations	Cold-induced sweating syndrome	CRLF1;CLCF1;KLHL7	9244;23529;55975
1566	H00900	Congenital malformations	Other congenital malformations	Geleophysic dysplasia	FBN1;ADAMTSL2	2200;9719
1567	H00914	Congenital malformations	Other congenital malformations	Warsaw breakage syndrome	DDX11	1663
1568	H00915	Congenital malformations	Other congenital malformations	Tuberous sclerosis complex	TSC1;TSC2	7248;7249
1569	H00922	Congenital malformations	Other congenital malformations	Schinzel-Giedion midface retraction syndrome	SETBP1	26040
1570	H00934	Congenital malformations	Other congenital malformations	Caudal duplication anomaly	AXIN1	8312
1571	H00926	Congenital malformations	Other congenital malformations	Growth retardation, developmental delay, coarse facies, and early death	FTO	79068
1572	H00943	Congenital malformations	Other congenital malformations	TARP syndrome	RBM10	8241
1573	H00946	Congenital malformations	Other congenital malformations	Arts syndrome	PRPS1	5631
1574	H00950	Congenital malformations	Other congenital malformations	Arthrogryposis, renal dysfunction, and cholestasis	VPS33B;VIPAS39	26276;63894
1575	H00965	Congenital malformations	Other congenital malformations	RAPADILINO syndrome	RECQL4	9401
1576	H00997	Congenital malformations	Other congenital malformations	CATSHL syndrome	FGFR3	2261
1577	H00968	Congenital malformations	Other congenital malformations	Raine syndrome	FAM20C	56975
1578	H00969	Congenital malformations	Other congenital malformations	Skeletal defects, genital hypoplasia, and mental retardation	ZBTB16	7704
1579	H00972	Congenital malformations	Other congenital malformations	Endocrine-cerebro-osteodysplasia syndrome	ICK	22858
1580	H00977	Congenital malformations	Other congenital malformations	Trichorhinophalangeal dysplasia	EXT1;TRPS1	2131;7227
1581	H00980	Congenital malformations	Other congenital malformations	Nevo syndrome	PLOD1	5351
1582	H00986	Congenital malformations	Other congenital malformations	Multiple pterygium syndrome	CHRNA1;CHRND;CHRNG	1134;1144;1146
1583	H00987	Congenital malformations	Other congenital malformations	Fetal akinesia deformation sequence	RAPSN;DOK7	5913;285489
1584	H00992	Congenital malformations	Other congenital malformations	Seckel syndrome	ATR;DNA2;PCNT;RBBP8;TRAIP;CEP152;NIN;CENPJ;CEP63	545;1763;5116;5932;10293;22995;51199;55835;80254
1585	H00993	Congenital malformations	Other congenital malformations	Microcephalic osteodysplastic primordial dwarfism, type I (MOPD I)	RNU4ATAC	100151683
1586	H00991	Congenital malformations	Other congenital malformations	Microcephalic osteodysplastic primordial dwarfism, type II (MOPD II)	PCNT	5116
1587	H00634	Congenital malformations	Other congenital malformations	C syndrome	CD96	10225
1588	H02047	Congenital malformations	Other congenital malformations	Bohring-Opitz syndrome	ASXL1	171023
1589	H01035	Congenital malformations	Other congenital malformations	Corpus callosum, agenesis of, with mental retardation, ocular coloboma and micrognathia	IGBP1	3476
1590	H01156	Congenital malformations	Other congenital malformations	STAR syndrome	FAM58A	92002
1591	H01192	Congenital malformations	Other congenital malformations	Lysyl hydroxylase 3 deficiency	PLOD3	8985
1592	H01195	Congenital malformations	Other congenital malformations	VACTERL/VATER association	HOXD13;PTEN;ZIC3	3239;5728;7547
1593	H01215	Congenital malformations	Other congenital malformations	Simpson-Golabi-Behmel syndrome	GPC3;OFD1	2719;8481
1594	H01220	Congenital malformations	Other congenital malformations	Congenital cataracts, facial dysmorphism, and neuropathy	CTDP1	9150
1595	H01255	Congenital malformations	Other congenital malformations	Juvenile-onset dystonia	ACTB	60
1596	H01265	Congenital malformations	Other congenital malformations	Hydrolethalus syndrome	HYLS1;KIF7	219844;374654
1597	H01271	Congenital malformations	Other congenital malformations	Hypoparathyroidism with sensorineural deafness and renal dysplasia	GATA3	2625
1598	H01281	Congenital malformations	Other congenital malformations	Lathosterolosis	SC5D	6309
1599	H01289	Congenital malformations	Other congenital malformations	Mulibrey nanism	TRIM37	4591
1600	H01292	Congenital malformations	Other congenital malformations	Nance-Horan syndrome	NHS	4810
1601	H01308	Congenital malformations	Other congenital malformations	Macrocephaly macrosomia facial dysmorphism syndrome	RNF135	84282
1602	H01370	Congenital malformations	Other congenital malformations	SHORT syndrome	PIK3R1	5295
1603	H01385	Congenital malformations	Other congenital malformations	Rienhoff syndrome	TGFB3	7043
1604	H01403	Congenital malformations	Other congenital malformations	Coffin-Siris syndrome	SMARCA2;SMARCA4;SMARCB1;SMARCE1;ARID1A;ARID1B	6595;6597;6598;6605;8289;57492
1605	H01435	Congenital malformations	Other congenital malformations	Congenital asplenia	RPSA	3921
1606	H01497	Congenital malformations	Other congenital malformations	Temtamy preaxial brachydactyly syndrome	CHSY1	22856
1607	H01412	Congenital malformations	Other congenital malformations	Perlman syndrome	DIS3L2	129563
1608	H01413	Congenital malformations	Other congenital malformations	Adams-Oliver syndrome	RBPJ;NOTCH1;ARHGAP31;DOCK6;EOGT	3516;4851;57514;57572;285203
1609	H01496	Congenital malformations	Other congenital malformations	Spondyloocular syndrome	XYLT2	64132
1610	H01568	Congenital malformations	Other congenital malformations	3C syndrome	KIAA0196;CCDC22	9897;28952
1611	H01569	Congenital malformations	Other congenital malformations	CHOPS syndrome	AFF4	27125
1612	H01573	Congenital malformations	Other congenital malformations	Zimmermann-Laband syndrome	ATP6V1B2;KCNH1	526;3756
1613	H01752	Congenital malformations	Other congenital malformations	ATR-X syndrome	ATRX	546
1614	H01769	Congenital malformations	Other congenital malformations	ZTTK syndrome	SON	6651
1615	H01793	Congenital malformations	Other congenital malformations	Young-Simpson syndrome	KAT6B	23522
1616	H01794	Congenital malformations	Other congenital malformations	Genitopatellar syndrome	KAT6B	23522
1617	H01795	Congenital malformations	Other congenital malformations	Blepharophimosis-mental retardation syndrome	MED12;KAT6B	9968;23522
1618	H01797	Congenital malformations	Other congenital malformations	Webb-Dattani syndrome	ARNT2	9915
1619	H01806	Congenital malformations	Other congenital malformations	Tenorio syndrome	RNF125	54941
1620	H01814	Congenital malformations	Other congenital malformations	Stromme syndrome	CENPF	1063
1621	H01816	Congenital malformations	Other congenital malformations	Frank-ter Haar syndrome	SH3PXD2B	285590
1622	H01834	Congenital malformations	Other congenital malformations	Marshall-Smith syndrome	NFIX	4784
1623	H01838	Congenital malformations	Other congenital malformations	Mandibulofacial dysostosis with microcephaly	EFTUD2	9343
1624	H01839	Congenital malformations	Other congenital malformations	Burn-McKeown syndrome	TXNL4A	10907
1625	H01843	Congenital malformations	Other congenital malformations	Cerebrocostomandibular syndrome	SNRPB	6628
1626	H01845	Congenital malformations	Other congenital malformations	Catel-Manzke syndrome	TGDS	23483
1627	H01847	Congenital malformations	Other congenital malformations	Thrombocytopenia-absent radius syndrome	RBM8A	9939
1628	H01850	Congenital malformations	Other congenital malformations	Hartsfield syndrome	FGFR1	2260
1629	H01857	Congenital malformations	Other congenital malformations	Filippi syndrome	CKAP2L	150468
1630	H01872	Congenital malformations	Other congenital malformations	Microcephaly-capillary malformation syndrome	STAMBP	10617
1631	H01876	Congenital malformations	Other congenital malformations	Microcephaly with or without chorioretinopathy, lymphedema, or mental retardation	KIF11	3832
1632	H01878	Congenital malformations	Other congenital malformations	Al-Raqad syndrome	DCPS	28960
1633	H01879	Congenital malformations	Other congenital malformations	Wiedemann-Steiner syndrome	KMT2A;TAF6	4297;6878
1634	H01880	Congenital malformations	Other congenital malformations	Autosomal recessive microcephaly and chorioretinopathy	PLK4;TUBGCP4;TUBGCP6	10733;27229;85378
1635	H01885	Congenital malformations	Other congenital malformations	Megalencephaly-polymicrogyria-polydactyly-hydrocephalus syndrome	CCND2;PIK3R2;AKT3	894;5296;10000
1636	H01886	Congenital malformations	Other congenital malformations	Van den Ende-Gupta syndrome	SCARF2	91179
1637	H01887	Congenital malformations	Other congenital malformations	3MC syndrome	MASP1;COLEC10;COLEC11	5648;10584;78989
1638	H01572	Congenital malformations	Other congenital malformations	Carpenter syndrome	MEGF8;RAB23	1954;51715
1639	H01889	Congenital malformations	Other congenital malformations	Meier-Gorlin syndrome	CDC6;ORC1;ORC4;CDC45;ORC6;GMNN;CDT1	990;4998;5000;8318;23594;51053;81620
1640	H01893	Congenital malformations	Other congenital malformations	Lateral meningocele syndrome	NOTCH3	4854
1641	H01904	Congenital malformations	Other congenital malformations	Microphthalmia with linear skin defects syndrome	COX7B;HCCS;NDUFB11	1349;3052;54539
1642	H01912	Congenital malformations	Other congenital malformations	Congenital lipomatous overgrowth, vascular malformations, and epidermal nevi	PIK3CA	5290
1643	H01913	Congenital malformations	Other congenital malformations	Renpenning syndrome	PQBP1	10084
1644	H01914	Congenital malformations	Other congenital malformations	Christianson syndrome	SLC9A6	10479
1645	H01915	Congenital malformations	Other congenital malformations	Borjeson-Forssman-Lehmann syndrome	PHF6	84295
1646	H01916	Congenital malformations	Other congenital malformations	Stocco dos Santos X-linked mental retardation syndrome	SHROOM4	57477
1647	H01917	Congenital malformations	Other congenital malformations	CK syndrome	NSDHL	50814
1648	H01919	Congenital malformations	Other congenital malformations	Proud syndrome	ARX	170302
1649	H01922	Congenital malformations	Other congenital malformations	Infantile hypotonia with psychomotor retardation and characteristic facies	CCDC174;TBCK;NALCN;UNC80	51244;93627;259232;285175
1650	H01923	Congenital malformations	Other congenital malformations	Microcephaly, short stature, and impaired glucose metabolism	PPP1R15B;TRMT10A	84919;93587
1651	H01928	Congenital malformations	Other congenital malformations	Smith-Kingsmore syndrome	MTOR	2475
1652	H01930	Congenital malformations	Other congenital malformations	Au-Kline syndrome	HNRNPK	3190
1653	H01931	Congenital malformations	Other congenital malformations	Lethal-type popliteal pterygium syndrome	RIPK4	54101
1654	H01932	Congenital malformations	Other congenital malformations	Ablepharon-macrostomia syndrome	TWIST2	117581
1655	H01934	Congenital malformations	Other congenital malformations	Barber-Say syndrome	TWIST2	117581
1656	H02023	Congenital malformations	Other congenital malformations	Baraitser-Winter syndrome	ACTB;ACTG1	60;71
1657	H02046	Congenital malformations	Other congenital malformations	OFC syndrome	EYA1;PAX1	2138;5075
1658	H02067	Congenital malformations	Other congenital malformations	Boomerang dysplasia	FLNB	2317
1659	H02072	Congenital malformations	Other congenital malformations	Stickler syndrome	COL2A1;COL9A1;COL9A2;COL11A1;COL11A2	1280;1297;1298;1301;1302
1660	H02081	Congenital malformations	Other congenital malformations	Marshall syndrome	COL11A1	1301
1661	H02082	Congenital malformations	Other congenital malformations	Floating-Harbor syndrome	SRCAP	10847
1662	H02095	Congenital malformations	Other congenital malformations	Perrault syndrome	HSD17B4;CLPP;LARS2;HARS2;ERAL1;C10orf2	3295;8192;23395;23438;26284;56652
1663	H02102	Congenital malformations	Other congenital malformations	Myhre syndrome	SMAD4	4089
1664	H02127	Congenital malformations	Other congenital malformations	Yunis-Varon syndrome	FIG4	9896
1665	H02134	Congenital malformations	Other congenital malformations	Microphthalmia with limb anomalies	SMOC1	64093
1666	H02153	Congenital malformations	Other congenital malformations	Megalencephaly-capillary malformation syndrome	PIK3CA	5290
1667	H00478	Other congenital disorders	Chromosomal abnormalities	Prader-Willi syndrome	NDN;SNRPN	4692;6638
1668	H01732	Other congenital disorders	Chromosomal abnormalities	Angelman syndrome	MECP2;CDKL5;UBE3A	4204;6792;7337
1669	H01552	Other congenital disorders	Chromosomal abnormalities	Down syndrome	RCAN1;DYRK1A;MTHFR;MTRR	1827;1859;4524;4552
1670	H01439	Other congenital disorders	Chromosomal abnormalities	Williams-Beuren syndrome	CLDN4;CLDN3;ELN;GTF2I;LIMK1;RFC2;STX1A;EIF4H;CLIP2;LAT2;FZD9;FKBP6;BAZ1B;BCL7B;GTF2IRD1;TBL2;MLXIPL;NSUN5;WBSCR16;ABHD11;DNAJC30;WBSCR22;WBSCR28;TRIM50;WBSCR27;VPS37D	1364;1365;2006;2969;3984;5982;6804;7458;7461;7462;8326;8468;9031;9275;9569;26608;51085;55695;81554;83451;84277;114049;135886;135892;155368;155382
1671	H00465	Other congenital disorders	Chromosomal abnormalities	Fragile X syndrome	FMR1	2332
1672	H00561	Other congenital disorders	Chromosomal abnormalities	Brachydactyly-mental retardation syndrome	HDAC4	9759
1673	H01004	Other congenital disorders	Chromosomal abnormalities	Velocardiofacial syndrome	TBX1	6899
1674	H01223	Other congenital disorders	Chromosomal abnormalities	Mental retardation-stereotypic movements-epilepsy and/or cerebral malformations	MEF2C	4208
1675	H01238	Other congenital disorders	Chromosomal abnormalities	Phelan-McDermid syndrome	SHANK3	85358
1676	H01791	Other congenital disorders	Chromosomal abnormalities	Smith-Magenis syndrome	RAI1	10743
1677	H01731	Other congenital disorders	Chromosomal abnormalities	Fragile X tremor/ataxia syndrome	FMR1	2332
1678	H01525	Other congenital disorders	Chromosomal abnormalities	22q11.2 deletion syndrome	TBX1	6899
1679	H01773	Other congenital disorders	Chromosomal abnormalities	4p deletion syndrome	CTBP1;LETM1;WHSC1;CPLX1;FGFRL1	1487;3954;7468;10815;53834
1680	H00764	Other congenital disorders	Chromosomal abnormalities	Chromosme 5p deletion syndrome	CTNND2;TERT	1501;7015
1681	H01861	Other congenital disorders	Chromosomal abnormalities	Chromosome 15q24 microdeletion syndrome	SIN3A	25942
1682	H01877	Other congenital disorders	Chromosomal abnormalities	Chromosome 15q13.3 microdeletion syndrome	CHRNA7;TRPM1;FAN1;KLF13	1139;4308;22909;51621
1683	H01288	Other congenital disorders	Chromosomal abnormalities	Mosaic variegated aneuploidy syndrome	BUB1B;TRIP13;CEP57	701;9319;9702
1684	H02103	Other congenital disorders	Chromosomal abnormalities	Desanto-Shinawi syndrome	WAC	51322
1685	H02121	Other congenital disorders	Chromosomal abnormalities	Koolen-De Vries syndrome	KANSL1	284058
1686	H02146	Other congenital disorders	Chromosomal abnormalities	Glass syndrome	SATB2	23314
1687	H02156	Other congenital disorders	Chromosomal abnormalities	Lamb-Shaffer syndrome	SOX5	6660
1688	H00237	Other congenital disorders	Ribosomopathies	Diamond-Blackfan anemia	RPL5;RPL11;RPL15;RPL26;RPL35A;RPS7;RPS10;RPS17;RPS19;RPS24;RPS26;RPS28;RPS29;TSR2	6125;6135;6138;6154;6165;6201;6204;6218;6223;6229;6231;6234;6235;90121
1689	H00439	Other congenital disorders	Ribosomopathies	Shwachman-Diamond syndrome	SBDS	51119
1690	H00507	Other congenital disorders	Ribosomopathies	Dyskeratosis congenita	DKC1;PARN;TERC;TERT;TINF2;RTEL1;WRAP53;NOP10;NHP2;ACD	1736;5073;7012;7015;26277;51750;55135;55505;55651;65057
1691	H00518	Other congenital disorders	Ribosomopathies	Metaphyseal dysplasia without hypotrichosis	RMRP	6023
1692	H01966	Other congenital disorders	Ribosomopathies	Cartilage-hair hypoplasia	RMRP	6023
1693	H01967	Other congenital disorders	Ribosomopathies	Anauxetic dysplasia	RMRP;POP1	6023;10940
1694	H00610	Other congenital disorders	Ribosomopathies	Treacher Collins syndrome	TCOF1;POLR1C;POLR1D	6949;9533;51082
1695	H00616	Other congenital disorders	Ribosomopathies	Bowen-Conradi syndrome	EMG1	10436
1696	H00621	Other congenital disorders	Ribosomopathies	Alopecia neurologic defects and endocrinopathy syndrome	RBM28	55131
1697	H00788	Other congenital disorders	Ribosomopathies	Hoyeraal-Hreidarsson syndrome	DKC1	1736
1698	H00862	Other diseases	Mental and behavioural disorders	Tourette syndrome	HDC	3067
1699	H01895	Other diseases	Mental and behavioural disorders	Attention deficit hyperactivity disorder (ADHD)	DRD4;DRD5;TPH2	1815;1816;121278
1700	H01450	Other diseases	Mental and behavioural disorders	Obsessive-compulsive disorder	BDNF;COMT;DRD4;HTR2A;MAOA;SLC1A1;SLC6A4	627;1312;1815;3356;4128;6505;6532
1701	H01611	Other diseases	Mental and behavioural disorders	Alcohol dependence	ADH1B;ADH1C;ALDH2;DRD2;GABRA2;HTR2A;OPRM1	125;126;217;1813;2555;3356;4988
1702	H01646	Other diseases	Mental and behavioural disorders	Major depressive disorder	FKBP5;HTR2A;TPH2	2289;3356;121278
1703	H01649	Other diseases	Mental and behavioural disorders	Schizophrenia	AKT1;C4A;CHI3L1;DRD3;HTR2A;MTHFR;SYN2;DISC1	207;720;1116;1814;3356;4524;6854;27185
1704	H01671	Other diseases	Mental and behavioural disorders	Neurosis	DRD4	1815
1705	H01703	Other diseases	Mental and behavioural disorders	Eating Disorders	AGRP;BDNF;HTR1D;OPRD1;GHRL	181;627;3352;4985;51738
1706	H01882	Other diseases	Mental and behavioural disorders	Asperger syndrome	NLGN3;NLGN4X	54413;57502
1707	H01899	Other diseases	Mental and behavioural disorders	Dyslexia	KIAA0319;DYX1C1	9856;161582
1708	H00902	Other diseases	Mental and behavioural disorders	Speech-language disorder 1	FOXP2	93986
1709	H00480	Other diseases	Mental and behavioural disorders	Non-syndromic X-linked mental retardation	AGTR2;ATRX;DLG3;ACSL4;AFF2;GDI1;HSD17B10;HCFC1;MECP2;PAK3;RPS6KA3;SLC6A8;TSPAN7;ZNF41;ARHGEF6;PQBP1;IL1RAPL1;IQSEC2;FTSJ1;NLGN4X;KLHL15;MAGT1;ARX;ZNF81;USP27X	186;546;1741;2182;2334;2664;3028;3054;4204;5063;6197;6535;7102;7592;9459;10084;11141;23096;24140;57502;80311;84061;170302;347344;389856
1710	H00658	Other diseases	Mental and behavioural disorders	Syndromic X-linked mental retardation	DDX3X;EIF2S3;GRIA3;HNRNPH2;NONO;OPHN1;SOX3;SYN1;SYP;USP9X;KDM5C;CUL4B;FRMPD4;HUWE1;ATP6AP2;MID2;CNKSR2;PHF8;KIF4A;RBMX;ZDHHC9;RLIM;THOC2;UPF3B;RAB39B;ZDHHC15;ARX;BRWD3;KIAA2022	1654;1968;2892;3188;4841;4983;6658;6853;6855;8239;8242;8450;9758;10075;10159;11043;22866;23133;24137;27316;51114;51132;57187;65109;116442;158866;170302;254065;340533
1711	H00768	Other diseases	Mental and behavioural disorders	Nonsyndromic autosomal recessive mental retardation (NS-ARMR)	ANK3;GRIK2;HNMT;NDST1;IMPA1;ST3GAL3;TUSC3;PRSS12;MED23;TECR;MAN1B1;TNIK;KIAA1033;CRBN;CC2D1A;NSUN2;ELP2;FMN2;FBXO31;ZC3H14;PGAP1;EDC3;PUS3;TRAPPC9	288;2898;3176;3340;3612;6487;7991;8492;9439;9524;11253;23043;23325;51185;54862;54888;55250;56776;79791;79882;80055;80153;83480;83696
1712	H00773	Other diseases	Mental and behavioural disorders	Autosomal dominant mental retardation	KIF1A;CAMK2A;CAMK2B;CDH15;CTNNB1;DYNC1H1;DPP6;DYRK1A;EEF1A2;EPB41L1;GNB1;GRIN1;GRIN2B;HIVEP2;MEF2C;PPP2R1A;PPP2R5D;PURA;RAC1;SMARCA4;SMARCB1;SOX11;TRIO;KAT6A;ARID1A;SYNGAP1;TRIP12;RUSC2;COL4A3BP;STAG1;CACNG2;ZBTB18;DEAF1;CTCF;ZMYND11;MYT1L;CIC;SETBP1;AUTS2;AHDC1;SUV420H1;SETD5;PACS1;MBD5;ASH1L;KCNQ5;GATAD2B;ARID1B;NAA15;DOCK8;CHAMP1	547;815;816;1013;1499;1778;1804;1859;1917;2036;2782;2902;2904;3097;4208;5518;5528;5813;5879;6597;6598;6664;7204;7994;8289;8831;9320;9853;10087;10274;10369;10472;10522;10664;10771;23040;23152;26040;26053;27245;51111;55209;55690;55777;55870;56479;57459;57492;80155;81704;283489
1713	H01911	Other diseases	Mental and behavioural disorders	Syndromic autosomal recessive mental retardation	TAF2;TAF13;CRADD;HERC2;KPTN;PIGG;LINS;MBOAT7;LMAN2L;GPT2;ADAT3;METTL23	6873;6884;8738;8924;11133;54872;55180;79143;81562;84706;113179;124512
1714	H01306	Other diseases	Mental and behavioural disorders	FRA12A mental retardation	DIP2B	57609
1715	H01514	Other diseases	Mental and behavioural disorders	Landau-Kleffner syndrome	GRIN2A;ELP4	2903;26610
1716	H02111	Other diseases	Mental and behavioural disorders	Autism	EIF4E;MECP2;RPL10;SHANK2;CNTNAP2;NLGN3;TMLHE;NLGN4X;CHD8;SLC9A9	1977;4204;6134;22941;26047;54413;55217;57502;57680;285195
1717	H01001	Other diseases	Others	H syndrome	SLC29A3	55315
1718	H00818	Other diseases	Others	Birt-Hogg-Dube syndrome	FLCN	201163
1719	H00823	Other diseases	Others	ABCD syndrome	EDNRB	1910
1720	H00876	Other diseases	Others	Mismatch repair deficiency	MSH6;EPCAM;MLH1;MSH2;PMS2;MLH3	2956;4072;4292;4436;5395;27030
1721	H00994	Other diseases	Others	Familial skewed X-chromosome inactivation	XIST	7503
1722	H00881	Other diseases	Others	Li-Fraumeni syndrome	TP53;CHEK2	7157;11200
1723	H01134	Other diseases	Others	Rhabdoid predisposition syndrome	SMARCA4;SMARCB1	6597;6598
1724	H01820	Other diseases	Others	Carney complex	PRKAR1A	5573
1725	H00804	Other diseases	Others	Multiple cutaneous and uterine leiomyomata	FH	2271
1726	H02129	Other diseases	Others	Prune belly syndrome	CHRM3	1131
