# Supplementary material for: LAMP: disease classification derived from layered assessment on modules and pathways in the human gene network
Source: BMC Bioinformatics. 2020 Oct 30;21:487. doi: 10.1186/s12859-020-03800-2 (PMC7597061; doi:10.1186/s12859-020-03800-2)
Supplement: Supplementary file 2 — The size of modules in each part of LCC. UP\documentclass[12pt]{minimal} \usepackage{amsmath} \usepackage{wasysym} \usepackage{amsfonts} \usepackage{amssymb} \usepackage{amsbsy} \usepackage{mathrsfs} \usepackage{upgreek} \setlength{\oddsidemargin}{-69pt} \begin{document}$$\cup$$\end{document}∪LSCC is the union of UP_LSCC and LSCC. DOWN\documentclass[12pt]{minimal} \usepackage{amsmath} \usepackage{wasysym} \usepackage{amsfonts} \usepackage{amssymb} \usepackage{amsbsy} \usepackage{mathrsfs} \usepackage{upgreek} \setlength{\oddsidemargin}{-69pt} \begin{document}$$\cup$$\end{document}∪LSCC is the union of DOWN_LSCC and LSCC. The number in brackets is the number of driver nodes obtained by implementing the maximum matching algorithm. [file 12859_2020_3800_MOESM2_ESM.xlsx]

## Sheet: Additional file 2
The size of modules in each part of LCC. UP∪LSCC is the union of UP_LSCC and LSCC. DOWN∪LSCC is the union of DOWN_LSCC and LSCC. The number in brackets is the range of the percentage of driver nodes obtained by implementing the maximum matching algorithm.
module	size	LSCC	UP_LSCC	DOWN_LSCC	UP∪LSCC	DOWN∪LSCC	others
module-1	4777(35.36%-36.61%)	2816(19.67%-22.94%)	331(93.66%-95.17%)	1602(45.82%-50.75%)	3147(27.55%-30.51%)	4418(30.83%-32.19%)	28(39.29%-57.14%)
module-2	3456(23.87%-25.72%)	2651(14.07%-17.47%)	124(96.77%-97.58%)	676(42.75%-50.44%)	2775(17.77%-21.05%)	3327(21.10%-22.99%)	5(60%-80%)
module-3	3202(31.45%-34.01%)	2329(19.32%-23.62%)	280(95.71-96.79%)	585(45.30%-51.11%)	2609(27.52%-31.43%)	2914(25.22%-27.97%)	8(37.5%-62.5%)
module-4	1943(23.42%-28.31%)	1336(10.48%-14.52%)	81(96.30%-98.77%)	524(44.85%-54.39%)	1417(15.46%-19.20%)	1860(20.16%-25.32%)	2(50%-100%)
module-5	1546(18.24%-23.09%)	1174(12.86%-17.12%)	68(97.06%-100%)	302(20.86%-34.11%)	1242(17.63%-21.50%)	1476(14.50%-19.65%)	2(0%-100%)
module-6	966(17.49%-24.33%)	799(11.01%-19.65%)	37(86.49%-91.89%)	129(31.78%-45.74%)	836(14.47%-22.61%)	928(14.44%-21.77%)	1(100%)
module-7	638(22.41%-26.65%)	487(12.73%-17.25%)	39(87.18%-97.44%)	110(31.82%-44.55%)	526(18.63%-22.81%)	597(17.59%-22.28%)	2(50%-100%)
module-8	455(29.45%-35.16%)	279(18.28%-23.66%)	51(96.08%-100%)	122(24.59%-35.25%)	330(30.61%-35.15%)	401(20.45%-26.93%)	3(66.67%-100%)
module-9	218(15.14%-24.31%)	180(8.89%-20%)	16(81.25%-87.5%)	21(4.76%-28.57%)	196(14.80%-25%)	201(9.95%-19.90%)	1(0%-100%)
module-10	183(61.20%-67.21%)	53(28.30%-45.28%)	8(100%)	117(72.65%-78.63%)	61(37.70%-52.46%)	170(58.82%-65.29%)	5(60%-100%)
module-11	102(24.51%-36.27%)	75(13.33%-29.33%)	15(93.33%-100%)	12(0%-33.33%)	90(26.67%-40%)	87(12.64%-26.44%)	0
Total	17486(29.37%)	12179(17.18%-18.92%)	1050(94.95%-95.81%)	4200(42.83%-47.93%)	13229(23.38%-25.02%)	16379(25.04%-25.09%)	57(47.37%-59.65%)
The number of driver nodes in each part of LCC. We run the maximum matching algorithm 20 times, and obtain the following results, which are used to estimate the range of the percentage of driver nodes.
module	size	LSCC	UP_LSCC	DOWN_LSCC	UP∪LSCC	DOWN∪LSCC	others
module-1	1725	595	314	800	909	1395	16
module-2	886	433	120	330	553	763	3
module-3	1032	477	269	282	746	759	4
module-4	501	163	78	259	241	422	1
module-5	328	177	68	83	245	260	0
module-6	179	102	32	44	134	146	1
module-7	149	70	36	42	106	112	1
module-8	137	52	49	33	101	85	3
module-9	53	36	13	4	49	40	0
module-10	117	20	8	86	28	106	3
module-11	29	14	14	1	28	15	0
Total	5136	2139	1001	1964	3140	4103	32
module	size	LSCC	UP_LSCC	DOWN_LSCC	UP∪LSCC	DOWN∪LSCC	others
module-1	1698	557	313	813	870	1370	15
module-2	867	413	121	330	534	743	3
module-3	1027	454	270	299	724	753	4
module-4	518	186	80	251	266	437	1
module-5	336	180	66	89	246	269	1
module-6	187	105	32	49	137	154	1
module-7	162	84	34	42	118	126	2
module-8	148	63	49	33	112	96	3
module-9	45	29	14	2	43	31	0
module-10	117	19	8	87	27	106	3
module-11	31	14	14	3	28	17	0
Total	5136	2104	1001	1998	3105	4102	33
module	size	LSCC	UP_LSCC	DOWN_LSCC	UP∪LSCC	DOWN∪LSCC	others
module-1	1717	583	311	811	894	1394	12
module-2	853	401	120	329	521	730	3
module-3	1048	491	269	284	760	775	4
module-4	535	182	78	274	260	456	1
module-5	323	161	66	95	227	256	1
module-6	184	103	32	48	135	151	1
module-7	153	73	38	41	111	114	1
module-8	140	53	49	35	102	88	3
module-9	35	19	13	3	32	22	0
module-10	115	17	8	86	25	103	4
module-11	33	16	14	3	30	19	0
Total	5136	2099	998	2009	3097	4108	30
module	size	LSCC	UP_LSCC	DOWN_LSCC	UP∪LSCC	DOWN∪LSCC	others
module-1	1690	575	315	787	890	1362	13
module-2	880	417	120	340	537	757	3
module-3	1038	475	269	290	744	765	4
module-4	521	181	78	261	259	442	1
module-5	350	180	67	103	247	283	0
module-6	175	95	32	47	127	142	1
module-7	160	82	35	42	117	124	1
module-8	139	55	50	32	105	87	2
module-9	39	22	13	4	35	26	0
module-10	116	18	8	86	26	104	4
module-11	28	11	15	2	26	13	0
Total	5136	2111	1002	1994	3113	4105	29
module	size	LSCC	UP_LSCC	DOWN_LSCC	UP∪LSCC	DOWN∪LSCC	others
module-1	1713	581	313	803	894	1384	16
module-2	839	393	120	323	513	716	3
module-3	1058	495	269	290	764	785	4
module-4	528	182	79	266	261	448	1
module-5	331	168	66	95	234	263	2
module-6	179	96	32	50	128	146	1
module-7	149	66	35	47	101	113	1
module-8	145	57	50	36	107	93	2
module-9	43	27	13	3	40	30	0
module-10	123	19	8	92	27	111	4
module-11	28	12	14	2	26	14	0
Total	5136	2096	999	2007	3095	4103	34
module	size	LSCC	UP_LSCC	DOWN_LSCC	UP∪LSCC	DOWN∪LSCC	others
module-1	1691	554	313	811	867	1365	13
module-2	849	401	120	325	521	726	3
module-3	1030	480	269	277	749	757	4
module-4	515	172	78	264	250	436	1
module-5	347	190	66	90	256	280	1
module-6	187	113	32	41	145	154	1
module-7	169	84	35	49	119	133	1
module-8	156	66	50	38	116	104	2
module-9	46	29	13	4	42	33	0
module-10	118	19	8	88	27	107	3
module-11	28	13	14	1	27	14	0
Total	5136	2121	998	1988	3119	4109	29
module	size	LSCC	UP_LSCC	DOWN_LSCC	UP∪LSCC	DOWN∪LSCC	others
module-1	1709	579	313	803	892	1382	14
module-2	862	414	120	325	534	739	3
module-3	1007	457	268	278	725	735	4
module-4	536	192	78	265	270	457	1
module-5	331	168	66	96	234	264	1
module-6	182	98	32	51	130	149	1
module-7	170	84	36	48	120	132	2
module-8	144	57	51	34	108	91	2
module-9	49	33	13	3	46	36	0
module-10	119	19	8	88	27	107	4
module-11	27	12	14	1	26	13	0
Total	5136	2113	999	1992	3112	4105	32
module	size	LSCC	UP_LSCC	DOWN_LSCC	UP∪LSCC	DOWN∪LSCC	others
module-1	1696	585	315	785	900	1370	11
module-2	825	373	120	329	493	702	3
module-3	1057	496	269	288	765	784	4
module-4	549	184	79	285	263	469	1
module-5	332	176	67	89	243	265	0
module-6	188	100	33	54	133	154	1
module-7	153	76	35	41	111	117	1
module-8	138	51	51	34	102	85	2
module-9	45	29	14	2	43	31	0
module-10	122	24	8	85	32	109	5
module-11	31	16	14	1	30	17	0
Total	5136	2110	1005	1993	3115	4103	28
module	size	LSCC	UP_LSCC	DOWN_LSCC	UP∪LSCC	DOWN∪LSCC	others
module-1	1705	585	314	795	899	1380	11
module-2	866	402	120	341	522	743	3
module-3	1052	496	268	285	764	781	3
module-4	504	153	79	271	232	424	1
module-5	338	179	66	92	245	271	1
module-6	199	116	32	50	148	166	1
module-7	148	71	35	40	106	111	2
module-8	140	58	50	30	108	88	2
module-9	44	27	14	3	41	30	0
module-10	112	15	8	85	23	100	4
module-11	28	11	14	3	25	14	0
Total	5136	2113	1000	1995	3113	4108	28
module	size	LSCC	UP_LSCC	DOWN_LSCC	UP∪LSCC	DOWN∪LSCC	others
module-1	1693	580	311	790	891	1370	12
module-2	857	405	120	329	525	734	3
module-3	1036	483	269	280	752	763	4
module-4	533	178	78	276	256	454	1
module-5	342	181	66	94	247	275	1
module-6	194	114	33	46	147	160	1
module-7	151	72	35	42	107	114	2
module-8	141	56	50	33	106	89	2
module-9	43	27	13	3	40	30	0
module-10	120	20	8	89	28	109	3
module-11	26	11	14	1	25	12	0
Total	5136	2127	997	1983	3124	4110	29
module	size	LSCC	UP_LSCC	DOWN_LSCC	UP∪LSCC	DOWN∪LSCC	others
module-1	1699	571	315	800	886	1371	13
module-2	866	410	121	331	531	741	4
module-3	1031	474	270	283	744	757	4
module-4	521	174	79	267	253	441	1
module-5	357	198	66	92	264	290	1
module-6	190	104	32	53	136	157	1
module-7	148	65	36	46	101	111	1
module-8	143	58	49	33	107	91	3
module-9	33	18	13	2	31	20	0
module-10	120	18	8	91	26	109	3
module-11	28	12	14	2	26	14	0
Total	5136	2102	1003	2000	3105	4102	31
module	size	LSCC	UP_LSCC	DOWN_LSCC	UP∪LSCC	DOWN∪LSCC	others
module-1	1694	582	310	790	892	1372	12
module-2	855	405	120	327	525	732	3
module-3	1027	478	269	276	747	754	4
module-4	518	168	79	270	247	438	1
module-5	355	201	66	87	267	288	1
module-6	181	97	32	51	129	148	1
module-7	160	81	36	42	117	123	1
module-8	150	62	51	35	113	97	2
module-9	44	27	14	3	41	30	0
module-10	123	20	8	91	28	111	4
module-11	29	13	14	2	27	15	0
Total	5136	2134	999	1974	3133	4108	29
module	size	LSCC	UP_LSCC	DOWN_LSCC	UP∪LSCC	DOWN∪LSCC	others
module-1	1749	611	312	811	923	1422	15
module-2	852	407	120	322	527	729	3
module-3	1011	450	268	290	718	740	3
module-4	528	176	78	273	254	449	1
module-5	339	184	66	88	250	272	1
module-6	169	90	33	45	123	135	1
module-7	154	75	37	41	112	116	1
module-8	143	56	49	35	105	91	3
module-9	42	24	13	5	37	29	0
module-10	120	19	8	89	27	108	4
module-11	29	14	14	1	28	15	0
Total	5136	2106	998	2000	3104	4106	32
module	size	LSCC	UP_LSCC	DOWN_LSCC	UP∪LSCC	DOWN∪LSCC	others
module-1	1697	571	313	802	884	1373	11
module-2	852	398	121	330	519	728	3
module-3	1049	484	271	289	755	773	5
module-4	533	194	78	260	272	454	1
module-5	350	191	66	92	257	283	1
module-6	169	90	34	44	124	134	1
module-7	148	71	34	42	105	113	1
module-8	148	60	50	36	110	96	2
module-9	45	27	13	5	40	32	0
module-10	117	18	8	87	26	105	4
module-11	28	13	14	1	27	14	0
Total	5136	2117	1002	1988	3119	4105	29
module	size	LSCC	UP_LSCC	DOWN_LSCC	UP∪LSCC	DOWN∪LSCC	others
module-1	1728	588	315	811	903	1399	14
module-2	857	393	121	340	514	733	3
module-3	1034	489	268	274	757	763	3
module-4	501	159	79	262	238	421	1
module-5	336	169	66	100	235	269	1
module-6	189	105	32	51	137	156	1
module-7	154	76	36	41	112	117	1
module-8	152	64	49	36	113	100	3
module-9	33	16	13	4	29	20	0
module-10	120	19	8	90	27	109	3
module-11	32	14	14	4	28	18	0
Total	5136	2092	1001	2013	3093	4105	30
module	size	LSCC	UP_LSCC	DOWN_LSCC	UP∪LSCC	DOWN∪LSCC	others
module-1	1730	606	311	799	917	1405	14
module-2	889	436	120	329	556	765	4
module-3	1018	466	271	278	737	744	3
module-4	519	179	79	260	258	439	1
module-5	348	179	66	102	245	281	1
module-6	173	88	33	51	121	139	1
module-7	145	70	34	39	104	109	2
module-8	134	51	50	31	101	82	2
module-9	38	20	13	4	33	24	1
module-10	117	18	8	87	26	105	4
module-11	25	10	14	1	24	11	0
Total	5136	2123	999	1981	3122	4104	33
module	size	LSCC	UP_LSCC	DOWN_LSCC	UP∪LSCC	DOWN∪LSCC	others
module-1	1708	599	311	786	910	1385	12
module-2	855	408	120	324	528	732	3
module-3	1060	498	270	288	768	786	4
module-4	521	169	78	273	247	442	1
module-5	328	171	68	89	239	260	0
module-6	185	106	32	46	138	152	1
module-7	144	62	36	44	98	106	2
module-8	151	59	50	40	109	99	2
module-9	39	20	13	6	33	26	0
module-10	116	19	8	86	27	105	3
module-11	29	14	14	1	28	15	0
Total	5136	2125	1000	1983	3125	4108	28
module	size	LSCC	UP_LSCC	DOWN_LSCC	UP∪LSCC	DOWN∪LSCC	others
module-1	1689	588	313	777	901	1365	11
module-2	860	401	121	335	522	736	3
module-3	1021	466	270	281	736	747	4
module-4	550	194	78	277	272	471	1
module-5	334	175	66	92	241	267	1
module-6	206	114	32	59	146	173	1
module-7	154	78	37	38	115	116	1
module-8	141	53	50	36	103	89	2
module-9	39	22	13	3	35	25	1
module-10	116	19	8	86	27	105	3
module-11	26	12	14	0	26	12	0
Total	5136	2122	1002	1984	3124	4106	28
module	size	LSCC	UP_LSCC	DOWN_LSCC	UP∪LSCC	DOWN∪LSCC	others
module-1	1713	598	313	790	911	1388	12
module-2	850	416	121	310	537	726	3
module-3	1028	473	270	282	743	755	3
module-4	527	172	78	275	250	447	2
module-5	353	197	66	89	263	286	1
module-6	176	96	32	47	128	143	1
module-7	149	74	35	39	109	113	1
module-8	143	57	51	33	108	90	2
module-9	45	31	13	1	44	32	0
module-10	119	19	8	89	27	108	3
module-11	33	17	14	2	31	19	0
Total	5136	2150	1001	1957	3151	4107	28
module	size	LSCC	UP_LSCC	DOWN_LSCC	UP∪LSCC	DOWN∪LSCC	others
module-1	1706	646	314	734	960	1380	12
module-2	876	463	121	289	584	752	3
module-3	1089	550	270	265	820	815	4
module-4	455	140	79	235	219	375	1
module-5	282	151	68	63	219	214	0
module-6	235	157	32	45	189	202	1
module-7	143	70	37	35	107	105	1
module-8	160	65	50	43	115	108	2
module-9	38	21	13	4	34	25	0
module-10	115	19	8	85	27	104	3
module-11	37	22	14	1	36	23	0
Total	5136	2304	1006	1799	3310	4103	27
