# Supplementary material for: LAMP: disease classification derived from layered assessment on modules and pathways in the human gene network
Source: BMC Bioinformatics. 2020 Oct 30;21:487. doi: 10.1186/s12859-020-03800-2 (PMC7597061; doi:10.1186/s12859-020-03800-2)
Supplement: Supplementary file 3 — The 151 diseases in CATG-0. For each of the 151 CATG-0 diseases, detailed information is listed. All the disease genes are in DOWN_LSCC. [file 12859_2020_3800_MOESM3_ESM.xlsx]

## Sheet: Additional file 3
The 151 diseases in CATG-0
number	H number in KEGG DISEASE	the first-level disease class in KEGG	the secong-level disease class in KEGG	diesase	gene symbol	gene ID
93	H01275	Immune system diseases	Allergies and autoimmune diseases	Interleukin 1 receptor antagonist deficiency (DIRA)	IL1RN	3557
136	H02025	Immune system diseases	Primary immunodeficiency	Myeloperoxidase deficiency	MPO	4353
152	H01240	Immune system diseases	Primary immunodeficiency	Immune thrombocytopenia	FCGR2C	9103
155	H01524	Immune system diseases	Primary immunodeficiency	DiGeorge syndrome	TBX1	6899
173	H01094	Immune system diseases	Other immune system diseases	Eosinophil peroxidase deficiency	EPX	8288
175	H01117	Immune system diseases	Other immune system diseases	Chronic recurrent multifocal osteomyelitis	LPIN2	9663
185	H02133	Immune system diseases	Other immune system diseases	Vici syndrome	EPG5	57724
216	H00655	Nervous system diseases	Neurodegenerative diseases	McLeod syndrome	XK	7504
218	H00816	Nervous system diseases	Neurodegenerative diseases	Agenesis of the corpus callosum with peripheral neuropathy (ACCPN)	SLC12A6	9990
233	H01212	Nervous system diseases	Neurodegenerative diseases	Familial encephalopathy with neuroserpin inclusion bodies	SERPINI1	5274
237	H01432	Nervous system diseases	Neurodegenerative diseases	Choreoacanthocytosis	VPS13A	23230
242	H01898	Nervous system diseases	Neurodegenerative diseases	PNPLA6-related disorders	PNPLA6	10908
243	H01903	Nervous system diseases	Neurodegenerative diseases	Brown-Vialetto-Van Laere syndrome	SLC52A2	79581
244	H01036	Nervous system diseases	Neurodegenerative diseases	Posterior column ataxia with retinitis pigmentosa	FLVCR1	28982
256	H01570	Nervous system diseases	Neurodegenerative diseases	Autosomal dominant striatal degeneration	PDE8B;PDE10A	8622;10846
263	H01818	Nervous system diseases	Epilepsy	Dravet syndrome	SCN1A	6323
279	H01775	Nervous system diseases	Epilepsy	PCDH19-related epilepsy syndrome	PCDH19	57526
287	H00690	Nervous system diseases	Eye disease	Aland Island eye disease	CACNA1F	778
302	H01010	Nervous system diseases	Eye disease	Occult macular dystrophy	RP1L1	94137
303	H01768	Nervous system diseases	Eye disease	Central areolar choroidal dystrophy	GUCY2D	3000
311	H00953	Nervous system diseases	Eye disease	Gelatinous drop-like corneal dystrophy	TACSTD2	4070
324	H00974	Nervous system diseases	Eye disease	Blue cone monochromacy	OPN1LW	5956
325	H00976	Nervous system diseases	Eye disease	Colorblindness	OPN1LW	5956
326	H01015	Nervous system diseases	Eye disease	Jalili syndrome	CNNM4	26504
328	H01088	Nervous system diseases	Eye disease	Pigmented paravenous chorioretinal atrophy	CRB1	23418
363	H01005	Nervous system diseases	Other nervous and sensory system diseases	Dopamine beta-hydroxylase deficiency	DBH	1621
371	H01293	Nervous system diseases	Other nervous and sensory system diseases	Narcolepsy	MOG	4340
385	H02137	Nervous system diseases	Other nervous and sensory system diseases	Laurence-Moon syndrome	PNPLA6	10908
386	H02140	Nervous system diseases	Other nervous and sensory system diseases	Boucher-Neuhauser syndrome	PNPLA6	10908
429	H00919	Cardiovascular diseases	Vascular diseases	Arterial tortuosity syndrome	SLC2A10	81031
433	H01382	Cardiovascular diseases	Vascular diseases	Polyarteritis nodosa	CECR1	51816
499	H01252	Cardiovascular diseases	Hematologic diseases	Hereditary folate malabsorption	SLC46A1	113235
501	H01278	Cardiovascular diseases	Hematologic diseases	Iron-refractory iron deficiency anemia	TMPRSS6	164656
508	H01938	Cardiovascular diseases	Hematologic diseases	Hypermanganesemia with dystonia	SLC39A14	23516
515	H02097	Cardiovascular diseases	Hematologic diseases	Gray platelet syndrome	NBEAL2	23218
516	H00602	Cardiovascular diseases	Hypertensive diseases	Glucocorticoid-remediable aldosteronism (GRA)	CYP11B1	1584
557	H01618	Endocrine and metabolic diseases	Hypothalamus and pituitary gland diseases	Pituitary gigantism	GPR101	83550
565	H01253	Endocrine and metabolic diseases	Hypothalamus and pituitary gland diseases	Isolated follicle-stimulating hormone deficiency	FSHB	2488
580	H00650	Endocrine and metabolic diseases	Thyroid gland diseases	Allan-Herndon-Dudley syndrome	SLC16A2	6567
590	H00602	Endocrine and metabolic diseases	Adrenal gland diseases	Glucocorticoid-remediable aldosteronism (GRA)	CYP11B1	1584
610	H02059	Endocrine and metabolic diseases	Other endocrine and metabolic diseases	Leptin deficiency	LEP	3952
612	H02105	Endocrine and metabolic diseases	Other endocrine and metabolic diseases	Prohormone convertase 1/3 deficiency	PCSK1	5122
614	H00432	Digestive system diseases	Mouth and dental diseases	Hereditary dentine disorders	DSPP	1834
632	H01615	Digestive system diseases	Gastrointestinal diseases	Irritable bowel syndrome	GUCY2C	2984
647	H00429	Urinary system diseases	Kidney diseases	Proximal renal tubular acidosis (RTA type 2)	SLC4A4	8671
653	H00582	Urinary system diseases	Kidney diseases	Benign familial hematuria	COL4A3	1285
666	H02145	Urinary system diseases	Kidney diseases	Calcium oxalate nephrolithiasis	SLC26A1	10861
667	H02149	Urinary system diseases	Kidney diseases	X-linked hypercalciuric nephrolithiasis	CLCN5	1184
669	H02142	Urinary system diseases	Kidney diseases	X-linked recessive hypophosphatemic rickets	CLCN5	1184
670	H02147	Urinary system diseases	Kidney diseases	X-linked recessive nephrolithiasis with renal failure	CLCN5	1184
671	H02148	Urinary system diseases	Kidney diseases	Low molecular weight proteinuria with hypercalciuria and nephrocalcinosis	CLCN5	1184
690	H00448	Musculoskeletal diseases	Skeletal diseases	Familial osteochondritis dissecans	ACAN	176
694	H00498	Musculoskeletal diseases	Skeletal diseases	Gnathodiaphyseal dysplasia	ANO5	203859
714	H01958	Musculoskeletal diseases	Muscular diseases	Merosin-deficient congenital muscular dystrophy	LAMA2	3908
718	H01957	Musculoskeletal diseases	Muscular diseases	Fukuyama congenital muscular dystrophy	FKTN	2218
719	H01961	Musculoskeletal diseases	Muscular diseases	Congenital muscular dystrophy type 1C	FKRP	79147
758	H00748	Musculoskeletal diseases	Muscular diseases	Andersen-Tawil syndrome	KCNJ2	3759
773	H00672	Skin diseases	Skin and soft tissue diseases	Pseudofolliculitis barbae	KRT75	9119
776	H00795	Skin diseases	Skin and soft tissue diseases	Seborrhea-like dermatitis with psoriasiform element	ZNF750	79755
792	H01173	Skin diseases	Skin and soft tissue diseases	Stiff skin syndrome	FBN1	2200
809	H01799	Skin diseases	Skin and soft tissue diseases	Vibratory urticaria	EMR2	30817
812	H01906	Skin diseases	Skin and soft tissue diseases	Poikiloderma, hereditary fibrosing, with tendon contractures, myopathy, and pulmonary fibrosis	FAM111B	374393
872	H00160	Congenital disorders of metabolism	Congenital disorders of lipid/glycolipid metabolism	Abetalipoproteinemia	MTTP	4547
873	H00161	Congenital disorders of metabolism	Congenital disorders of lipid/glycolipid metabolism	Smith-Lemli-Opitz syndrome	DHCR7	1717
876	H00148	Congenital disorders of metabolism	Congenital disorders of lipid/glycolipid metabolism	Lysosomal acid lipase deficiency	LIPA	3988
885	H00272	Congenital disorders of metabolism	Congenital disorders of lipid/glycolipid metabolism	Multiple sulfatase deficiency	SUMF1	285362
916	H01101	Congenital disorders of metabolism	Congenital disorders of lipid/glycolipid metabolism	Combined lipase deficiency	LMF1	64788
920	H01485	Congenital disorders of metabolism	Congenital disorders of lipid/glycolipid metabolism	Autosomal recessive mental retardation-42	PGAP1	80055
922	H01487	Congenital disorders of metabolism	Congenital disorders of lipid/glycolipid metabolism	CHIME syndrome	PIGL	9487
933	H00128	Congenital disorders of metabolism	Congenital disorders of glycan/glycoprotein metabolism	Mucopolysaccharidosis type I	IDUA	3425
937	H00131	Congenital disorders of metabolism	Congenital disorders of glycan/glycoprotein metabolism	Mucopolysaccharidosis type VI	ARSB	411
942	H00140	Congenital disorders of metabolism	Congenital disorders of glycan/glycoprotein metabolism	beta-Mannosidosis	MANBA	4126
949	H01961	Congenital disorders of metabolism	Congenital disorders of glycan/glycoprotein metabolism	Congenital muscular dystrophy type 1C	FKRP	79147
955	H01497	Congenital disorders of metabolism	Congenital disorders of glycan/glycoprotein metabolism	Temtamy preaxial brachydactyly syndrome	CHSY1	22856
964	H00171	Congenital disorders of metabolism	Congenital disorders of amino acid metabolism	Histidinemia	HAL	3034
971	H00275	Congenital disorders of metabolism	Congenital disorders of amino acid metabolism	Cystinosis	CTNS	1497
996	H01003	Congenital disorders of metabolism	Congenital disorders of amino acid metabolism	Dimethylglycine dehydrogenase deficiency	DMGDH	29958
998	H01032	Congenital disorders of metabolism	Congenital disorders of amino acid metabolism	N-acetylglutamate synthase (NAGS) deficiency	NAGS	162417
1014	H01283	Congenital disorders of metabolism	Congenital disorders of amino acid metabolism	Malonyl-CoA decarboxylase deficiency	MLYCD	23417
1023	H02109	Congenital disorders of metabolism	Congenital disorders of amino acid metabolism	Combined malonic and methylmalonic aciduria	ACSF3	197322
1035	H00200	Congenital disorders of metabolism	Congenital disorders of nucleotide metabolism	Beta-ureidopropionase deficiency	UPB1	51733
1059	H02138	Congenital disorders of metabolism	Congenital disorders of ion transport and metabolism	Hereditary hypophophatemic rickets with hypercalciuria	SLC34A3	142680
1062	H02142	Congenital disorders of metabolism	Congenital disorders of ion transport and metabolism	X-linked recessive hypophosphatemic rickets	CLCN5	1184
1067	H00748	Congenital disorders of metabolism	Congenital disorders of ion transport and metabolism	Andersen-Tawil syndrome	KCNJ2	3759
1069	H01302	Congenital disorders of metabolism	Congenital disorders of ion transport and metabolism	Hyperchlorhidrosis isolated (HCHLH)	CA12	771
1076	H00128	Congenital disorders of metabolism	Lysosomal storage diseases	Mucopolysaccharidosis type I	IDUA	3425
1080	H00131	Congenital disorders of metabolism	Lysosomal storage diseases	Mucopolysaccharidosis type VI	ARSB	411
1087	H00140	Congenital disorders of metabolism	Lysosomal storage diseases	beta-Mannosidosis	MANBA	4126
1110	H00148	Congenital disorders of metabolism	Lysosomal storage diseases	Lysosomal acid lipase deficiency	LIPA	3988
1112	H00275	Congenital disorders of metabolism	Lysosomal storage diseases	Cystinosis	CTNS	1497
1128	H02100	Congenital disorders of metabolism	Peroxisomal diseases	Peroxisomal fatty acyl-CoA reductase 1 disorder	FAR1	84188
1148	H01363	Congenital disorders of metabolism	Mitochondrial diseases	NARP syndrome	ATP6	4508
1174	H00988	Congenital disorders of metabolism	Other congenital disorders of metabolism	Enterokinase deficiency	TMPRSS15	5651
1182	H01371	Congenital disorders of metabolism	Other congenital disorders of metabolism	Hypercalcemia infantile	CYP24A1	1591
1184	H01231	Congenital disorders of metabolism	Other congenital disorders of metabolism	Biotin-responsive basal ganglia disease	SLC19A3	80704
1198	H00990	Congenital malformations	Congenital malformations of the nervous system	Microcephaly, Amish type	SLC25A19	60386
1237	H01203	Congenital malformations	Congenital malformations of eye	Primary congenital glaucoma	CYP1B1	1545
1252	H00463	Congenital malformations	Congenital malformations of the digestive system	Currarino syndrome	MNX1	3110
1261	H00460	Congenital malformations	Congenital malformations of genital organs	Hand-foot-genital syndrome	HOXA13	3209
1279	H00452	Congenital malformations	Congenital malformations of the musculoskeletal system	Buschke-Ollendorff syndrome	LEMD3	23592
1282	H00461	Congenital malformations	Congenital malformations of the musculoskeletal system	Ischiocoxopodopatellar syndrome	TBX4	9496
1289	H00474	Congenital malformations	Congenital malformations of the musculoskeletal system	Schneckenbecken dysplasia	SLC35D1	23169
1312	H00515	Congenital malformations	Congenital malformations of the musculoskeletal system	Atelosteogenesis type II	SLC26A2	1836
1319	H00629	Congenital malformations	Congenital malformations of the musculoskeletal system	Acheiropodia	LMBR1	64327
1320	H00636	Congenital malformations	Congenital malformations of the musculoskeletal system	Tetra-amelia	WNT3	7473
1322	H00660	Congenital malformations	Congenital malformations of the musculoskeletal system	Congenital contractural arachnodactyly	FBN2	2201
1328	H00765	Congenital malformations	Congenital malformations of the musculoskeletal system	Spondyloepiphyseal dysplasia, Kimberley type	ACAN	176
1340	H00855	Congenital malformations	Congenital malformations of the musculoskeletal system	Triphalangeal thumb-polysyndactyly syndrome	LMBR1	64327
1358	H01393	Congenital malformations	Congenital malformations of the musculoskeletal system	Van Maldergem syndrome	DCHS1;FAT4	8642;79633
1374	H02063	Congenital malformations	Congenital malformations of the musculoskeletal system	Diastrophic dysplasia	SLC26A2	1836
1377	H02065	Congenital malformations	Congenital malformations of the musculoskeletal system	Achondrogenesis type IB	SLC26A2	1836
1383	H02079	Congenital malformations	Congenital malformations of the musculoskeletal system	Oto-spondylo-megaepiphyseal dysplasia	COL11A2	1302
1385	H02154	Congenital malformations	Congenital malformations of the musculoskeletal system	Omodysplasia	GPC6	10082
1391	H00671	Congenital malformations	Congenital malformations of skin	Netherton syndrome	SPINK5	11005
1397	H00735	Congenital malformations	Congenital malformations of skin	Ichthyosis vulgaris	FLG	2312
1400	H00739	Congenital malformations	Congenital malformations of skin	Ichthyosis with hypotrichosis	ST14	6768
1402	H00741	Congenital malformations	Congenital malformations of skin	Ichthyosis prematurity syndrome	SLC27A4	10999
1412	H00646	Congenital malformations	Congenital malformations of skin	Odontoonychodermal dysplasia	WNT10A	80326
1421	H00648	Congenital malformations	Congenital malformations of skin	Ectodermal dysplasia, Clouston type	GJB6	10804
1422	H00649	Congenital malformations	Congenital malformations of skin	Ectodermal dysplasia, pure hair-nail type	KRT85	3891
1425	H00695	Congenital malformations	Congenital malformations of skin	Mal de Meleda	SLURP1	57152
1434	H00723	Congenital malformations	Congenital malformations of skin	Non-epidermolytic palmoplantar keratoderma	KRT16	3868
1437	H00781	Congenital malformations	Congenital malformations of skin	Schopf-Schulz-Passarge syndrome	WNT10A	80326
1443	H00844	Congenital malformations	Congenital malformations of skin	Familial benign chronic pemphigus	ATP2C1	27032
1445	H00949	Congenital malformations	Congenital malformations of skin	Focal dermal hypoplasia	PORCN	64840
1459	H00417	Congenital malformations	Other congenital malformations	Alstrom syndrome	ALMS1	7840
1483	H00500	Congenital malformations	Other congenital malformations	Keutel syndrome	MGP	4256
1490	H00526	Congenital malformations	Other congenital malformations	Camptodactyly-arthropathy-coxa vara-pericarditis syndrome	PRG4	10216
1494	H00581	Congenital malformations	Other congenital malformations	Alport syndrome	COL4A3;COL4A5	1285;1287
1503	H00673	Congenital malformations	Other congenital malformations	Weill-Marchesani syndrome	FBN1;ADAMTS10;ADAMTS17	2200;81794;170691
1507	H00757	Congenital malformations	Other congenital malformations	Dyggve-Melchior-Clausen disease and Smith-McCort dysplasia	DYM	54808
1513	H00940	Congenital malformations	Other congenital malformations	Cohen syndrome	VPS13B	157680
1547	H00653	Congenital malformations	Other congenital malformations	Marfan syndrome	FBN1	2200
1549	H00661	Congenital malformations	Other congenital malformations	MASS phenotype	FBN1	2200
1550	H00685	Congenital malformations	Other congenital malformations	Bifid nose with or without anorectal and renal anomalies	FREM1	158326
1551	H00686	Congenital malformations	Other congenital malformations	Manitoba oculotrichoanal syndrome	FREM1	158326
1559	H00859	Congenital malformations	Other congenital malformations	Guttmacher syndrome	HOXA13	3209
1577	H00968	Congenital malformations	Other congenital malformations	Raine syndrome	FAM20C	56975
1585	H00993	Congenital malformations	Other congenital malformations	Microcephalic osteodysplastic primordial dwarfism, type I (MOPD I)	RNU4ATAC	100151683
1598	H01281	Congenital malformations	Other congenital malformations	Lathosterolosis	SC5D	6309
1606	H01497	Congenital malformations	Other congenital malformations	Temtamy preaxial brachydactyly syndrome	CHSY1	22856
1621	H01816	Congenital malformations	Other congenital malformations	Frank-ter Haar syndrome	SH3PXD2B	285590
1629	H01857	Congenital malformations	Other congenital malformations	Filippi syndrome	CKAP2L	150468
1636	H01886	Congenital malformations	Other congenital malformations	Van den Ende-Gupta syndrome	SCARF2	91179
1646	H01916	Congenital malformations	Other congenital malformations	Stocco dos Santos X-linked mental retardation syndrome	SHROOM4	57477
1673	H01004	Other congenital disorders	Chromosomal abnormalities	Velocardiofacial syndrome	TBX1	6899
1678	H01525	Other congenital disorders	Chromosomal abnormalities	22q11.2 deletion syndrome	TBX1	6899
1691	H00518	Other congenital disorders	Ribosomopathies	Metaphyseal dysplasia without hypotrichosis	RMRP	6023
1692	H01966	Other congenital disorders	Ribosomopathies	Cartilage-hair hypoplasia	RMRP	6023
1714	H01306	Other diseases	Mental and behavioural disorders	FRA12A mental retardation	DIP2B	57609
1721	H00994	Other diseases	Others	Familial skewed X-chromosome inactivation	XIST	7503
