# Supplementary material for: LAMP: disease classification derived from layered assessment on modules and pathways in the human gene network
Source: BMC Bioinformatics. 2020 Oct 30;21:487. doi: 10.1186/s12859-020-03800-2 (PMC7597061; doi:10.1186/s12859-020-03800-2)
Supplement: Supplementary file 4 — Preliminary results of 1726 diseases in LAMP classification. Category in preliminary LAMP classification of each diseases is listed. [file 12859_2020_3800_MOESM4_ESM.xlsx]

## Sheet: Additional file 4
Preliminary results of 1726 diseases in LAMP classification
number	H number in KEGG DISEASE	the first-level disease class in KEGG	the secong-level disease class in KEGG	diesase	CATEGORY
1	H00016	Cancers	Head and neck cancers	Oral cancer	CATG-1
2	H01508	Cancers	Head and neck cancers	Salivary gland cancer	CATG-1
3	H01509	Cancers	Head and neck cancers	Tonsillar cancer	CATG-2
4	H01559	Cancers	Head and neck cancers	Oropharyngeal cancer	CATG-1
5	H00054	Cancers	Head and neck cancers	Nasopharyngeal cancer	CATG-3
6	H00055	Cancers	Head and neck cancers	Laryngeal cancer	CATG-2
7	H00017	Cancers	Cancers of the digestive system	Esophageal cancer	CATG-3
8	H00018	Cancers	Cancers of the digestive system	Gastric cancer	CATG-1
9	H00034	Cancers	Cancers of the digestive system	Carcinoid	CATG-2
10	H00020	Cancers	Cancers of the digestive system	Colorectal cancer	CATG-1
11	H00044	Cancers	Cancers of the digestive system	Cancer of the anal canal	CATG-2
12	H00048	Cancers	Cancers of the digestive system	Hepatocellular carcinoma	CATG-1
13	H01557	Cancers	Cancers of the digestive system	Hepatic angiosarcoma	CATG-1
14	H00046	Cancers	Cancers of the digestive system	Cholangiocarcinoma	CATG-4
15	H00047	Cancers	Cancers of the digestive system	Gallbladder cancer	CATG-1
16	H00019	Cancers	Cancers of the digestive system	Pancreatic cancer	CATG-1
17	H00045	Cancers	Cancers of the digestive system	Pancreatic neuroendocrine tumor	CATG-2
18	H01591	Cancers	Cancers of the digestive system	Gastrotintestinal stromal tumor	CATG-5
19	H00014	Cancers	Cancers of the lung and pleura	Non-small cell lung cancer	CATG-1
20	H00013	Cancers	Cancers of the lung and pleura	Small cell lung cancer	CATG-2
21	H00015	Cancers	Cancers of the lung and pleura	Malignant pleural mesothelioma	CATG-1
22	H00038	Cancers	Skin cancers	Melanoma	CATG-1
23	H00039	Cancers	Skin cancers	Basal cell carcinoma	CATG-6
24	H00040	Cancers	Skin cancers	Squamous cell carcinoma	CATG-1
25	H01555	Cancers	Skin cancers	Merkel cell carcinoma	CATG-1
26	H01463	Cancers	Skin cancers	Mycosis fungoides	CATG-2
27	H00036	Cancers	Cancers of soft tissues and bone	Osteosarcoma	CATG-2
28	H00035	Cancers	Cancers of soft tissues and bone	Ewing sarcoma	CATG-2
29	H00053	Cancers	Cancers of soft tissues and bone	Extraskeletal myxoid chondrosarcoma	CATG-2
30	H00041	Cancers	Cancers of soft tissues and bone	Kaposi sarcoma	CATG-1
31	H00049	Cancers	Cancers of soft tissues and bone	Myxoid liposarcoma	CATG-2
32	H00037	Cancers	Cancers of soft tissues and bone	Alveolar rhabdomyosarcoma	CATG-2
33	H00050	Cancers	Cancers of soft tissues and bone	Synovial sarcoma	CATG-1
34	H00051	Cancers	Cancers of soft tissues and bone	Alveolar soft part sarcoma	CATG-2
35	H00052	Cancers	Cancers of soft tissues and bone	Clear cell sarcoma of soft tissue	CATG-2
36	H01985	Cancers	Cancers of soft tissues and bone	Desmoplastic small round cell tumor	CATG-5
37	H01666	Cancers	Cancers of soft tissues and bone	Angiosarcoma	CATG-5
38	H01665	Cancers	Cancers of soft tissues and bone	Primary peritoneal carcinoma	CATG-2
39	H00031	Cancers	Cancers of the breast and female genital organs	Breast cancer	CATG-1
40	H00029	Cancers	Cancers of the breast and female genital organs	Vulvar cancer	CATG-1
41	H00030	Cancers	Cancers of the breast and female genital organs	Cervical cancer	CATG-1
42	H00026	Cancers	Cancers of the breast and female genital organs	Endometrial cancer	CATG-1
43	H00027	Cancers	Cancers of the breast and female genital organs	Ovarian cancer	CATG-1
44	H01554	Cancers	Cancers of the breast and female genital organs	Fallopian tube cancer	CATG-2
45	H00028	Cancers	Cancers of the breast and female genital organs	Choriocarcinoma	CATG-1
46	H00025	Cancers	Cancers of male genital organs	Penile cancer	CATG-3
47	H00024	Cancers	Cancers of male genital organs	Prostate cancer	CATG-2
48	H00023	Cancers	Cancers of male genital organs	Testicular cancer	CATG-2
49	H00021	Cancers	Cancers of the urinary system	Renal cell carcinoma	CATG-1
50	H00022	Cancers	Cancers of the urinary system	Bladder cancer	CATG-1
51	H01513	Cancers	Cancers of eye, brain, and central nervous system	Retinoblastoma	CATG-2
52	H00042	Cancers	Cancers of eye, brain, and central nervous system	Glioma	CATG-1
53	H01667	Cancers	Cancers of eye, brain, and central nervous system	Medulloblastoma	CATG-2
54	H00043	Cancers	Cancers of eye, brain, and central nervous system	Neuroblastoma	CATG-1
55	H01556	Cancers	Cancers of eye, brain, and central nervous system	Meningioma	CATG-2
56	H00032	Cancers	Cancers of endocrine organs	Thyroid cancer	CATG-1
57	H01592	Cancers	Cancers of endocrine organs	Medullary thyroid cancer	CATG-5
58	H00033	Cancers	Cancers of endocrine organs	Adrenal carcinoma	CATG-1
59	H01510	Cancers	Cancers of endocrine organs	Malignant paraganglioma	CATG-3
60	H01558	Cancers	Cancers of endocrine organs	Parathyroid carcinoma	CATG-2
61	H00247	Cancers	Cancers of endocrine organs	Multiple endocrine neoplasia syndrome	CATG-1
62	H00007	Cancers	Cancers of haematopoietic and lymphoid tissues	Hodgkin lymphoma	CATG-3
63	H01613	Cancers	Cancers of haematopoietic and lymphoid tissues	Follicular lymphoma	CATG-2
64	H01464	Cancers	Cancers of haematopoietic and lymphoid tissues	Mantle cell lymphoma	CATG-2
65	H00001	Cancers	Cancers of haematopoietic and lymphoid tissues	B lymphoblastic leukemia/lymphoma	CATG-2
66	H00002	Cancers	Cancers of haematopoietic and lymphoid tissues	T lymphoblastic leukemia/lymphoma	CATG-2
67	H00008	Cancers	Cancers of haematopoietic and lymphoid tissues	Burkitt lymphoma	CATG-2
68	H00011	Cancers	Cancers of haematopoietic and lymphoid tissues	Lymphoplasmacytic lymphoma	CATG-2
69	H01463	Cancers	Cancers of haematopoietic and lymphoid tissues	Mycosis fungoides	CATG-2
70	H01892	Cancers	Cancers of haematopoietic and lymphoid tissues	Peripheral T cell lymphoma	CATG-1
71	H01601	Cancers	Cancers of haematopoietic and lymphoid tissues	Anaplastic large-cell lymphoma	CATG-7
72	H00010	Cancers	Cancers of haematopoietic and lymphoid tissues	Multiple myeloma	CATG-1
73	H00005	Cancers	Cancers of haematopoietic and lymphoid tissues	Chronic lymphocytic leukemia (CLL)	CATG-3
74	H00006	Cancers	Cancers of haematopoietic and lymphoid tissues	Hairy-cell leukemia	CATG-2
75	H00009	Cancers	Cancers of haematopoietic and lymphoid tissues	Adult T-cell leukemia	CATG-3
76	H00003	Cancers	Cancers of haematopoietic and lymphoid tissues	Acute myeloid leukemia (AML)	CATG-1
77	H00004	Cancers	Cancers of haematopoietic and lymphoid tissues	Chronic myeloid leukemia (CML)	CATG-2
78	H01511	Cancers	Cancers of haematopoietic and lymphoid tissues	Mast-cell leukemia	CATG-5
79	H01605	Cancers	Cancers of haematopoietic and lymphoid tissues	Myelofibrosis	CATG-4
80	H01512	Cancers	Cancers of haematopoietic and lymphoid tissues	Langerhans cell histiocytosis	CATG-2
81	H01590	Cancers	Cancers of haematopoietic and lymphoid tissues	Chronic eosinophilic leukemia	CATG-5
82	H01599	Cancers	Cancers of haematopoietic and lymphoid tissues	Hypereosinophilic syndrome	CATG-5
83	H00012	Cancers	Cancers of haematopoietic and lymphoid tissues	Polycythemia vera	CATG-5
84	H01612	Cancers	Cancers of haematopoietic and lymphoid tissues	Essential thrombocytosis	CATG-4
85	H00079	Immune system diseases	Allergies and autoimmune diseases	Asthma	CATG-6
86	H00080	Immune system diseases	Allergies and autoimmune diseases	Systemic lupus erythematosus	CATG-6
87	H00081	Immune system diseases	Allergies and autoimmune diseases	Hashimoto thyroiditis	CATG-6
88	H00082	Immune system diseases	Allergies and autoimmune diseases	Graves disease	CATG-6
89	H00083	Immune system diseases	Allergies and autoimmune diseases	Allograft rejection	CATG-1
90	H00084	Immune system diseases	Allergies and autoimmune diseases	Graft-versus-host disease	CATG-1
91	H01191	Immune system diseases	Allergies and autoimmune diseases	Asthma with nasal polyps and aspirin intolerance	CATG-2
92	H01232	Immune system diseases	Allergies and autoimmune diseases	Syndromic multisystem autoimmune disease	CATG-5
93	H01275	Immune system diseases	Allergies and autoimmune diseases	Interleukin 1 receptor antagonist deficiency (DIRA)	CATG-0
94	H01357	Immune system diseases	Allergies and autoimmune diseases	Allergic contact dermatitis	CATG-8
95	H01358	Immune system diseases	Allergies and autoimmune diseases	Atopic dermatitis	CATG-8
96	H01359	Immune system diseases	Allergies and autoimmune diseases	Anaphylaxis	CATG-1
97	H01360	Immune system diseases	Allergies and autoimmune diseases	Allergic rhinitis	CATG-1
98	H01361	Immune system diseases	Allergies and autoimmune diseases	Eosinophilic esophagitis	CATG-5
99	H01362	Immune system diseases	Allergies and autoimmune diseases	Dermatitis herpetiformis	CATG-9
100	H01476	Immune system diseases	Allergies and autoimmune diseases	Behcet disease	CATG-7
101	H01479	Immune system diseases	Allergies and autoimmune diseases	Castleman disease	CATG-5
102	H01492	Immune system diseases	Allergies and autoimmune diseases	Systemic sclerosis	CATG-7
103	H01502	Immune system diseases	Allergies and autoimmune diseases	Sjogren syndrome	CATG-3
104	H01504	Immune system diseases	Allergies and autoimmune diseases	Vogt-Koyanagi-Harada syndrome	CATG-7
105	H01516	Immune system diseases	Allergies and autoimmune diseases	Adult onset Still disease	CATG-7
106	H01672	Immune system diseases	Allergies and autoimmune diseases	Juvenile idiopathic arthritis	CATG-4
107	H01674	Immune system diseases	Allergies and autoimmune diseases	Ankylosing spondylitis	CATG-9
108	H01726	Immune system diseases	Allergies and autoimmune diseases	Membranoproliferative glomerulonephritis	CATG-9
109	H02159	Immune system diseases	Allergies and autoimmune diseases	Familial cold autoinflammatory syndrome	CATG-1
110	H00085	Immune system diseases	Primary immunodeficiency	Agammaglobulinemias	CATG-7
111	H00086	Immune system diseases	Primary immunodeficiency	Hyper IgM syndromes, autosomal recessive type	CATG-2
112	H00087	Immune system diseases	Primary immunodeficiency	Other humoral immunodeficiencies	CATG-2
113	H00088	Immune system diseases	Primary immunodeficiency	Common variable immunodeficiency	CATG-6
114	H00089	Immune system diseases	Primary immunodeficiency	IFN-gamma/IL-12 axis	CATG-6
115	H00090	Immune system diseases	Primary immunodeficiency	NK cell defects	CATG-5
116	H00091	Immune system diseases	Primary immunodeficiency	T-B+Severe combined immunodeficiency	CATG-5
117	H00092	Immune system diseases	Primary immunodeficiency	T-B-Severe combined immunodeficiency	CATG-2
118	H01244	Immune system diseases	Primary immunodeficiency	T+B+Severe combined immunodeficiencies (SCIDs)	CATG-2
119	H00093	Immune system diseases	Primary immunodeficiency	Combined immunodeficiency	CATG-3
120	H01128	Immune system diseases	Primary immunodeficiency	Reticular dysgenesis	CATG-10
121	H00094	Immune system diseases	Primary immunodeficiency	Immunodeficiency associated with DNA repair defects	CATG-2
122	H01344	Immune system diseases	Primary immunodeficiency	Nijmegen syndrome	CATG-2
123	H02015	Immune system diseases	Primary immunodeficiency	LIG4 syndrome	CATG-2
124	H00095	Immune system diseases	Primary immunodeficiency	Ectodermal dysplasia associated immunodeficiency	CATG-2
125	H01245	Immune system diseases	Primary immunodeficiency	Immunodeficiency without anhidrotic ectodermal dysplasia	CATG-8
126	H00096	Immune system diseases	Primary immunodeficiency	Defects of toll-like receptor signaling	CATG-8
127	H00097	Immune system diseases	Primary immunodeficiency	Chemokine receptor defect	CATG-9
128	H00098	Immune system diseases	Primary immunodeficiency	Chronic granulomatous disease	CATG-5
129	H00099	Immune system diseases	Primary immunodeficiency	Leukocyte adhesion deficiency	CATG-4
130	H00100	Immune system diseases	Primary immunodeficiency	Neutropenic disorders	CATG-1
131	H01218	Immune system diseases	Primary immunodeficiency	P14 deficiency	CATG-9
132	H00101	Immune system diseases	Primary immunodeficiency	Other phagocyte defects	CATG-7
133	H02021	Immune system diseases	Primary immunodeficiency	Chediak-Higashi syndrome	CATG-5
134	H02022	Immune system diseases	Primary immunodeficiency	Griscelli syndrome	CATG-9
135	H02024	Immune system diseases	Primary immunodeficiency	Neutrophil specific granule deficiency	CATG-2
136	H02025	Immune system diseases	Primary immunodeficiency	Myeloperoxidase deficiency	CATG-0
137	H00102	Immune system diseases	Primary immunodeficiency	Classic complement pathway component defects	CATG-9
138	H00103	Immune system diseases	Primary immunodeficiency	Late complement pathway defects	CATG-9
139	H00104	Immune system diseases	Primary immunodeficiency	Alternative complement pathway component defects	CATG-11
140	H00105	Immune system diseases	Primary immunodeficiency	Mannose-binding lectin pathway component defects	CATG-12
141	H00106	Immune system diseases	Primary immunodeficiency	Complement regulatory protein defects	CATG-13
142	H00107	Immune system diseases	Primary immunodeficiency	Other well-defined immunodeficiency syndromes	CATG-1
143	H00108	Immune system diseases	Primary immunodeficiency	Autoimmune lymphoproliferative syndromes	CATG-4
144	H00109	Immune system diseases	Primary immunodeficiency	Familial hemophagocytic lymphohistiocytosis	CATG-4
145	H00924	Immune system diseases	Primary immunodeficiency	Severe combined immunodeficiency with microcephaly, growth retardation, and sensitivity to ionizing radiation	CATG-2
146	H00984	Immune system diseases	Primary immunodeficiency	Bare lymphocyte syndrome type1	CATG-9
147	H00985	Immune system diseases	Primary immunodeficiency	Bare lymphocyte syndrome type2	CATG-2
148	H00931	Immune system diseases	Primary immunodeficiency	Growth hormone insensitivity with immunodeficiency	CATG-5
149	H00962	Immune system diseases	Primary immunodeficiency	RIDDLE syndrome	CATG-2
150	H01181	Immune system diseases	Primary immunodeficiency	T-cell immunodeficiency congenital alopecia and nail dystrophy	CATG-2
151	H00721	Immune system diseases	Primary immunodeficiency	Pyogenic bacterial infections, recurrent, due to MYD88 deficiency	CATG-8
152	H01240	Immune system diseases	Primary immunodeficiency	Immune thrombocytopenia	CATG-0
153	H01387	Immune system diseases	Primary immunodeficiency	Activated PI3K-delta syndrome	CATG-5
154	H01523	Immune system diseases	Primary immunodeficiency	Wiskott-Aldrich syndrome	CATG-5
155	H01524	Immune system diseases	Primary immunodeficiency	DiGeorge syndrome	CATG-0
156	H01968	Immune system diseases	Primary immunodeficiency	Hyper-IgE syndrome	CATG-1
157	H01969	Immune system diseases	Primary immunodeficiency	X-linked lymphoproliferative syndrome	CATG-4
158	H01970	Immune system diseases	Primary immunodeficiency	Lymphoproliferative syndrome 1	CATG-5
159	H01971	Immune system diseases	Primary immunodeficiency	IPEX syndrome	CATG-2
160	H01972	Immune system diseases	Primary immunodeficiency	Autoimmune polyendocrinopathy syndrome type 1	CATG-2
161	H00286	Immune system diseases	Other immune system diseases	Crohn disease	CATG-8
162	H01466	Immune system diseases	Other immune system diseases	Ulcerative colitis	CATG-8
163	H01227	Immune system diseases	Other immune system diseases	Inflammatory bowel disease (IBD)	CATG-1
164	H00285	Immune system diseases	Other immune system diseases	Blau syndrome	CATG-8
165	H01309	Immune system diseases	Other immune system diseases	Sarcoidosis, early-onset	CATG-8
166	H00287	Immune system diseases	Other immune system diseases	Pyogenic sterile arthritis, pyoderma gangrenosum, and acne syndrome	CATG-5
167	H00288	Immune system diseases	Other immune system diseases	Familial Mediterranean fever	CATG-7
168	H00282	Immune system diseases	Other immune system diseases	Cryopyrin associated periodic syndrome	CATG-2
169	H00290	Immune system diseases	Other immune system diseases	Aicardi-Goutieres syndrome	CATG-3
170	H00291	Immune system diseases	Other immune system diseases	Familial chilblain lupus (FCL)	CATG-9
171	H00206	Immune system diseases	Other immune system diseases	Mevalonate kinase deficiency	CATG-10
172	H00912	Immune system diseases	Other immune system diseases	Tumor necrosis factor receptor-associated periodic syndrome	CATG-8
173	H01094	Immune system diseases	Other immune system diseases	Eosinophil peroxidase deficiency	CATG-0
174	H01109	Immune system diseases	Other immune system diseases	Chronic mucocutaneous candidiasis	CATG-3
175	H01117	Immune system diseases	Other immune system diseases	Chronic recurrent multifocal osteomyelitis	CATG-0
176	H01136	Immune system diseases	Other immune system diseases	Carboxypeptidase N deficiency	CATG-5
177	H01491	Immune system diseases	Other immune system diseases	Neuromyelitis optica	CATG-14
178	H01698	Immune system diseases	Other immune system diseases	Giant cell arteritis	CATG-9
179	H01741	Immune system diseases	Other immune system diseases	Autoinflammation lipodystrophy and dermatosis syndrome	CATG-2
180	H01743	Immune system diseases	Other immune system diseases	Autoinflammation and PLCG2-associated antibody deficiency and immune dysregulation	CATG-5
181	H01744	Immune system diseases	Other immune system diseases	Autoinflammatory syndrome with pyogenic bacterial infection and amylopectinosis	CATG-8
182	H01746	Immune system diseases	Other immune system diseases	STING-associated vasculopathy with onset in infancy	CATG-8
183	H01748	Immune system diseases	Other immune system diseases	Autoinflammation with infantile enterocolitis	CATG-8
184	H01812	Immune system diseases	Other immune system diseases	Rasmussen encephalitis	CATG-7
185	H02133	Immune system diseases	Other immune system diseases	Vici syndrome	CATG-0
186	H00056	Nervous system diseases	Neurodegenerative diseases	Alzheimer disease	CATG-5
187	H00066	Nervous system diseases	Neurodegenerative diseases	Lewy body dementia (LBD)	CATG-3
188	H00057	Nervous system diseases	Neurodegenerative diseases	Parkinson disease	CATG-3
189	H01600	Nervous system diseases	Neurodegenerative diseases	Parkinsonian syndrome	CATG-3
190	H00058	Nervous system diseases	Neurodegenerative diseases	Amyotrophic lateral sclerosis (ALS)	CATG-15
191	H00059	Nervous system diseases	Neurodegenerative diseases	Huntington disease	CATG-2
192	H01243	Nervous system diseases	Neurodegenerative diseases	Huntington disease-like syndrome	CATG-1
193	H00060	Nervous system diseases	Neurodegenerative diseases	Dentatorubropallidoluysian atrophy (DRPLA)	CATG-5
194	H00062	Nervous system diseases	Neurodegenerative diseases	Spinal and bulbar muscular atrophy (SBMA)	CATG-2
195	H00063	Nervous system diseases	Neurodegenerative diseases	Spinocerebellar ataxia (SCA)	CATG-15
196	H01478	Nervous system diseases	Neurodegenerative diseases	Machado-Joseph disease	CATG-2
197	H01038	Nervous system diseases	Neurodegenerative diseases	Cerebellar ataxia cayman type	CATG-2
198	H01170	Nervous system diseases	Neurodegenerative diseases	Autosomal recessive spastic ataxia of Charlevoix-Saguenay (ARSACS)	CATG-2
199	H01891	Nervous system diseases	Neurodegenerative diseases	Autosomal recessive spinocerebellar ataxias	CATG-6
200	H00061	Nervous system diseases	Neurodegenerative diseases	Prion diseases	CATG-5
201	H00064	Nervous system diseases	Neurodegenerative diseases	Ataxia telangiectasia	CATG-2
202	H02014	Nervous system diseases	Neurodegenerative diseases	Ataxia-telangiectasia-like syndrome	CATG-2
203	H00065	Nervous system diseases	Neurodegenerative diseases	Alexander disease	CATG-5
204	H00075	Nervous system diseases	Neurodegenerative diseases	Refsum disease	CATG-9
205	H00067	Nervous system diseases	Neurodegenerative diseases	Friedreich ataxia	CATG-9
206	H00068	Nervous system diseases	Neurodegenerative diseases	Leber hereditary optic atrophy	CATG-9
207	H00076	Nervous system diseases	Neurodegenerative diseases	Cockayne syndrome	CATG-15
208	H00077	Nervous system diseases	Neurodegenerative diseases	Progressive supranuclear palsy	CATG-5
209	H00078	Nervous system diseases	Neurodegenerative diseases	Frontotemporal lobar degeneration	CATG-4
210	H00074	Nervous system diseases	Neurodegenerative diseases	Canavan disease	CATG-5
211	H00264	Nervous system diseases	Neurodegenerative diseases	Charcot-Marie-Tooth disease	CATG-4
212	H00265	Nervous system diseases	Neurodegenerative diseases	Hereditary sensory and autonomic neuropathy	CATG-7
213	H00266	Nervous system diseases	Neurodegenerative diseases	Hereditary spastic paraplegia	CATG-7
214	H00440	Nervous system diseases	Neurodegenerative diseases	Rett syndrome	CATG-2
215	H00455	Nervous system diseases	Neurodegenerative diseases	Spinal muscular atrophy	CATG-6
216	H00655	Nervous system diseases	Neurodegenerative diseases	McLeod syndrome	CATG-0
217	H00833	Nervous system diseases	Neurodegenerative diseases	Neurodegeneration with brain iron accumulation	CATG-7
218	H00816	Nervous system diseases	Neurodegenerative diseases	Agenesis of the corpus callosum with peripheral neuropathy (ACCPN)	CATG-0
219	H00840	Nervous system diseases	Neurodegenerative diseases	Band-like calcification with simplified gyration and polymicrogyria	CATG-9
220	H00879	Nervous system diseases	Neurodegenerative diseases	Perry syndrome	CATG-14
221	H00845	Nervous system diseases	Neurodegenerative diseases	Familial amyloidosis	CATG-7
222	H00860	Nervous system diseases	Neurodegenerative diseases	Benign hereditary chorea	CATG-16
223	H00897	Nervous system diseases	Neurodegenerative diseases	Pontocerebellar hypoplasia	CATG-6
224	H00898	Nervous system diseases	Neurodegenerative diseases	Myopathy with lactic acidosis and sideroblastic anaemia	CATG-4
225	H00970	Nervous system diseases	Neurodegenerative diseases	Juvenile primary lateral sclerosis	CATG-5
226	H01115	Nervous system diseases	Neurodegenerative diseases	Polyneuropathy, hearing loss, ataxia, retinitis pigmentosa, and cataract	CATG-9
227	H01146	Nervous system diseases	Neurodegenerative diseases	Aminoacylase 1 deficiency	CATG-10
228	H01172	Nervous system diseases	Neurodegenerative diseases	Infantile ascending hereditary spastic paralysis	CATG-5
229	H01177	Nervous system diseases	Neurodegenerative diseases	Infantile bilateral striatal necrosis	CATG-14
230	H01184	Nervous system diseases	Neurodegenerative diseases	Familial dementia	CATG-9
231	H01185	Nervous system diseases	Neurodegenerative diseases	Cerebral amyloid angiopathy	CATG-5
232	H01204	Nervous system diseases	Neurodegenerative diseases	Cerebellar ataxia, mental retardation (MR), and dysequilibrium syndrome (CAMRQ)	CATG-1
233	H01212	Nervous system diseases	Neurodegenerative diseases	Familial encephalopathy with neuroserpin inclusion bodies	CATG-0
234	H01259	Nervous system diseases	Neurodegenerative diseases	Giant axonal neuropathy	CATG-9
235	H01284	Nervous system diseases	Neurodegenerative diseases	Marinesco-Sjogren syndrome	CATG-9
236	H01295	Nervous system diseases	Neurodegenerative diseases	Neurodegeneration due to cerebral folate transport deficiency	CATG-10
237	H01432	Nervous system diseases	Neurodegenerative diseases	Choreoacanthocytosis	CATG-0
238	H01436	Nervous system diseases	Neurodegenerative diseases	Guillain-Barre syndrome	CATG-9
239	H01614	Nervous system diseases	Neurodegenerative diseases	Multiple system atrophy	CATG-16
240	H01779	Nervous system diseases	Neurodegenerative diseases	Neuroferritinopathy	CATG-5
241	H01807	Nervous system diseases	Neurodegenerative diseases	Hereditary diffuse leukoencephalopathy with spheroids	CATG-5
242	H01898	Nervous system diseases	Neurodegenerative diseases	PNPLA6-related disorders	CATG-0
243	H01903	Nervous system diseases	Neurodegenerative diseases	Brown-Vialetto-Van Laere syndrome	CATG-0
244	H01036	Nervous system diseases	Neurodegenerative diseases	Posterior column ataxia with retinitis pigmentosa	CATG-0
245	H00749	Nervous system diseases	Neurodegenerative diseases	Episodic ataxias	CATG-5
246	H00832	Nervous system diseases	Neurodegenerative diseases	Core neuroacanthocytosis syndromes	CATG-12
247	H00848	Nervous system diseases	Neurodegenerative diseases	Ataxia with ocular apraxia	CATG-2
248	H00856	Nervous system diseases	Neurodegenerative diseases	Distal hereditary motor neuropathies	CATG-4
249	H00869	Nervous system diseases	Neurodegenerative diseases	Leukoencephalopathy with vanishing white matter	CATG-9
250	H00871	Nervous system diseases	Neurodegenerative diseases	Leukoencephalopathy with brain stem and spinal cord involvement and lactate elevation	CATG-9
251	H00874	Nervous system diseases	Neurodegenerative diseases	Leukoencephalopathy with dystonia and motor neuropathy	CATG-9
252	H00875	Nervous system diseases	Neurodegenerative diseases	Megaloencephalic leukoencephalopathy with subcortical cysts	CATG-5
253	H00878	Nervous system diseases	Neurodegenerative diseases	Cystic leukoencephalopathy without megalencephaly	CATG-9
254	H00999	Nervous system diseases	Neurodegenerative diseases	Coenzyme Q10 deficiency	CATG-9
255	H01305	Nervous system diseases	Neurodegenerative diseases	Global cerebral hypomyelination	CATG-9
256	H01570	Nervous system diseases	Neurodegenerative diseases	Autosomal dominant striatal degeneration	CATG-0
257	H01574	Nervous system diseases	Neurodegenerative diseases	Familial idiopathic basal ganglia calcification	CATG-9
258	H02144	Nervous system diseases	Neurodegenerative diseases	Gordon Holmes syndrome	CATG-8
259	H00577	Nervous system diseases	Epilepsy	Symptomatic generalized epilepsies	CATG-9
260	H00606	Nervous system diseases	Epilepsy	Early infantile epileptic encephalopathy	CATG-4
261	H01460	Nervous system diseases	Epilepsy	West syndrome	CATG-7
262	H01813	Nervous system diseases	Epilepsy	Lennox-Gastaut syndrome	CATG-4
263	H01818	Nervous system diseases	Epilepsy	Dravet syndrome	CATG-0
264	H01819	Nervous system diseases	Epilepsy	Early myoclonic encephalopathy	CATG-9
265	H01815	Nervous system diseases	Epilepsy	Malignant migrating partial seizures in infancy	CATG-9
266	H00783	Nervous system diseases	Epilepsy	Febrile seizures	CATG-6
267	H00806	Nervous system diseases	Epilepsy	Benign familial neonatal and infantile epilepsies	CATG-9
268	H00807	Nervous system diseases	Epilepsy	Autosomal dominant nocturnal frontal lobe epilepsy (ADNFLE)	CATG-5
269	H00808	Nervous system diseases	Epilepsy	Idiopathic generalized epilepsies	CATG-4
270	H00809	Nervous system diseases	Epilepsy	Familial epilepsy temporal lobe (ETL)	CATG-4
271	H00810	Nervous system diseases	Epilepsy	Progressive myoclonic epilepsy (PME/ EPM)	CATG-9
272	H01994	Nervous system diseases	Epilepsy	Lafora disease	CATG-8
273	H01995	Nervous system diseases	Epilepsy	Unverricht-Lundborg disease	CATG-16
274	H00996	Nervous system diseases	Epilepsy	Amish infantile epilepsy syndrome	CATG-9
275	H01124	Nervous system diseases	Epilepsy	Pyridoxamine-5'-phosphate oxidase (PNPO) deficiency	CATG-10
276	H01247	Nervous system diseases	Epilepsy	Pyridoxine-dependent epilepsy	CATG-10
277	H01258	Nervous system diseases	Epilepsy	Generalized epilepsy and paroxysmal dyskinesia	CATG-5
278	H01514	Nervous system diseases	Epilepsy	Landau-Kleffner syndrome	CATG-1
279	H01775	Nervous system diseases	Epilepsy	PCDH19-related epilepsy syndrome	CATG-0
280	H01808	Nervous system diseases	Epilepsy	Hemiconvulsion-hemiplegia-epilepsy syndrome	CATG-5
281	H01827	Nervous system diseases	Epilepsy	Epileptic encephalopathy with continuous spike-waves during slow-wave sleep	CATG-1
282	H02058	Nervous system diseases	Epilepsy	Kohlschutter-Tonz syndrome	CATG-9
283	H02150	Nervous system diseases	Epilepsy	Infantile or early childhood epileptic encephalopathy	CATG-7
284	H00527	Nervous system diseases	Eye disease	Retinitis pigmentosa	CATG-15
285	H00612	Nervous system diseases	Eye disease	Primary open angle glaucoma	CATG-4
286	H00633	Nervous system diseases	Eye disease	Duane retraction syndrome	CATG-5
287	H00690	Nervous system diseases	Eye disease	Aland Island eye disease	CATG-0
288	H00726	Nervous system diseases	Eye disease	Meesmann corneal dystrophy	CATG-16
289	H00732	Nervous system diseases	Eye disease	Sorsby fundus dystrophy	CATG-9
290	H00776	Nervous system diseases	Eye disease	Congenital motor nystagmus (CMN)	CATG-5
291	H00779	Nervous system diseases	Eye disease	Usher syndrome (US)	CATG-4
292	H00787	Nervous system diseases	Eye disease	Congenital stationary night blindness	CATG-13
293	H00789	Nervous system diseases	Eye disease	Keratoconus	CATG-2
294	H00805	Nervous system diseases	Eye disease	Vitreoretinal degeneration	CATG-13
295	H02073	Nervous system diseases	Eye disease	Wagner syndrome	CATG-5
296	H02075	Nervous system diseases	Eye disease	Enhanced S-cone syndrome	CATG-2
297	H02078	Nervous system diseases	Eye disease	Autosomal dominant vitreoretinochoroidopathy	CATG-9
298	H00821	Nervous system diseases	Eye disease	Age-related macular degeneration	CATG-16
299	H00481	Nervous system diseases	Eye disease	Cone-rod dystrophy and cone dystrophy	CATG-4
300	H00814	Nervous system diseases	Eye disease	Vitelliform macular dystrophy	CATG-9
301	H00819	Nervous system diseases	Eye disease	Stargardt disease	CATG-16
302	H01010	Nervous system diseases	Eye disease	Occult macular dystrophy	CATG-0
303	H01768	Nervous system diseases	Eye disease	Central areolar choroidal dystrophy	CATG-0
304	H01890	Nervous system diseases	Eye disease	Pattern dystrophies of the retinal pigment epithelium	CATG-2
305	H01009	Nervous system diseases	Eye disease	Newfoundland rod-cone dystrophy	CATG-5
306	H00825	Nervous system diseases	Eye disease	Familial flecked retina syndrome	CATG-1
307	H00837	Nervous system diseases	Eye disease	Leber congenital amaurosis	CATG-9
308	H00838	Nervous system diseases	Eye disease	Congenital fibrosis of the extraocular muscles	CATG-6
309	H00951	Nervous system diseases	Eye disease	Reis-Bucklers corneal dystrophy	CATG-5
310	H00952	Nervous system diseases	Eye disease	Thiel-Behnke dystrophies	CATG-5
311	H00953	Nervous system diseases	Eye disease	Gelatinous drop-like corneal dystrophy	CATG-0
312	H00954	Nervous system diseases	Eye disease	Macular corneal dystrophy	CATG-9
313	H00955	Nervous system diseases	Eye disease	Granular corneal dystrophies	CATG-5
314	H00956	Nervous system diseases	Eye disease	Lattice corneal dystrophies	CATG-4
315	H00957	Nervous system diseases	Eye disease	Fleck corneal dystrophy	CATG-9
316	H00958	Nervous system diseases	Eye disease	Congenital stromal corneal dystrophy	CATG-5
317	H00959	Nervous system diseases	Eye disease	Schnyder corneal dystrophy	CATG-9
318	H00960	Nervous system diseases	Eye disease	Fuchs corneal dystrophy	CATG-3
319	H00961	Nervous system diseases	Eye disease	Posterior polymorphous corneal dystrophy	CATG-3
320	H01149	Nervous system diseases	Eye disease	Ring dermoid of cornea	CATG-2
321	H01221	Nervous system diseases	Eye disease	Epithelial basement membrane corneal dystrophy	CATG-5
322	H00971	Nervous system diseases	Eye disease	Achromatopsia	CATG-9
323	H00973	Nervous system diseases	Eye disease	Bradyopsia	CATG-5
324	H00974	Nervous system diseases	Eye disease	Blue cone monochromacy	CATG-0
325	H00976	Nervous system diseases	Eye disease	Colorblindness	CATG-0
326	H01015	Nervous system diseases	Eye disease	Jalili syndrome	CATG-0
327	H01020	Nervous system diseases	Eye disease	Optic atrophy	CATG-9
328	H01088	Nervous system diseases	Eye disease	Pigmented paravenous chorioretinal atrophy	CATG-0
329	H01180	Nervous system diseases	Eye disease	Sveinsson chorioretinal atrophy (SCRA)	CATG-2
330	H01116	Nervous system diseases	Eye disease	Choroideremia	CATG-9
331	H01118	Nervous system diseases	Eye disease	Progressive external ophthalmoplegia	CATG-15
332	H01202	Nervous system diseases	Eye disease	Cataract	CATG-13
333	H01256	Nervous system diseases	Eye disease	Foveal hypoplasia	CATG-2
334	H01273	Nervous system diseases	Eye disease	Autosomal dominant keratitis	CATG-2
335	H01378	Nervous system diseases	Eye disease	Bosch-Boonstra optic atrophy syndrome	CATG-2
336	H01798	Nervous system diseases	Eye disease	Autosomal dominant neovascular inflammatory vitreoretinopathy	CATG-2
337	H02041	Nervous system diseases	Eye disease	Myopia	CATG-7
338	H02104	Nervous system diseases	Eye disease	Megalocornea	CATG-8
339	H02107	Nervous system diseases	Eye disease	Bietti crystalline corneoretinal dystrophy	CATG-9
340	H02108	Nervous system diseases	Eye disease	Basal laminar drusen	CATG-11
341	H02110	Nervous system diseases	Eye disease	Doyne honeycomb retinal dystrophy	CATG-5
342	H02113	Nervous system diseases	Eye disease	Infantile cerebellar-retinal degeneration	CATG-10
343	H02114	Nervous system diseases	Eye disease	Spastic paraplegia, optic atrophy, and neuropathy	CATG-5
344	H02135	Nervous system diseases	Eye disease	Cone-rod dystrophy and hearing loss	CATG-2
345	H01920	Nervous system diseases	Ear disease	Partington syndrome	CATG-14
346	H00604	Nervous system diseases	Ear disease	Deafness, autosomal dominant	CATG-7
347	H00605	Nervous system diseases	Ear disease	Deafness, autosomal recessive	CATG-6
348	H01209	Nervous system diseases	Ear disease	Deafness, X-linked	CATG-10
349	H01705	Nervous system diseases	Ear disease	Bilateral sudden sensorineural hearing loss	CATG-6
350	H00524	Nervous system diseases	Other nervous and sensory system diseases	Scapuloperoneal spinal muscular atrophy	CATG-5
351	H00688	Nervous system diseases	Other nervous and sensory system diseases	Familial advanced sleep phase syndrome	CATG-2
352	H00689	Nervous system diseases	Other nervous and sensory system diseases	Delayed sleep phase syndrome	CATG-5
353	H00916	Nervous system diseases	Other nervous and sensory system diseases	Congenital central hypoventilation syndrome	CATG-1
354	H00770	Nervous system diseases	Other nervous and sensory system diseases	Congenital myasthenic syndrome	CATG-6
355	H00769	Nervous system diseases	Other nervous and sensory system diseases	Hyperekplexia	CATG-7
356	H00775	Nervous system diseases	Other nervous and sensory system diseases	Familial or sporadic hemiplegic migraine	CATG-7
357	H00803	Nervous system diseases	Other nervous and sensory system diseases	Seizures-sensorineural deafness-ataxia-mental retardation-electrolyte imbalance (SESAME)	CATG-14
358	H00831	Nervous system diseases	Other nervous and sensory system diseases	Primary dystonia	CATG-7
359	H00836	Nervous system diseases	Other nervous and sensory system diseases	GLUT1 deficiency syndrome	CATG-9
360	H00989	Nervous system diseases	Other nervous and sensory system diseases	Mohr-Tranebjaerg syndrome	CATG-5
361	H00998	Nervous system diseases	Other nervous and sensory system diseases	Alternating hemiplegia of childhood	CATG-9
362	H01000	Nervous system diseases	Other nervous and sensory system diseases	Retinal vasculopathy with cerebral leukodystrophy	CATG-9
363	H01005	Nervous system diseases	Other nervous and sensory system diseases	Dopamine beta-hydroxylase deficiency	CATG-0
364	H01007	Nervous system diseases	Other nervous and sensory system diseases	Choroid plexus papilloma	CATG-2
365	H01097	Nervous system diseases	Other nervous and sensory system diseases	Spastic quadriplegic cerebral palsy	CATG-5
366	H01131	Nervous system diseases	Other nervous and sensory system diseases	Hereditary neuralgic amyotrophy	CATG-9
367	H01155	Nervous system diseases	Other nervous and sensory system diseases	Roussy-Levy syndrome	CATG-9
368	H01161	Nervous system diseases	Other nervous and sensory system diseases	Aromatic L-amino acid decarboxylase deficiency	CATG-9
369	H01201	Nervous system diseases	Other nervous and sensory system diseases	Jensen syndrome	CATG-5
370	H01287	Nervous system diseases	Other nervous and sensory system diseases	Congenital mirror movements	CATG-2
371	H01293	Nervous system diseases	Other nervous and sensory system diseases	Narcolepsy	CATG-0
372	H01296	Nervous system diseases	Other nervous and sensory system diseases	Hereditary neuropathy with liability to pressure palsies	CATG-9
373	H01301	Nervous system diseases	Other nervous and sensory system diseases	Hemorrhagic destruction of the brain, subependymal calcification, and cataracts	CATG-5
374	H00798	Nervous system diseases	Other nervous and sensory system diseases	Familial carpal tunnel syndrome	CATG-5
375	H01812	Nervous system diseases	Other nervous and sensory system diseases	Rasmussen encephalitis	CATG-7
376	H01490	Nervous system diseases	Other nervous and sensory system diseases	Multiple sclerosis	CATG-9
377	H01491	Nervous system diseases	Other nervous and sensory system diseases	Neuromyelitis optica	CATG-14
378	H01504	Nervous system diseases	Other nervous and sensory system diseases	Vogt-Koyanagi-Harada syndrome	CATG-7
379	H01565	Nervous system diseases	Other nervous and sensory system diseases	Wernicke encephalopathy	CATG-9
380	H01577	Nervous system diseases	Other nervous and sensory system diseases	Essential tremor	CATG-16
381	H01692	Nervous system diseases	Other nervous and sensory system diseases	Subependymal giant cell astrocytoma	CATG-1
382	H01836	Nervous system diseases	Other nervous and sensory system diseases	Congenital pain insensitivity with anhidrosis	CATG-10
383	H01987	Nervous system diseases	Other nervous and sensory system diseases	Familial dysautonomia	CATG-2
384	H02101	Nervous system diseases	Other nervous and sensory system diseases	Autosomal dominant sensory ataxia	CATG-9
385	H02137	Nervous system diseases	Other nervous and sensory system diseases	Laurence-Moon syndrome	CATG-0
386	H02140	Nervous system diseases	Other nervous and sensory system diseases	Boucher-Neuhauser syndrome	CATG-0
387	H00292	Cardiovascular diseases	Cardiac diseases	Hypertrophic cardiomyopathy	CATG-2
388	H00293	Cardiovascular diseases	Cardiac diseases	Arrhythmogenic right ventricular cardiomyopathy	CATG-7
389	H00294	Cardiovascular diseases	Cardiac diseases	Dilated cardiomyopathy	CATG-6
390	H01219	Cardiovascular diseases	Cardiac diseases	Restrictive cardiomyopathy	CATG-4
391	H01216	Cardiovascular diseases	Cardiac diseases	Left ventricular noncompaction	CATG-6
392	H00546	Cardiovascular diseases	Cardiac diseases	Atrial septal defect	CATG-2
393	H00547	Cardiovascular diseases	Cardiac diseases	Atrioventricular septal defect	CATG-15
394	H00549	Cardiovascular diseases	Cardiac diseases	Tetralogy of Fallot	CATG-2
395	H00550	Cardiovascular diseases	Cardiac diseases	Complete transposition of the great arteries	CATG-2
396	H00553	Cardiovascular diseases	Cardiac diseases	Congenital supravalvar aortic stenosis	CATG-5
397	H00555	Cardiovascular diseases	Cardiac diseases	Char syndrome	CATG-2
398	H00654	Cardiovascular diseases	Cardiac diseases	Barth syndrome	CATG-9
399	H00669	Cardiovascular diseases	Cardiac diseases	Naxos disease	CATG-10
400	H02094	Cardiovascular diseases	Cardiac diseases	Carvajal syndrome	CATG-16
401	H00720	Cardiovascular diseases	Cardiac diseases	Long QT syndrome	CATG-4
402	H00725	Cardiovascular diseases	Cardiac diseases	Short QT syndrome	CATG-2
403	H02091	Cardiovascular diseases	Cardiac diseases	Jervell and Lange-Nielsen syndrome	CATG-14
404	H00728	Cardiovascular diseases	Cardiac diseases	Brugada syndrome	CATG-4
405	H00729	Cardiovascular diseases	Cardiac diseases	Sick sinus syndrome	CATG-5
406	H00730	Cardiovascular diseases	Cardiac diseases	Familial idiopathic ventricular fibrillation	CATG-5
407	H00731	Cardiovascular diseases	Cardiac diseases	Atrial fibrillation	CATG-9
408	H00918	Cardiovascular diseases	Cardiac diseases	Double-outlet right ventricle	CATG-2
409	H01019	Cardiovascular diseases	Cardiac diseases	Catecholaminergic polymorphic ventricular tachycardia	CATG-7
410	H01154	Cardiovascular diseases	Cardiac diseases	Wolff-Parkinson-White (WPW) syndrome	CATG-5
411	H01263	Cardiovascular diseases	Cardiac diseases	Progressive cardiac conduction defect (PCCD)	CATG-5
412	H01736	Cardiovascular diseases	Cardiac diseases	Persistent truncus arteriosus	CATG-2
413	H01868	Cardiovascular diseases	Cardiac diseases	Mitral valve prolapse	CATG-14
414	H01926	Cardiovascular diseases	Cardiac diseases	Ventricular septal defect	CATG-2
415	H02122	Cardiovascular diseases	Cardiac diseases	Chronic atrial and intestinal dysrhythmia	CATG-14
416	H02125	Cardiovascular diseases	Cardiac diseases	Cardiac conduction disease with dilated cardiomyopathy	CATG-8
417	H00532	Cardiovascular diseases	Vascular diseases	Parkes Weber syndrome	CATG-5
418	H00533	Cardiovascular diseases	Vascular diseases	Hereditary hemorrhagic telangiectasia	CATG-2
419	H00534	Cardiovascular diseases	Vascular diseases	Cerebral cavernous malformation	CATG-9
420	H01482	Cardiovascular diseases	Vascular diseases	Infantile hemangioma	CATG-7
421	H00536	Cardiovascular diseases	Vascular diseases	Cerebral autosomal dominant arteriopathy with subcortical infarcts and leucoencephalopathy (CADASIL)	CATG-9
422	H00579	Cardiovascular diseases	Vascular diseases	Hereditary angiopathy with nephropathy, aneurysms, and muscle cramps (HANAC)	CATG-5
423	H01757	Cardiovascular diseases	Vascular diseases	Cerebral autosomal recessive arteriopathy with subcortical infarcts and leukoencephalopathy	CATG-9
424	H00800	Cardiovascular diseases	Vascular diseases	Loeys-Dietz syndrome	CATG-2
425	H00801	Cardiovascular diseases	Vascular diseases	Familial thoracic aortic aneurysm and dissection	CATG-4
426	H00877	Cardiovascular diseases	Vascular diseases	Brain small vessel disease with hemorrhage	CATG-5
427	H00896	Cardiovascular diseases	Vascular diseases	Lymphangioleiomyomatosis	CATG-1
428	H01471	Cardiovascular diseases	Vascular diseases	Lymphangioma	CATG-9
429	H00919	Cardiovascular diseases	Vascular diseases	Arterial tortuosity syndrome	CATG-0
430	H01002	Cardiovascular diseases	Vascular diseases	Generalized arterial calcification of infancy	CATG-2
431	H01006	Cardiovascular diseases	Vascular diseases	Hereditary angioedema	CATG-4
432	H01120	Cardiovascular diseases	Vascular diseases	Proliferative vasculopathy and hydranencephaly-hydrocephaly syndrome	CATG-9
433	H01382	Cardiovascular diseases	Vascular diseases	Polyarteritis nodosa	CATG-0
434	H00824	Cardiovascular diseases	Vascular diseases	Calcification of joints and arteries	CATG-9
435	H01396	Cardiovascular diseases	Vascular diseases	Moyamoya disease	CATG-1
436	H01433	Cardiovascular diseases	Vascular diseases	Budd-Chiari syndrome	CATG-5
437	H01698	Cardiovascular diseases	Vascular diseases	Giant cell arteritis	CATG-9
438	H01468	Cardiovascular diseases	Vascular diseases	Eosinophilic granulomatosis with polyangiitis	CATG-7
439	H01630	Cardiovascular diseases	Vascular diseases	Patent ductus arteriosus	CATG-2
440	H01723	Cardiovascular diseases	Vascular diseases	Deep vein thrombosis	CATG-9
441	H01742	Cardiovascular diseases	Vascular diseases	Coronary artery disease	CATG-7
442	H01809	Cardiovascular diseases	Vascular diseases	Sturge-Weber syndrome	CATG-5
443	H01866	Cardiovascular diseases	Vascular diseases	Pulmonary veno-occlusive disease and pulmonary capillary hemangiomatosis	CATG-14
444	H02088	Cardiovascular diseases	Vascular diseases	Primary intraosseous vascular malformation	CATG-5
445	H00228	Cardiovascular diseases	Hematologic diseases	Thalassemia	CATG-1
446	H01752	Cardiovascular diseases	Hematologic diseases	ATR-X syndrome	CATG-2
447	H00229	Cardiovascular diseases	Hematologic diseases	Sickle cell anemia	CATG-9
448	H00230	Cardiovascular diseases	Hematologic diseases	Hereditary spherocytosis	CATG-4
449	H00231	Cardiovascular diseases	Hematologic diseases	Hereditary elliptocytosis	CATG-13
450	H00232	Cardiovascular diseases	Hematologic diseases	Hereditary stomatocytosis	CATG-9
451	H00219	Cardiovascular diseases	Hematologic diseases	Hemophilia	CATG-4
452	H01254	Cardiovascular diseases	Hematologic diseases	Congenital prothrombin deficiency	CATG-5
453	H00220	Cardiovascular diseases	Hematologic diseases	Factor V deficiency	CATG-11
454	H00221	Cardiovascular diseases	Hematologic diseases	Combined deficiency of factors V and VIII	CATG-15
455	H00222	Cardiovascular diseases	Hematologic diseases	Afibrinogenemia	CATG-4
456	H00223	Cardiovascular diseases	Hematologic diseases	Inherited thrombophilia	CATG-4
457	H01740	Cardiovascular diseases	Hematologic diseases	Macrothrombocytopenia	CATG-4
458	H00224	Cardiovascular diseases	Hematologic diseases	Bernard-Soulier syndrome	CATG-4
459	H00233	Cardiovascular diseases	Hematologic diseases	MYH9-related disease	CATG-14
460	H02051	Cardiovascular diseases	Hematologic diseases	May-Hegglin anomaly	CATG-14
461	H02052	Cardiovascular diseases	Hematologic diseases	Sebastian syndrome	CATG-14
462	H02053	Cardiovascular diseases	Hematologic diseases	Fechtner syndrome	CATG-14
463	H00226	Cardiovascular diseases	Hematologic diseases	Glanzmann thrombasthenia	CATG-5
464	H00227	Cardiovascular diseases	Hematologic diseases	Congenital amegakaryocytic thrombocytopenia	CATG-5
465	H00234	Cardiovascular diseases	Hematologic diseases	Pelger-Huet anomaly	CATG-16
466	H00235	Cardiovascular diseases	Hematologic diseases	Methemoglobinemia	CATG-9
467	H00236	Cardiovascular diseases	Hematologic diseases	Congenital polycythemia	CATG-2
468	H00237	Cardiovascular diseases	Hematologic diseases	Diamond-Blackfan anemia	CATG-16
469	H00238	Cardiovascular diseases	Hematologic diseases	Fanconi anemia	CATG-2
470	H00490	Cardiovascular diseases	Hematologic diseases	Diaphyseal dysplasia with anemia	CATG-2
471	H00578	Cardiovascular diseases	Hematologic diseases	Epstein syndrome	CATG-14
472	H00664	Cardiovascular diseases	Hematologic diseases	Anemia due to disorders of glycolytic enzymes	CATG-10
473	H00668	Cardiovascular diseases	Hematologic diseases	Anemia due to disorders of glutathione metabolism	CATG-10
474	H00674	Cardiovascular diseases	Hematologic diseases	Anemia due to disorders of nucleotide metabolism	CATG-15
475	H00917	Cardiovascular diseases	Hematologic diseases	Congenital dyserythropoietic anemias (CDAs)	CATG-2
476	H00938	Cardiovascular diseases	Hematologic diseases	Factor XI deficiency	CATG-9
477	H00941	Cardiovascular diseases	Hematologic diseases	Factor XII deficiency	CATG-8
478	H00945	Cardiovascular diseases	Hematologic diseases	Factor XIII deficiency	CATG-2
479	H00978	Cardiovascular diseases	Hematologic diseases	Thrombocytopenia (THC)	CATG-1
480	H00982	Cardiovascular diseases	Hematologic diseases	Sideroblastic anemia	CATG-9
481	H00983	Cardiovascular diseases	Hematologic diseases	Alpha-2-plasmin inhibitor (a2-PI) deficiency	CATG-9
482	H00920	Cardiovascular diseases	Hematologic diseases	Exocrine pancreatic insufficiency, dyserythropoietic anemia, and calvarial hyperostosis	CATG-9
483	H00995	Cardiovascular diseases	Hematologic diseases	Combined deficiency of vitamin K-dependent clotting factors	CATG-9
484	H01013	Cardiovascular diseases	Hematologic diseases	Adult i phenotype	CATG-9
485	H01031	Cardiovascular diseases	Hematologic diseases	Orthostatic intolerance	CATG-14
486	H01053	Cardiovascular diseases	Hematologic diseases	Paroxysmal nocturnal hemoglobinuria	CATG-9
487	H01078	Cardiovascular diseases	Hematologic diseases	Fletcher factor deficiency	CATG-9
488	H01096	Cardiovascular diseases	Hematologic diseases	Pyruvate kinase deficiency	CATG-5
489	H01106	Cardiovascular diseases	Hematologic diseases	Plasminogen activator inhibitor type 1 deficiency	CATG-2
490	H01125	Cardiovascular diseases	Hematologic diseases	Hereditary pyropoikilocytosis	CATG-2
491	H01132	Cardiovascular diseases	Hematologic diseases	Aplastic anemia	CATG-1
492	H01145	Cardiovascular diseases	Hematologic diseases	Atransferrinemia	CATG-9
493	H01162	Cardiovascular diseases	Hematologic diseases	Scott syndrome	CATG-9
494	H01183	Cardiovascular diseases	Hematologic diseases	Thiamine-responsive megaloblastic anemia	CATG-9
495	H01196	Cardiovascular diseases	Hematologic diseases	Hypochromic microcytic anemia	CATG-5
496	H01206	Cardiovascular diseases	Hematologic diseases	Plasminogen deficiency	CATG-2
497	H01214	Cardiovascular diseases	Hematologic diseases	Rh-null hemolytic anemia (RHN)	CATG-12
498	H01235	Cardiovascular diseases	Hematologic diseases	Bleeding disorder platelet-type	CATG-4
499	H01252	Cardiovascular diseases	Hematologic diseases	Hereditary folate malabsorption	CATG-0
500	H01277	Cardiovascular diseases	Hematologic diseases	Vitamin B12 deficiency anaemia	CATG-5
501	H01278	Cardiovascular diseases	Hematologic diseases	Iron-refractory iron deficiency anemia	CATG-0
502	H01303	Cardiovascular diseases	Hematologic diseases	Hypercatabolic hypoproteinemia	CATG-9
503	H01381	Cardiovascular diseases	Hematologic diseases	Antithrombin III deficiency	CATG-9
504	H01434	Cardiovascular diseases	Hematologic diseases	Atypical hemolytic uremic syndrome	CATG-7
505	H01481	Cardiovascular diseases	Hematologic diseases	Myelodysplastic syndrome	CATG-2
506	H01484	Cardiovascular diseases	Hematologic diseases	5q- syndrome	CATG-16
507	H01720	Cardiovascular diseases	Hematologic diseases	Southeast Asian ovalocytosis	CATG-9
508	H01938	Cardiovascular diseases	Hematologic diseases	Hypermanganesemia with dystonia	CATG-0
509	H01978	Cardiovascular diseases	Hematologic diseases	Dehydrated hereditary stomatocytosis	CATG-14
510	H01979	Cardiovascular diseases	Hematologic diseases	Overhydrated hereditary stomatocytosis	CATG-12
511	H02001	Cardiovascular diseases	Hematologic diseases	Familial pseudohyperkalemia	CATG-9
512	H02002	Cardiovascular diseases	Hematologic diseases	Cryohydrocytosis	CATG-9
513	H02092	Cardiovascular diseases	Hematologic diseases	von Willebrand disease	CATG-5
514	H02093	Cardiovascular diseases	Hematologic diseases	Platelet-type von Willebrand disease	CATG-5
515	H02097	Cardiovascular diseases	Hematologic diseases	Gray platelet syndrome	CATG-0
516	H00602	Cardiovascular diseases	Hypertensive diseases	Glucocorticoid-remediable aldosteronism (GRA)	CATG-0
517	H00259	Cardiovascular diseases	Hypertensive diseases	Apparent mineralocorticoid excess syndrome	CATG-2
518	H00242	Cardiovascular diseases	Hypertensive diseases	Liddle syndrome	CATG-5
519	H00603	Cardiovascular diseases	Hypertensive diseases	Hypertension exacerbated in pregnancy	CATG-2
520	H01619	Cardiovascular diseases	Hypertensive diseases	Primary pulmonary hypertension	CATG-8
521	H01621	Cardiovascular diseases	Hypertensive diseases	Pulmonary arterial hypertension	CATG-14
522	H01633	Cardiovascular diseases	Hypertensive diseases	High blood pressure	CATG-1
523	H00904	Respiratory diseases	Lung diseases	Cutis laxa with severe pulmonary, gastrointestinal, and urinary abnormalities	CATG-5
524	H01103	Respiratory diseases	Lung diseases	Alpha-1-antitrypsin deficiency	CATG-9
525	H01110	Respiratory diseases	Lung diseases	Pneumothorax	CATG-2
526	H01122	Respiratory diseases	Lung diseases	Congenital pulmonary alveolar proteinosis	CATG-4
527	H01298	Respiratory diseases	Lung diseases	Pulmonary alveolar microlithiasis	CATG-9
528	H01299	Respiratory diseases	Lung diseases	Idiopathic pulmonary fibrosis	CATG-15
529	H01714	Respiratory diseases	Lung diseases	Chronic obstructive pulmonary disease (COPD)	CATG-9
530	H02124	Respiratory diseases	Lung diseases	Interstitial lung and liver disease	CATG-16
531	H00892	Respiratory diseases	Tracheobronchial diseases	Bronchiectasis with or without elevated sweat chloride	CATG-5
532	H01713	Respiratory diseases	Tracheobronchial diseases	Diffuse panbronchiolitis	CATG-9
533	H00564	Respiratory diseases	Tracheobronchial diseases	Primary ciliary dyskinesia	CATG-4
557	H00409	Endocrine and metabolic diseases	Hypothalamus and pituitary gland diseases	Pituitary gigantism	CATG-0
565	H00408	Endocrine and metabolic diseases	Hypothalamus and pituitary gland diseases	Isolated follicle-stimulating hormone deficiency	CATG-0
580	H00410	Endocrine and metabolic diseases	Thyroid gland diseases	Allan-Herndon-Dudley syndrome	CATG-0
590	H00512	Endocrine and metabolic diseases	Adrenal gland diseases	Glucocorticoid-remediable aldosteronism (GRA)	CATG-0
610	H00513	Endocrine and metabolic diseases	Other endocrine and metabolic diseases	Leptin deficiency	CATG-0
612	H00766	Endocrine and metabolic diseases	Other endocrine and metabolic diseases	Prohormone convertase 1/3 deficiency	CATG-0
549	H00854	Endocrine and metabolic diseases	Hypothalamus and pituitary gland diseases	Growth hormone deficiency	CATG-1
556	H00942	Endocrine and metabolic diseases	Hypothalamus and pituitary gland diseases	Pituitary adenomas	CATG-1
558	H01224	Endocrine and metabolic diseases	Hypothalamus and pituitary gland diseases	Acromegaly	CATG-1
572	H01228	Endocrine and metabolic diseases	Hypothalamus and pituitary gland diseases	Hypopituitarism	CATG-1
599	H01377	Endocrine and metabolic diseases	Adrenal gland diseases	Cushing syndrome	CATG-1
602	H01456	Endocrine and metabolic diseases	Other endocrine and metabolic diseases	Bartter syndrome	CATG-1
542	H01457	Endocrine and metabolic diseases	Diabetes	Ketosis-prone diabetes mellitus	CATG-11
546	H01459	Endocrine and metabolic diseases	Diabetes	Diabetic retinopathy	CATG-13
613	H00253	Endocrine and metabolic diseases	Other endocrine and metabolic diseases	Genetic obesity	CATG-13
592	H00254	Endocrine and metabolic diseases	Adrenal gland diseases	Pigmented micronodular adrenocortical disease	CATG-14
538	H02035	Endocrine and metabolic diseases	Diabetes	Transient neonatal diabetes mellitus	CATG-15
589	H02036	Endocrine and metabolic diseases	Parathyroid diseases	Hypoparathyroidism	CATG-15
536	H02037	Endocrine and metabolic diseases	Diabetes	Maturity onset diabetes of the young (MODY)	CATG-2
551	H02038	Endocrine and metabolic diseases	Hypothalamus and pituitary gland diseases	Combined pituitary hormone deficiency	CATG-2
553	H02039	Endocrine and metabolic diseases	Hypothalamus and pituitary gland diseases	X-linked panhypopituitarism	CATG-2
573	H02040	Endocrine and metabolic diseases	Hypothalamus and pituitary gland diseases	Glucocorticoid resistance syndrome	CATG-2
574	H01102	Endocrine and metabolic diseases	Hypothalamus and pituitary gland diseases	Excessive secretion of growth hormone	CATG-2
576	H01618	Endocrine and metabolic diseases	Hypothalamus and pituitary gland diseases	Estrogen resistance syndrome	CATG-2
579	H01483	Endocrine and metabolic diseases	Thyroid gland diseases	Thyroid hormone resistance syndrome	CATG-2
581	H00255	Endocrine and metabolic diseases	Thyroid gland diseases	Brain-lung-thyroid syndrome	CATG-2
582	H00794	Endocrine and metabolic diseases	Thyroid gland diseases	Bamforth-Lazarus syndrome	CATG-2
587	H02020	Endocrine and metabolic diseases	Parathyroid diseases	Primary hyperparathyroidism	CATG-2
588	H00937	Endocrine and metabolic diseases	Parathyroid diseases	Neonatal hyperparathyroidism	CATG-2
593	H02018	Endocrine and metabolic diseases	Adrenal gland diseases	Addison disease	CATG-2
594	H02019	Endocrine and metabolic diseases	Adrenal gland diseases	Adrenal hypoplasia congenita	CATG-2
603	H01253	Endocrine and metabolic diseases	Other endocrine and metabolic diseases	Gitelman syndrome	CATG-2
604	H01274	Endocrine and metabolic diseases	Other endocrine and metabolic diseases	Zollinger-Ellison syndrome	CATG-2
607	H01294	Endocrine and metabolic diseases	Other endocrine and metabolic diseases	Nestor-Guillermo progeria syndrome	CATG-2
608	H01388	Endocrine and metabolic diseases	Other endocrine and metabolic diseases	Werner syndrome	CATG-2
534	H01682	Endocrine and metabolic diseases	Diabetes	Type II diabetes mellitus	CATG-3
537	H01683	Endocrine and metabolic diseases	Diabetes	Permanent neonatal diabetes mellitus	CATG-3
577	H01699	Endocrine and metabolic diseases	Thyroid gland diseases	Congenital nongoitrous hypothyroidism (CHNG)	CATG-3
600	H01700	Endocrine and metabolic diseases	Adrenal gland diseases	Bilateral macronodular adrenal hyperplasia	CATG-3
535	H01702	Endocrine and metabolic diseases	Diabetes	Type I diabetes mellitus	CATG-4
545	H01864	Endocrine and metabolic diseases	Diabetes	Diabetic nephropathy	CATG-4
559	H01907	Endocrine and metabolic diseases	Hypothalamus and pituitary gland diseases	Hypogonadotropic hypogonadism	CATG-4
601	H02061	Endocrine and metabolic diseases	Other endocrine and metabolic diseases	Hyperlipidemia	CATG-4
541	H00250	Endocrine and metabolic diseases	Diabetes	Rabson-Mendenhall syndrome	CATG-5
543	H00251	Endocrine and metabolic diseases	Diabetes	Insulin-resistant diabetes mellitus with acanthosis nigricans	CATG-5
544	H00249	Endocrine and metabolic diseases	Diabetes	Mitchell-Riley syndrome	CATG-5
547	H00650	Endocrine and metabolic diseases	Diabetes	Diabetic neuropathy	CATG-5
550	H00913	Endocrine and metabolic diseases	Hypothalamus and pituitary gland diseases	Isolated growth hormone deficiency	CATG-5
552	H01040	Endocrine and metabolic diseases	Hypothalamus and pituitary gland diseases	Laron syndrome	CATG-5
554	H01186	Endocrine and metabolic diseases	Hypothalamus and pituitary gland diseases	Kowarski syndrome	CATG-5
564	H01269	Endocrine and metabolic diseases	Hypothalamus and pituitary gland diseases	Familial male-limited precocious puberty	CATG-5
566	H02034	Endocrine and metabolic diseases	Hypothalamus and pituitary gland diseases	Growth delay due to insulin-like growth factor I resistance	CATG-5
567	H00244	Endocrine and metabolic diseases	Hypothalamus and pituitary gland diseases	Nephrogenic syndrome of inappropriate antidiuresis	CATG-5
568	H00246	Endocrine and metabolic diseases	Hypothalamus and pituitary gland diseases	Hyperprolactinemia	CATG-5
569	H02030	Endocrine and metabolic diseases	Hypothalamus and pituitary gland diseases	Syndrome of inappropriate secretion of antidiuretic hormone	CATG-5
570	H01862	Endocrine and metabolic diseases	Hypothalamus and pituitary gland diseases	Disorders of antidiuretic hormone (ADH) secretion	CATG-5
583	H00602	Endocrine and metabolic diseases	Thyroid gland diseases	Abnormal thyroid hormone metabolism	CATG-5
606	H01603	Endocrine and metabolic diseases	Other endocrine and metabolic diseases	Leprechaunism	CATG-5
611	H00260	Endocrine and metabolic diseases	Other endocrine and metabolic diseases	Leptin receptor deficiency	CATG-5
591	H01598	Endocrine and metabolic diseases	Adrenal gland diseases	Primary aldosteronism	CATG-6
597	H01772	Endocrine and metabolic diseases	Adrenal gland diseases	Familial glucocorticoid deficiency	CATG-6
562	H01111	Endocrine and metabolic diseases	Hypothalamus and pituitary gland diseases	Precocious puberty	CATG-7
586	H01163	Endocrine and metabolic diseases	Parathyroid diseases	Pseudohypoparathyroidism	CATG-7
555	H00256	Endocrine and metabolic diseases	Hypothalamus and pituitary gland diseases	Insulin-like growth factor I deficiency	CATG-8
575	H00257	Endocrine and metabolic diseases	Hypothalamus and pituitary gland diseases	Acid-labile subunit deficiency	CATG-8
585	H01431	Endocrine and metabolic diseases	Thyroid gland diseases	Central hypothyroidism and testicular enlargement	CATG-8
539	H02049	Endocrine and metabolic diseases	Diabetes	Wolcott-Rallison syndrome	CATG-9
540	H01635	Endocrine and metabolic diseases	Diabetes	Wolfram syndrome	CATG-9
548	H00239	Endocrine and metabolic diseases	Hypothalamus and pituitary gland diseases	Neurohypophyseal diabetes insipidus (NPDI)	CATG-9
560	H00240	Endocrine and metabolic diseases	Hypothalamus and pituitary gland diseases	Aromatase excess syndrome	CATG-9
561	H01522	Endocrine and metabolic diseases	Hypothalamus and pituitary gland diseases	Aromatase deficiency	CATG-9
563	H00601	Endocrine and metabolic diseases	Hypothalamus and pituitary gland diseases	Central precocious puberty	CATG-9
571	H00719	Endocrine and metabolic diseases	Hypothalamus and pituitary gland diseases	Isolated TSH deficiency	CATG-9
578	H01883	Endocrine and metabolic diseases	Thyroid gland diseases	Thyroid dyshormonogenesis	CATG-9
584	H01733	Endocrine and metabolic diseases	Thyroid gland diseases	Congenital hyperthyroidism	CATG-9
595	H01565	Endocrine and metabolic diseases	Adrenal gland diseases	Cortisone reductase deficiency	CATG-9
596	H02059	Endocrine and metabolic diseases	Adrenal gland diseases	Corticosteroid-binding globulin (CBG) deficiency	CATG-9
598	H02060	Endocrine and metabolic diseases	Adrenal gland diseases	Achalasia-Addisonianism-Alacrima syndrome	CATG-9
605	H02105	Endocrine and metabolic diseases	Other endocrine and metabolic diseases	Hutchinson-Gilford progeria syndrome	CATG-9
609	H02106	Endocrine and metabolic diseases	Other endocrine and metabolic diseases	Wernicke encephalopathy	CATG-9
614	H00432	Digestive system diseases	Mouth and dental diseases	Hereditary dentine disorders	CATG-0
615	H00497	Digestive system diseases	Mouth and dental diseases	Cherubism	CATG-5
616	H00615	Digestive system diseases	Mouth and dental diseases	Amelogenesis imperfecta	CATG-6
617	H00618	Digestive system diseases	Mouth and dental diseases	Amelogenesis imperfecta hypoplastic-hypomaturation with taurodontism	CATG-2
618	H00625	Digestive system diseases	Mouth and dental diseases	Tooth agenesis	CATG-6
619	H00680	Digestive system diseases	Mouth and dental diseases	Primary failure of tooth eruption	CATG-9
620	H00652	Digestive system diseases	Mouth and dental diseases	Solitary median maxillary central incisor syndrome	CATG-9
621	H00857	Digestive system diseases	Mouth and dental diseases	Oligodontia-colorectal cancer syndrome	CATG-2
622	H00872	Digestive system diseases	Mouth and dental diseases	Trismus-pseudocamptodactyly syndrome	CATG-14
623	H01250	Digestive system diseases	Mouth and dental diseases	Hereditary gingival fibromatosis	CATG-5
624	H02050	Digestive system diseases	Mouth and dental diseases	Prepubertal periodontitis	CATG-10
625	H00666	Digestive system diseases	Gastrointestinal diseases	Peutz-Jeghers syndrome	CATG-2
626	H01016	Digestive system diseases	Gastrointestinal diseases	Primary bile acid malabsorption	CATG-16
627	H01023	Digestive system diseases	Gastrointestinal diseases	Juvenile polyposis syndrome	CATG-2
628	H01024	Digestive system diseases	Gastrointestinal diseases	Hereditary mixed polyposis syndrome	CATG-8
629	H01025	Digestive system diseases	Gastrointestinal diseases	Familial adenomatous polyposis	CATG-2
630	H01174	Digestive system diseases	Gastrointestinal diseases	Congenital diarrhea	CATG-9
631	H01276	Digestive system diseases	Gastrointestinal diseases	Chronic idiopathic intestinal pseudo-obstruction	CATG-14
632	H01615	Digestive system diseases	Gastrointestinal diseases	Irritable bowel syndrome	CATG-0
633	H01901	Digestive system diseases	Gastrointestinal diseases	Barrett esophagus	CATG-9
634	H02122	Digestive system diseases	Gastrointestinal diseases	Chronic atrial and intestinal dysrhythmia	CATG-14
635	H02123	Digestive system diseases	Gastrointestinal diseases	Celiac disease	CATG-6
636	H00624	Digestive system diseases	Liver diseases	Familial cholestasis	CATG-4
637	H00628	Digestive system diseases	Liver diseases	Congenital bile acid synthesis defect	CATG-6
638	H01133	Digestive system diseases	Liver diseases	Reynolds syndrome	CATG-16
639	H01213	Digestive system diseases	Liver diseases	Gallbladder disease	CATG-7
640	H01264	Digestive system diseases	Liver diseases	Hepatic venoocclusive disease with immunodeficiency	CATG-2
641	H01333	Digestive system diseases	Liver diseases	Nonalcoholic fatty liver disease	CATG-9
642	H00861	Digestive system diseases	Pancreas diseases	Pancreatic agenesis	CATG-2
643	H00920	Digestive system diseases	Pancreas diseases	Exocrine pancreatic insufficiency, dyserythropoietic anemia, and calvarial hyperostosis	CATG-9
644	H00932	Digestive system diseases	Pancreas diseases	Tropical calcific pancreatitis	CATG-1
645	H00933	Digestive system diseases	Pancreas diseases	Hereditary pancreatitis	CATG-6
646	H00428	Urinary system diseases	Kidney diseases	Distal renal tubular acidosis (RTA type 1)	CATG-17
647	H00429	Urinary system diseases	Kidney diseases	Proximal renal tubular acidosis (RTA type 2)	CATG-0
648	H00241	Urinary system diseases	Kidney diseases	Combined proximal and distal renal tubular acidosis	CATG-9
649	H00243	Urinary system diseases	Kidney diseases	Hyperkalemic distal renal tubular acidosis	CATG-1
650	H00252	Urinary system diseases	Kidney diseases	Congenital nephrogenic diabetes insipidus	CATG-7
651	H00541	Urinary system diseases	Kidney diseases	Autosomal dominant tubulointerstitial kidney disease	CATG-15
652	H00576	Urinary system diseases	Kidney diseases	Pierson syndrome	CATG-9
653	H00582	Urinary system diseases	Kidney diseases	Benign familial hematuria	CATG-0
654	H01657	Urinary system diseases	Kidney diseases	Nephrotic syndrome	CATG-7
655	H00626	Urinary system diseases	Kidney diseases	Focal segmental glomerulosclerosis	CATG-4
656	H00753	Urinary system diseases	Kidney diseases	Urofacial syndrome	CATG-9
657	H00888	Urinary system diseases	Kidney diseases	Nephrolithiasis/osteoporosis, hypophosphatemic	CATG-10
658	H00928	Urinary system diseases	Kidney diseases	Nephropathy with pretibial epidermolysis bullosa and deafness	CATG-9
659	H00948	Urinary system diseases	Kidney diseases	Renal hypouricemia	CATG-17
660	H01037	Urinary system diseases	Kidney diseases	Vesicoureteral reflux	CATG-2
661	H01260	Urinary system diseases	Kidney diseases	Glomerulopathy with fibronectin deposits	CATG-16
662	H01304	Urinary system diseases	Kidney diseases	Hyperglycinuria	CATG-5
663	H01691	Urinary system diseases	Kidney diseases	Renal angiomyolipoma	CATG-1
664	H01726	Urinary system diseases	Kidney diseases	Membranoproliferative glomerulonephritis	CATG-9
665	H02011	Urinary system diseases	Kidney diseases	Familial juvenile hyperuricemic nephropathy	CATG-9
666	H02145	Urinary system diseases	Kidney diseases	Calcium oxalate nephrolithiasis	CATG-0
667	H02149	Urinary system diseases	Kidney diseases	X-linked hypercalciuric nephrolithiasis	CATG-0
668	H00694	Urinary system diseases	Kidney diseases	Dent disease	CATG-14
669	H02142	Urinary system diseases	Kidney diseases	X-linked recessive hypophosphatemic rickets	CATG-0
670	H02147	Urinary system diseases	Kidney diseases	X-linked recessive nephrolithiasis with renal failure	CATG-0
671	H02148	Urinary system diseases	Kidney diseases	Low molecular weight proteinuria with hypercalciuria and nephrocalcinosis	CATG-0
672	H00607	Reproductive system diseases	Reproductive system diseases	46,XY disorders of sex development (Disorders of gonadal development)	CATG-2
673	H00608	Reproductive system diseases	Reproductive system diseases	46,XY disorders of sex development (Disorders in androgen synthesis or action)	CATG-2
674	H00609	Reproductive system diseases	Reproductive system diseases	46,XY disorders of sex development (Other)	CATG-2
675	H00598	Reproductive system diseases	Reproductive system diseases	46,XX disorders of sex development (Disorders of gonadal development)	CATG-3
676	H00599	Reproductive system diseases	Reproductive system diseases	46,XX disorders of sex development (Disorders related to androgen excess)	CATG-15
677	H00600	Reproductive system diseases	Reproductive system diseases	46,XX disorders of sex development (Other)	CATG-15
678	H00627	Reproductive system diseases	Reproductive system diseases	Premature ovarian failure	CATG-16
679	H01039	Reproductive system diseases	Reproductive system diseases	Ovarian hyperstimulation syndrome	CATG-9
680	H01640	Reproductive system diseases	Reproductive system diseases	Uterine leiomyoma	CATG-1
681	H01897	Reproductive system diseases	Reproductive system diseases	Oocyte maturation defect	CATG-9
682	H00289	Reproductive system diseases	Reproductive system diseases	Recurrent hydatidiform moles	CATG-2
683	H00890	Reproductive system diseases	Reproductive system diseases	Azoospermia	CATG-1
684	H01208	Reproductive system diseases	Reproductive system diseases	Globozoospermia	CATG-9
685	H01282	Reproductive system diseases	Reproductive system diseases	Spermatogenic failure	CATG-1
686	H00430	Musculoskeletal diseases	Skeletal diseases	Fibrodysplasia ossificans progressiva	CATG-8
687	H00431	Musculoskeletal diseases	Skeletal diseases	Ossification of the posterior longitudinal ligament of spine	CATG-15
688	H00437	Musculoskeletal diseases	Skeletal diseases	Paget disease of bone	CATG-1
689	H00441	Musculoskeletal diseases	Skeletal diseases	Progressive osseous heteroplasia	CATG-5
690	H00448	Musculoskeletal diseases	Skeletal diseases	Familial osteochondritis dissecans	CATG-0
691	H00457	Musculoskeletal diseases	Skeletal diseases	Primary hypertrophic osteoarthropathy	CATG-5
692	H00472	Musculoskeletal diseases	Skeletal diseases	Torg syndrome	CATG-5
693	H00490	Musculoskeletal diseases	Skeletal diseases	Diaphyseal dysplasia with anemia	CATG-2
694	H00498	Musculoskeletal diseases	Skeletal diseases	Gnathodiaphyseal dysplasia	CATG-0
695	H00613	Musculoskeletal diseases	Skeletal diseases	Infantile cortical hyperostosis	CATG-5
696	H00623	Musculoskeletal diseases	Skeletal diseases	Hajdu-Cheney syndrome	CATG-9
697	H01470	Musculoskeletal diseases	Skeletal diseases	Giant cell tumor of bone	CATG-1
698	H01526	Musculoskeletal diseases	Skeletal diseases	Legg-Calve-Perthes Disease	CATG-5
699	H01529	Musculoskeletal diseases	Skeletal diseases	Avascular necrosis of femoral head	CATG-1
700	H01576	Musculoskeletal diseases	Skeletal diseases	Spondyloenchondrodysplasia with immune dysregulation (SPENCDI)	CATG-9
701	H01593	Musculoskeletal diseases	Skeletal diseases	Osteoporosis	CATG-13
702	H01674	Musculoskeletal diseases	Skeletal diseases	Ankylosing spondylitis	CATG-9
703	H01709	Musculoskeletal diseases	Skeletal diseases	Glucocorticoid-induced osteonecrosis	CATG-1
704	H01774	Musculoskeletal diseases	Skeletal diseases	Hyperostosis corticalis generalisata	CATG-15
705	H01865	Musculoskeletal diseases	Skeletal diseases	Multicentric carpotarsal osteolysis syndrome	CATG-2
706	H00888	Musculoskeletal diseases	Skeletal diseases	Nephrolithiasis/osteoporosis, hypophosphatemic	CATG-10
707	H02042	Musculoskeletal diseases	Skeletal diseases	Familial expansile osteolysis	CATG-8
708	H02062	Musculoskeletal diseases	Skeletal diseases	Familial digital arthropathy-brachydactyly	CATG-5
709	H00590	Musculoskeletal diseases	Muscular diseases	Congenital muscular dystrophies (CMD/MDC)	CATG-9
710	H01341	Musculoskeletal diseases	Muscular diseases	Collagen VI myopathy	CATG-9
711	H01778	Musculoskeletal diseases	Muscular diseases	Ullrich disease	CATG-9
712	H01340	Musculoskeletal diseases	Muscular diseases	Bethlem myopathy	CATG-9
713	H01338	Musculoskeletal diseases	Muscular diseases	Myosclerosis	CATG-9
714	H01958	Musculoskeletal diseases	Muscular diseases	Merosin-deficient congenital muscular dystrophy	CATG-0
715	H00120	Musculoskeletal diseases	Muscular diseases	Muscular dystrophy-dystroglycanopathy type A	CATG-9
716	H01960	Musculoskeletal diseases	Muscular diseases	Muscular dystrophy-dystroglycanopathy type B	CATG-17
717	H01959	Musculoskeletal diseases	Muscular diseases	Muscular dystrophy-dystroglycanopathy type C	CATG-6
718	H01957	Musculoskeletal diseases	Muscular diseases	Fukuyama congenital muscular dystrophy	CATG-0
719	H01961	Musculoskeletal diseases	Muscular diseases	Congenital muscular dystrophy type 1C	CATG-0
720	H01962	Musculoskeletal diseases	Muscular diseases	Congenital muscular dystrophy type 1D	CATG-9
721	H01310	Musculoskeletal diseases	Muscular diseases	Multi-minicore disease	CATG-14
722	H00562	Musculoskeletal diseases	Muscular diseases	Dystrophinopathies	CATG-5
723	H01963	Musculoskeletal diseases	Muscular diseases	Duchenne muscular dystrophy	CATG-5
724	H01964	Musculoskeletal diseases	Muscular diseases	Becker muscular dystrophy	CATG-5
725	H00565	Musculoskeletal diseases	Muscular diseases	Sarcoglycanopathies	CATG-9
726	H00566	Musculoskeletal diseases	Muscular diseases	Dysferlinopathies	CATG-5
727	H01965	Musculoskeletal diseases	Muscular diseases	Miyoshi myopathy	CATG-5
728	H00567	Musculoskeletal diseases	Muscular diseases	Caveolinopathies	CATG-5
729	H00568	Musculoskeletal diseases	Muscular diseases	Myotonic dystrophy	CATG-16
730	H00563	Musculoskeletal diseases	Muscular diseases	Emery-Dreifuss muscular dystrophy	CATG-15
731	H00591	Musculoskeletal diseases	Muscular diseases	Facioscapulohumeral muscular dystrophy	CATG-16
732	H00704	Musculoskeletal diseases	Muscular diseases	Oculopharyngeal muscular dystrophy	CATG-16
733	H00592	Musculoskeletal diseases	Muscular diseases	Calpainopathy	CATG-5
734	H00593	Musculoskeletal diseases	Muscular diseases	Limb-girdle muscular dystrophy	CATG-7
735	H01974	Musculoskeletal diseases	Muscular diseases	Limb-girdle muscular dystrophy 2B	CATG-5
736	H00594	Musculoskeletal diseases	Muscular diseases	Distal myopathy	CATG-1
737	H01975	Musculoskeletal diseases	Muscular diseases	Welander distal myopathy	CATG-16
738	H01976	Musculoskeletal diseases	Muscular diseases	Tibial muscular dystrophy	CATG-2
739	H01977	Musculoskeletal diseases	Muscular diseases	Laing distal myopathy	CATG-14
740	H00595	Musculoskeletal diseases	Muscular diseases	Myofibrillar myopathies	CATG-1
741	H00596	Musculoskeletal diseases	Muscular diseases	Nonaka distal myopathy (NM)	CATG-5
742	H00656	Musculoskeletal diseases	Muscular diseases	Scapuloperoneal myopathy	CATG-1
743	H00657	Musculoskeletal diseases	Muscular diseases	Reducing body myopathy	CATG-2
744	H00697	Musculoskeletal diseases	Muscular diseases	X-linked myopathy with postural muscle atrophy	CATG-2
745	H00698	Musculoskeletal diseases	Muscular diseases	Nemaline myopathy	CATG-14
746	H00699	Musculoskeletal diseases	Muscular diseases	Central core disease	CATG-14
747	H00700	Musculoskeletal diseases	Muscular diseases	Centronuclear myopathy	CATG-4
748	H00701	Musculoskeletal diseases	Muscular diseases	Congenital fiber type disproportion	CATG-14
749	H00702	Musculoskeletal diseases	Muscular diseases	Cap myopathy	CATG-14
750	H00703	Musculoskeletal diseases	Muscular diseases	Myosin storage myopathy	CATG-14
751	H01780	Musculoskeletal diseases	Muscular diseases	Non-dystrophic myotonia	CATG-4
752	H00705	Musculoskeletal diseases	Muscular diseases	Myotonia congenita	CATG-16
753	H00743	Musculoskeletal diseases	Muscular diseases	Paramyotonia congenita	CATG-5
754	H00744	Musculoskeletal diseases	Muscular diseases	Potassium-aggravated myotonias (PAMs)	CATG-5
755	H00215	Musculoskeletal diseases	Muscular diseases	Periodic paralysis	CATG-4
756	H00745	Musculoskeletal diseases	Muscular diseases	Hyperkalemic periodic paralysis (HyperPP)	CATG-5
757	H00746	Musculoskeletal diseases	Muscular diseases	Hypokalemic periodic paralysis (HypoPP)	CATG-7
758	H00748	Musculoskeletal diseases	Muscular diseases	Andersen-Tawil syndrome	CATG-0
759	H01129	Musculoskeletal diseases	Muscular diseases	Brody myopathy	CATG-9
760	H01229	Musculoskeletal diseases	Muscular diseases	Inclusion body myopathy 3	CATG-14
761	H01291	Musculoskeletal diseases	Muscular diseases	Spheroid body myopathy	CATG-14
762	H01777	Musculoskeletal diseases	Muscular diseases	Schwartz-Jampel syndrome	CATG-5
763	H01781	Musculoskeletal diseases	Muscular diseases	Autophagic vacuolar myopathy	CATG-9
764	H02031	Musculoskeletal diseases	Muscular diseases	Inclusion body myopathy with Paget disease of bone and frontotemporal dementia	CATG-16
765	H02084	Musculoskeletal diseases	Muscular diseases	Native American myopathy	CATG-5
766	H00614	Musculoskeletal diseases	Other musculoskeletal diseases	Hyaline fibromatosis syndrome	CATG-9
767	H01236	Musculoskeletal diseases	Other musculoskeletal diseases	Familial articular chondrocalcinosis	CATG-12
768	H01391	Musculoskeletal diseases	Other musculoskeletal diseases	Familial episodic pain syndrome	CATG-14
769	H01507	Musculoskeletal diseases	Other musculoskeletal diseases	Seronegative arthritis	CATG-9
770	H02089	Musculoskeletal diseases	Other musculoskeletal diseases	Winchester syndrome	CATG-5
771	H00588	Skin diseases	Skin and soft tissue diseases	Kindler syndrome	CATG-10
772	H00681	Skin diseases	Skin and soft tissue diseases	Acne inversa	CATG-16
773	H00672	Skin diseases	Skin and soft tissue diseases	Pseudofolliculitis barbae	CATG-0
774	H00696	Skin diseases	Skin and soft tissue diseases	Haim-Munk syndrome	CATG-10
775	H00793	Skin diseases	Skin and soft tissue diseases	Poikiloderma with neutropenia	CATG-16
776	H00795	Skin diseases	Skin and soft tissue diseases	Seborrhea-like dermatitis with psoriasiform element	CATG-0
777	H00780	Skin diseases	Skin and soft tissue diseases	Atrichia with papular lesions	CATG-2
778	H00782	Skin diseases	Skin and soft tissue diseases	Hypotrichosis and recurrent skin vesicles	CATG-9
779	H00784	Skin diseases	Skin and soft tissue diseases	Localized autosomal recessive hypotrichosis	CATG-15
780	H00786	Skin diseases	Skin and soft tissue diseases	Hereditary hypotrichosis simplex	CATG-16
781	H00842	Skin diseases	Skin and soft tissue diseases	Epidermodysplasia verruciformis	CATG-9
782	H00880	Skin diseases	Skin and soft tissue diseases	Dyschromatosis symmetrica hereditaria	CATG-16
783	H00884	Skin diseases	Skin and soft tissue diseases	Familial progressive hyperpigmentation	CATG-9
784	H00895	Skin diseases	Skin and soft tissue diseases	Basal cell nevus syndrome	CATG-15
785	H00904	Skin diseases	Skin and soft tissue diseases	Cutis laxa with severe pulmonary, gastrointestinal, and urinary abnormalities	CATG-5
786	H00906	Skin diseases	Skin and soft tissue diseases	Macrocephaly, alopecia, cutis laxa, and scoliosis	CATG-5
787	H00928	Skin diseases	Skin and soft tissue diseases	Nephropathy with pretibial epidermolysis bullosa and deafness	CATG-9
788	H00944	Skin diseases	Skin and soft tissue diseases	Dowling-Degos disease	CATG-9
789	H00947	Skin diseases	Skin and soft tissue diseases	Pilomatricoma	CATG-2
790	H01133	Skin diseases	Skin and soft tissue diseases	Reynolds syndrome	CATG-16
791	H01158	Skin diseases	Skin and soft tissue diseases	Alopecia universalis	CATG-2
792	H01173	Skin diseases	Skin and soft tissue diseases	Stiff skin syndrome	CATG-0
793	H01217	Skin diseases	Skin and soft tissue diseases	Primary localized cutaneous amyloidosis	CATG-5
794	H01357	Skin diseases	Skin and soft tissue diseases	Allergic contact dermatitis	CATG-8
795	H01358	Skin diseases	Skin and soft tissue diseases	Atopic dermatitis	CATG-8
796	H01362	Skin diseases	Skin and soft tissue diseases	Dermatitis herpetiformis	CATG-9
797	H01372	Skin diseases	Skin and soft tissue diseases	Vitiligo	CATG-8
798	H01394	Skin diseases	Skin and soft tissue diseases	Cole disease	CATG-2
799	H00827	Skin diseases	Skin and soft tissue diseases	Brooke-Spiegler syndrome	CATG-16
800	H00828	Skin diseases	Skin and soft tissue diseases	Familial cylindromatosis	CATG-16
801	H00829	Skin diseases	Skin and soft tissue diseases	Multiple familial trichoepithelioma	CATG-16
802	H01476	Skin diseases	Skin and soft tissue diseases	Behcet disease	CATG-7
803	H01492	Skin diseases	Skin and soft tissue diseases	Systemic sclerosis	CATG-7
804	H01502	Skin diseases	Skin and soft tissue diseases	Sjogren syndrome	CATG-3
805	H01659	Skin diseases	Skin and soft tissue diseases	Pityriasis rubra pilaris	CATG-8
806	H01673	Skin diseases	Skin and soft tissue diseases	Palmoplantar keratoderma	CATG-6
807	H01694	Skin diseases	Skin and soft tissue diseases	Stevens-Johnson syndrome and toxic epidermal necrolysis	CATG-9
808	H01796	Skin diseases	Skin and soft tissue diseases	Uncombable hair syndrome	CATG-11
809	H01799	Skin diseases	Skin and soft tissue diseases	Vibratory urticaria	CATG-0
810	H01902	Skin diseases	Skin and soft tissue diseases	Brittle cornea syndrome	CATG-16
811	H01905	Skin diseases	Skin and soft tissue diseases	Trichomegaly	CATG-5
812	H01906	Skin diseases	Skin and soft tissue diseases	Poikiloderma, hereditary fibrosing, with tendon contractures, myopathy, and pulmonary fibrosis	CATG-0
813	H01910	Skin diseases	Skin and soft tissue diseases	Infantile myofibromatosis	CATG-7
814	H01925	Skin diseases	Skin and soft tissue diseases	Transient neonatal zinc deficiency	CATG-9
815	H00866	Skin diseases	Skin and soft tissue diseases	Trichothiodystrophy	CATG-2
816	H01307	Skin diseases	Skin and soft tissue diseases	Nonsyndromic congenital nail disorder	CATG-9
817	H02131	Skin diseases	Skin and soft tissue diseases	UV-sensitive syndrome	CATG-15
818	H00071	Congenital disorders of metabolism	Congenital disorders of carbohydrate metabolism	Hereditary fructose intolerance	CATG-14
819	H00114	Congenital disorders of metabolism	Congenital disorders of carbohydrate metabolism	Fructose-1,6-bisphosphatase deficiency	CATG-11
820	H00072	Congenital disorders of metabolism	Congenital disorders of carbohydrate metabolism	Pyruvate dehydrogenase complex deficiency	CATG-17
821	H01997	Congenital disorders of metabolism	Congenital disorders of carbohydrate metabolism	Pyruvate dehydrogenase E1-alpha deficiency	CATG-16
822	H01998	Congenital disorders of metabolism	Congenital disorders of carbohydrate metabolism	Pyruvate dehydrogenase E1-beta deficiency	CATG-9
823	H01999	Congenital disorders of metabolism	Congenital disorders of carbohydrate metabolism	Pyruvate dehydrogenase E2 deficiency	CATG-9
824	H02000	Congenital disorders of metabolism	Congenital disorders of carbohydrate metabolism	Dihydrolipoamide dehydrogenase deficiency	CATG-10
825	H02003	Congenital disorders of metabolism	Congenital disorders of carbohydrate metabolism	Pyruvate dehydrogenase E3-binding protein deficiency	CATG-9
826	H01996	Congenital disorders of metabolism	Congenital disorders of carbohydrate metabolism	Pyruvate dehydrogenase phosphatase deficiency	CATG-9
827	H00073	Congenital disorders of metabolism	Congenital disorders of carbohydrate metabolism	Pyruvate carboxylase deficiency	CATG-9
828	H00070	Congenital disorders of metabolism	Congenital disorders of carbohydrate metabolism	Galactosemia	CATG-17
829	H02008	Congenital disorders of metabolism	Congenital disorders of carbohydrate metabolism	Galactose-1P uridylyltransferase deficiency	CATG-9
830	H02009	Congenital disorders of metabolism	Congenital disorders of carbohydrate metabolism	Galactokinase deficiency	CATG-10
831	H02010	Congenital disorders of metabolism	Congenital disorders of carbohydrate metabolism	Galactose epimerase deficiency	CATG-10
832	H00116	Congenital disorders of metabolism	Congenital disorders of carbohydrate metabolism	Congenital lactase deficiency	CATG-9
833	H00069	Congenital disorders of metabolism	Congenital disorders of carbohydrate metabolism	Glycogen storage diseases	CATG-17
834	H01760	Congenital disorders of metabolism	Congenital disorders of carbohydrate metabolism	Hepatic glycogen storage disease	CATG-17
835	H01762	Congenital disorders of metabolism	Congenital disorders of carbohydrate metabolism	Muscle glycogen storage disease	CATG-10
836	H01939	Congenital disorders of metabolism	Congenital disorders of carbohydrate metabolism	Glycogen storage disease type I	CATG-8
837	H01940	Congenital disorders of metabolism	Congenital disorders of carbohydrate metabolism	Glycogen storage disease type II	CATG-9
838	H01941	Congenital disorders of metabolism	Congenital disorders of carbohydrate metabolism	Glycogen storage disease type III	CATG-10
839	H01942	Congenital disorders of metabolism	Congenital disorders of carbohydrate metabolism	Glycogen storage disease type IV	CATG-10
840	H01943	Congenital disorders of metabolism	Congenital disorders of carbohydrate metabolism	Glycogen storage disease type V	CATG-5
841	H01944	Congenital disorders of metabolism	Congenital disorders of carbohydrate metabolism	Glycogen storage disease type VI	CATG-10
842	H01945	Congenital disorders of metabolism	Congenital disorders of carbohydrate metabolism	Glycogen storage disease type VII	CATG-10
843	H01948	Congenital disorders of metabolism	Congenital disorders of carbohydrate metabolism	Glycogen storage disease type IX	CATG-6
844	H01951	Congenital disorders of metabolism	Congenital disorders of carbohydrate metabolism	Glycogen storage disease type X	CATG-10
845	H01946	Congenital disorders of metabolism	Congenital disorders of carbohydrate metabolism	Glycogen storage disease type XI	CATG-10
846	H01952	Congenital disorders of metabolism	Congenital disorders of carbohydrate metabolism	Glycogen storage disease type XII	CATG-10
847	H01953	Congenital disorders of metabolism	Congenital disorders of carbohydrate metabolism	Glycogen storage disease type XIII	CATG-10
848	H01954	Congenital disorders of metabolism	Congenital disorders of carbohydrate metabolism	Glycogen storage disease type XIV	CATG-10
849	H01955	Congenital disorders of metabolism	Congenital disorders of carbohydrate metabolism	Glycogen storage disease type XV	CATG-14
850	H01950	Congenital disorders of metabolism	Congenital disorders of carbohydrate metabolism	Glycogen storage disease type 0a	CATG-14
851	H01949	Congenital disorders of metabolism	Congenital disorders of carbohydrate metabolism	Glycogen storage disease type 0b	CATG-14
852	H01956	Congenital disorders of metabolism	Congenital disorders of carbohydrate metabolism	Glycogen storage disease of heart	CATG-5
853	H01947	Congenital disorders of metabolism	Congenital disorders of carbohydrate metabolism	Fanconi-Bickel syndrome	CATG-2
854	H00117	Congenital disorders of metabolism	Congenital disorders of carbohydrate metabolism	Primary hyperoxaluria	CATG-10
855	H01071	Congenital disorders of metabolism	Congenital disorders of carbohydrate metabolism	Acute alcohol sensitivity	CATG-10
856	H01261	Congenital disorders of metabolism	Congenital disorders of carbohydrate metabolism	Congenital glucose-galactose malabsorption	CATG-14
857	H02090	Congenital disorders of metabolism	Congenital disorders of carbohydrate metabolism	Trehalase deficiency	CATG-9
858	H00149	Congenital disorders of metabolism	Congenital disorders of lipid/glycolipid metabolism	Neuronal ceroid lipofuscinosis	CATG-9
859	H00407	Congenital disorders of metabolism	Congenital disorders of lipid/glycolipid metabolism	Peroxisomal beta-oxidation enzyme deficiency	CATG-17
860	H00176	Congenital disorders of metabolism	Congenital disorders of lipid/glycolipid metabolism	Adrenoleukodystrophy	CATG-9
861	H00152	Congenital disorders of metabolism	Congenital disorders of lipid/glycolipid metabolism	Sitosterolemia	CATG-9
862	H00153	Congenital disorders of metabolism	Congenital disorders of lipid/glycolipid metabolism	Familial combined hyperlipidemia	CATG-2
863	H00151	Congenital disorders of metabolism	Congenital disorders of lipid/glycolipid metabolism	Cerebrotendinous xanthomatosis	CATG-9
864	H00155	Congenital disorders of metabolism	Congenital disorders of lipid/glycolipid metabolism	Familial hypercholesterolemia	CATG-6
865	H00154	Congenital disorders of metabolism	Congenital disorders of lipid/glycolipid metabolism	Hyperlipoproteinemia, type I	CATG-5
866	H01383	Congenital disorders of metabolism	Congenital disorders of lipid/glycolipid metabolism	Hyperlipoproteinemia type IIa	CATG-5
867	H00156	Congenital disorders of metabolism	Congenital disorders of lipid/glycolipid metabolism	Hyperlipoproteinemia, type III	CATG-12
868	H00157	Congenital disorders of metabolism	Congenital disorders of lipid/glycolipid metabolism	Hyperlipoproteinemia, type V	CATG-9
869	H01637	Congenital disorders of metabolism	Congenital disorders of lipid/glycolipid metabolism	Hypertriglyceridemia	CATG-1
870	H00158	Congenital disorders of metabolism	Congenital disorders of lipid/glycolipid metabolism	Lecithin:cholesterol acyltransferase deficiency	CATG-9
871	H00159	Congenital disorders of metabolism	Congenital disorders of lipid/glycolipid metabolism	Tangier disease	CATG-5
872	H00160	Congenital disorders of metabolism	Congenital disorders of lipid/glycolipid metabolism	Abetalipoproteinemia	CATG-0
873	H00161	Congenital disorders of metabolism	Congenital disorders of lipid/glycolipid metabolism	Smith-Lemli-Opitz syndrome	CATG-0
874	H00162	Congenital disorders of metabolism	Congenital disorders of lipid/glycolipid metabolism	Sjogren-Larsson syndrome	CATG-9
875	H00736	Congenital disorders of metabolism	Congenital disorders of lipid/glycolipid metabolism	Dorfman-Chanarin syndrome	CATG-9
876	H00148	Congenital disorders of metabolism	Congenital disorders of lipid/glycolipid metabolism	Lysosomal acid lipase deficiency	CATG-0
877	H00134	Congenital disorders of metabolism	Congenital disorders of lipid/glycolipid metabolism	X-linked ichthyosis	CATG-9
878	H00216	Congenital disorders of metabolism	Congenital disorders of lipid/glycolipid metabolism	Congenital adrenal hyperplasia	CATG-2
879	H00125	Congenital disorders of metabolism	Congenital disorders of lipid/glycolipid metabolism	Fabry disease	CATG-10
880	H00126	Congenital disorders of metabolism	Congenital disorders of lipid/glycolipid metabolism	Gaucher disease	CATG-9
881	H00135	Congenital disorders of metabolism	Congenital disorders of lipid/glycolipid metabolism	Krabbe disease	CATG-15
882	H00137	Congenital disorders of metabolism	Congenital disorders of lipid/glycolipid metabolism	Niemann-Pick disease type A/B	CATG-9
883	H00138	Congenital disorders of metabolism	Congenital disorders of lipid/glycolipid metabolism	Farber lipogranulomatosis	CATG-11
884	H00127	Congenital disorders of metabolism	Congenital disorders of lipid/glycolipid metabolism	Metachromatic leukodystrophy	CATG-9
885	H00272	Congenital disorders of metabolism	Congenital disorders of lipid/glycolipid metabolism	Multiple sulfatase deficiency	CATG-0
886	H00281	Congenital disorders of metabolism	Congenital disorders of lipid/glycolipid metabolism	GM1 gangliosidosis	CATG-12
887	H00124	Congenital disorders of metabolism	Congenital disorders of lipid/glycolipid metabolism	GM2 gangliosidoses	CATG-10
888	H02016	Congenital disorders of metabolism	Congenital disorders of lipid/glycolipid metabolism	Tay-Sachs disease	CATG-10
889	H02017	Congenital disorders of metabolism	Congenital disorders of lipid/glycolipid metabolism	Sandhoff disease	CATG-10
890	H00144	Congenital disorders of metabolism	Congenital disorders of lipid/glycolipid metabolism	Mucolipidosis IV	CATG-9
891	H00146	Congenital disorders of metabolism	Congenital disorders of lipid/glycolipid metabolism	Alpha-N-acetylgalactosaminidase deficiency	CATG-9
892	H00206	Congenital disorders of metabolism	Congenital disorders of lipid/glycolipid metabolism	Mevalonate kinase deficiency	CATG-10
893	H00525	Congenital disorders of metabolism	Congenital disorders of lipid/glycolipid metabolism	Disorders of mitochondrial fatty-acid oxidation	CATG-9
894	H01980	Congenital disorders of metabolism	Congenital disorders of lipid/glycolipid metabolism	SCAD deficiency	CATG-9
895	H00488	Congenital disorders of metabolism	Congenital disorders of lipid/glycolipid metabolism	MCAD deficiency	CATG-9
896	H00489	Congenital disorders of metabolism	Congenital disorders of lipid/glycolipid metabolism	LCHAD deficiency	CATG-10
897	H00392	Congenital disorders of metabolism	Congenital disorders of lipid/glycolipid metabolism	VLCAD deficiency	CATG-9
898	H00375	Congenital disorders of metabolism	Congenital disorders of lipid/glycolipid metabolism	SBCAD deficiency	CATG-14
899	H01981	Congenital disorders of metabolism	Congenital disorders of lipid/glycolipid metabolism	Carnitine palmitoyltransferase I deficiency	CATG-9
900	H01982	Congenital disorders of metabolism	Congenital disorders of lipid/glycolipid metabolism	Carnitine palmitoyltransferase II deficiency	CATG-9
901	H01983	Congenital disorders of metabolism	Congenital disorders of lipid/glycolipid metabolism	Carnitine-acylcarnitine translocase deficiency	CATG-9
902	H00438	Congenital disorders of metabolism	Congenital disorders of lipid/glycolipid metabolism	Nasu-Hakola disease	CATG-5
903	H00552	Congenital disorders of metabolism	Congenital disorders of lipid/glycolipid metabolism	Chromosome Xp21 deletion syndrome	CATG-13
904	H02013	Congenital disorders of metabolism	Congenital disorders of lipid/glycolipid metabolism	Glycerol kinase deficiency	CATG-9
905	H00679	Congenital disorders of metabolism	Congenital disorders of lipid/glycolipid metabolism	Hypomyelinating leukodystrophy	CATG-2
906	H00869	Congenital disorders of metabolism	Congenital disorders of lipid/glycolipid metabolism	Leukoencephalopathy with vanishing white matter	CATG-9
907	H00871	Congenital disorders of metabolism	Congenital disorders of lipid/glycolipid metabolism	Leukoencephalopathy with brain stem and spinal cord involvement and lactate elevation	CATG-9
908	H00874	Congenital disorders of metabolism	Congenital disorders of lipid/glycolipid metabolism	Leukoencephalopathy with dystonia and motor neuropathy	CATG-9
909	H00875	Congenital disorders of metabolism	Congenital disorders of lipid/glycolipid metabolism	Megaloencephalic leukoencephalopathy with subcortical cysts	CATG-5
910	H00878	Congenital disorders of metabolism	Congenital disorders of lipid/glycolipid metabolism	Cystic leukoencephalopathy without megalencephaly	CATG-9
911	H00883	Congenital disorders of metabolism	Congenital disorders of lipid/glycolipid metabolism	Lipoid proteinosis	CATG-11
912	H00887	Congenital disorders of metabolism	Congenital disorders of lipid/glycolipid metabolism	Lipoprotein glomerulopathy	CATG-12
913	H00927	Congenital disorders of metabolism	Congenital disorders of lipid/glycolipid metabolism	Chylomicron retention disease	CATG-10
914	H00930	Congenital disorders of metabolism	Congenital disorders of lipid/glycolipid metabolism	Hypoalphalipoproteinemia	CATG-7
915	H01065	Congenital disorders of metabolism	Congenital disorders of lipid/glycolipid metabolism	Pentosuria	CATG-10
916	H01101	Congenital disorders of metabolism	Congenital disorders of lipid/glycolipid metabolism	Combined lipase deficiency	CATG-0
917	H01126	Congenital disorders of metabolism	Congenital disorders of lipid/glycolipid metabolism	Familial renal glucosuria	CATG-9
918	H01489	Congenital disorders of metabolism	Congenital disorders of lipid/glycolipid metabolism	Inherited glycosylphosphatidylinositol deficiencies	CATG-9
919	H01127	Congenital disorders of metabolism	Congenital disorders of lipid/glycolipid metabolism	PIGM-congenital disorder of glycosylation	CATG-9
920	H01485	Congenital disorders of metabolism	Congenital disorders of lipid/glycolipid metabolism	Autosomal recessive mental retardation-42	CATG-0
921	H01486	Congenital disorders of metabolism	Congenital disorders of lipid/glycolipid metabolism	Multiple congenital anomalies-hypotonia-seizures syndrome	CATG-9
922	H01487	Congenital disorders of metabolism	Congenital disorders of lipid/glycolipid metabolism	CHIME syndrome	CATG-0
923	H01488	Congenital disorders of metabolism	Congenital disorders of lipid/glycolipid metabolism	Hyperphosphatasia with mental retardation syndrome	CATG-6
924	H01189	Congenital disorders of metabolism	Congenital disorders of lipid/glycolipid metabolism	Transaldolase deficiency	CATG-10
925	H01199	Congenital disorders of metabolism	Congenital disorders of lipid/glycolipid metabolism	Hyperalphalipoproteinemia	CATG-9
926	H01290	Congenital disorders of metabolism	Congenital disorders of lipid/glycolipid metabolism	Acute recurrent myoglobinuria	CATG-2
927	H01297	Congenital disorders of metabolism	Congenital disorders of lipid/glycolipid metabolism	Neutral lipid storage disease with myopathy	CATG-9
928	H01589	Congenital disorders of metabolism	Congenital disorders of lipid/glycolipid metabolism	Systemic primary carnitine deficiency	CATG-9
929	H01784	Congenital disorders of metabolism	Congenital disorders of lipid/glycolipid metabolism	Primary hyperchylomicronemia	CATG-7
930	H01918	Congenital disorders of metabolism	Congenital disorders of lipid/glycolipid metabolism	Familial autosomal recessive hypercholesterolemia	CATG-5
931	H00118	Congenital disorders of metabolism	Congenital disorders of glycan/glycoprotein metabolism	Congenital disorders of glycosylation type I	CATG-9
932	H00119	Congenital disorders of metabolism	Congenital disorders of glycan/glycoprotein metabolism	Congenital disorders of glycosylation type II	CATG-9
933	H00128	Congenital disorders of metabolism	Congenital disorders of glycan/glycoprotein metabolism	Mucopolysaccharidosis type I	CATG-0
934	H00129	Congenital disorders of metabolism	Congenital disorders of glycan/glycoprotein metabolism	Mucopolysaccharidosis type II	CATG-9
935	H00130	Congenital disorders of metabolism	Congenital disorders of glycan/glycoprotein metabolism	Mucopolysaccharidosis type III	CATG-17
936	H00123	Congenital disorders of metabolism	Congenital disorders of glycan/glycoprotein metabolism	Mucopolysaccharidosis type IV	CATG-9
937	H00131	Congenital disorders of metabolism	Congenital disorders of glycan/glycoprotein metabolism	Mucopolysaccharidosis type VI	CATG-0
938	H00132	Congenital disorders of metabolism	Congenital disorders of glycan/glycoprotein metabolism	Mucopolysaccharidosis type VII	CATG-9
939	H00133	Congenital disorders of metabolism	Congenital disorders of glycan/glycoprotein metabolism	Mucopolysaccharidosis type IX	CATG-8
940	H00143	Congenital disorders of metabolism	Congenital disorders of glycan/glycoprotein metabolism	Mucolipidosis II	CATG-9
941	H00139	Congenital disorders of metabolism	Congenital disorders of glycan/glycoprotein metabolism	alpha-Mannosidosis	CATG-9
942	H00140	Congenital disorders of metabolism	Congenital disorders of glycan/glycoprotein metabolism	beta-Mannosidosis	CATG-0
943	H00141	Congenital disorders of metabolism	Congenital disorders of glycan/glycoprotein metabolism	Fucosidosis	CATG-5
944	H00142	Congenital disorders of metabolism	Congenital disorders of glycan/glycoprotein metabolism	Sialidosis	CATG-9
945	H00276	Congenital disorders of metabolism	Congenital disorders of glycan/glycoprotein metabolism	Galactosialidosis	CATG-9
946	H00145	Congenital disorders of metabolism	Congenital disorders of glycan/glycoprotein metabolism	Aspartylglucosaminuria	CATG-11
947	H00120	Congenital disorders of metabolism	Congenital disorders of glycan/glycoprotein metabolism	Muscular dystrophy-dystroglycanopathy type A	CATG-9
948	H01960	Congenital disorders of metabolism	Congenital disorders of glycan/glycoprotein metabolism	Muscular dystrophy-dystroglycanopathy type B	CATG-17
949	H01961	Congenital disorders of metabolism	Congenital disorders of glycan/glycoprotein metabolism	Congenital muscular dystrophy type 1C	CATG-0
950	H00122	Congenital disorders of metabolism	Congenital disorders of glycan/glycoprotein metabolism	Multiple exostoses	CATG-9
951	H00147	Congenital disorders of metabolism	Congenital disorders of glycan/glycoprotein metabolism	Sialuria	CATG-7
952	H00692	Congenital disorders of metabolism	Congenital disorders of glycan/glycoprotein metabolism	Lowe syndrome	CATG-14
953	H00996	Congenital disorders of metabolism	Congenital disorders of glycan/glycoprotein metabolism	Amish infantile epilepsy syndrome	CATG-9
954	H01188	Congenital disorders of metabolism	Congenital disorders of glycan/glycoprotein metabolism	Tn syndrome	CATG-9
955	H01497	Congenital disorders of metabolism	Congenital disorders of glycan/glycoprotein metabolism	Temtamy preaxial brachydactyly syndrome	CATG-0
956	H01498	Congenital disorders of metabolism	Congenital disorders of glycan/glycoprotein metabolism	Multiple joint dislocations, short stature, craniofacial dysmorphism, and congenital heart defects	CATG-9
957	H00167	Congenital disorders of metabolism	Congenital disorders of amino acid metabolism	Phenylketonuria	CATG-1
958	H00165	Congenital disorders of metabolism	Congenital disorders of amino acid metabolism	Tyrosinemia	CATG-1
959	H00163	Congenital disorders of metabolism	Congenital disorders of amino acid metabolism	Alkaptonuria	CATG-14
960	H00166	Congenital disorders of metabolism	Congenital disorders of amino acid metabolism	Hermansky-Pudlak syndrome	CATG-5
961	H00168	Congenital disorders of metabolism	Congenital disorders of amino acid metabolism	Oculocutaneous albinism	CATG-9
962	H00169	Congenital disorders of metabolism	Congenital disorders of amino acid metabolism	Ocular albinism	CATG-1
963	H00170	Congenital disorders of metabolism	Congenital disorders of amino acid metabolism	Piebaldism	CATG-1
964	H00171	Congenital disorders of metabolism	Congenital disorders of amino acid metabolism	Histidinemia	CATG-0
965	H00172	Congenital disorders of metabolism	Congenital disorders of amino acid metabolism	Maple syrup urine disease	CATG-17
966	H00173	Congenital disorders of metabolism	Congenital disorders of amino acid metabolism	Isovaleric acidemia	CATG-10
967	H00181	Congenital disorders of metabolism	Congenital disorders of amino acid metabolism	3-Methylcrotonylglycinuria	CATG-9
968	H00175	Congenital disorders of metabolism	Congenital disorders of amino acid metabolism	Propionic acidemia	CATG-9
969	H00174	Congenital disorders of metabolism	Congenital disorders of amino acid metabolism	Methylmalonic aciduria	CATG-9
970	H00179	Congenital disorders of metabolism	Congenital disorders of amino acid metabolism	3-Hydroxy-3-methylglutaryl-CoA lyase deficiency	CATG-9
971	H00275	Congenital disorders of metabolism	Congenital disorders of amino acid metabolism	Cystinosis	CATG-0
972	H00182	Congenital disorders of metabolism	Congenital disorders of amino acid metabolism	Cystathioninuria	CATG-10
973	H00183	Congenital disorders of metabolism	Congenital disorders of amino acid metabolism	Homocystinuria	CATG-10
974	H00184	Congenital disorders of metabolism	Congenital disorders of amino acid metabolism	Hypermethioninemia	CATG-10
975	H00164	Congenital disorders of metabolism	Congenital disorders of amino acid metabolism	Carbamoyl phosphate synthetase I deficiency	CATG-9
976	H00185	Congenital disorders of metabolism	Congenital disorders of amino acid metabolism	Citrullinemia	CATG-17
977	H00186	Congenital disorders of metabolism	Congenital disorders of amino acid metabolism	Hyperargininemia	CATG-2
978	H00178	Congenital disorders of metabolism	Congenital disorders of amino acid metabolism	Glutaric acidemia	CATG-17
979	H00188	Congenital disorders of metabolism	Congenital disorders of amino acid metabolism	Hyperlysinemia	CATG-14
980	H00187	Congenital disorders of metabolism	Congenital disorders of amino acid metabolism	Ornithine transcarbamylase deficiency	CATG-9
981	H00189	Congenital disorders of metabolism	Congenital disorders of amino acid metabolism	Ornithinaemia	CATG-10
982	H00190	Congenital disorders of metabolism	Congenital disorders of amino acid metabolism	Hyperprolinemia	CATG-2
983	H00191	Congenital disorders of metabolism	Congenital disorders of amino acid metabolism	Nonketotic hyperglycinemia	CATG-2
984	H00074	Congenital disorders of metabolism	Congenital disorders of amino acid metabolism	Canavan disease	CATG-5
985	H00548	Congenital disorders of metabolism	Congenital disorders of amino acid metabolism	Brunner syndrome	CATG-9
986	H00754	Congenital disorders of metabolism	Congenital disorders of amino acid metabolism	3-Methylglutaconic aciduria	CATG-9
987	H00834	Congenital disorders of metabolism	Congenital disorders of amino acid metabolism	Guanidinoacetate methyltransferase deficiency	CATG-2
988	H00835	Congenital disorders of metabolism	Congenital disorders of amino acid metabolism	Succinic semialdehyde dehydrogenase deficiency	CATG-10
989	H00849	Congenital disorders of metabolism	Congenital disorders of amino acid metabolism	Creatine deficiency syndrome	CATG-2
990	H00899	Congenital disorders of metabolism	Congenital disorders of amino acid metabolism	Lysinuric protein intolerance	CATG-9
991	H00901	Congenital disorders of metabolism	Congenital disorders of amino acid metabolism	Cystinuria	CATG-8
992	H00905	Congenital disorders of metabolism	Congenital disorders of amino acid metabolism	Iminoglycinuria	CATG-5
993	H00911	Congenital disorders of metabolism	Congenital disorders of amino acid metabolism	Dicarboxylic aminoaciduria	CATG-9
994	H00923	Congenital disorders of metabolism	Congenital disorders of amino acid metabolism	Congenital systemic glutamine deficiency	CATG-2
995	H00925	Congenital disorders of metabolism	Congenital disorders of amino acid metabolism	2-Methyl-3-hydroxybutyryl-CoA dehydrogenase (MHBD) deficiency	CATG-10
996	H01003	Congenital disorders of metabolism	Congenital disorders of amino acid metabolism	Dimethylglycine dehydrogenase deficiency	CATG-0
997	H01028	Congenital disorders of metabolism	Congenital disorders of amino acid metabolism	Argininosuccinic aciduria	CATG-10
998	H01032	Congenital disorders of metabolism	Congenital disorders of amino acid metabolism	N-acetylglutamate synthase (NAGS) deficiency	CATG-0
999	H01079	Congenital disorders of metabolism	Congenital disorders of amino acid metabolism	3-Phosphoglycerate dehydrogenase (3-PGDH) deficiency	CATG-16
1000	H01082	Congenital disorders of metabolism	Congenital disorders of amino acid metabolism	Phosphoserine aminotransferase deficiency	CATG-10
1001	H01076	Congenital disorders of metabolism	Congenital disorders of amino acid metabolism	Alpha-methylacetoacetic aciduria	CATG-9
1002	H01119	Congenital disorders of metabolism	Congenital disorders of amino acid metabolism	Prolidase deficiency	CATG-10
1003	H01121	Congenital disorders of metabolism	Congenital disorders of amino acid metabolism	Succinyl CoA:3-oxoacid CoA transferase (SCOT) deficiency	CATG-10
1004	H01123	Congenital disorders of metabolism	Congenital disorders of amino acid metabolism	HMG-CoA synthase deficiency	CATG-5
1005	H01187	Congenital disorders of metabolism	Congenital disorders of amino acid metabolism	Tietz syndrome	CATG-2
1006	H01198	Congenital disorders of metabolism	Congenital disorders of amino acid metabolism	Fanconi renotubular syndrome	CATG-5
1007	H01225	Congenital disorders of metabolism	Congenital disorders of amino acid metabolism	D-2-hydroxyglutaric aciduria	CATG-17
1008	H01237	Congenital disorders of metabolism	Congenital disorders of amino acid metabolism	Sulfite oxidase deficiency	CATG-9
1009	H01242	Congenital disorders of metabolism	Congenital disorders of amino acid metabolism	Saccharopinuria	CATG-14
1010	H01257	Congenital disorders of metabolism	Congenital disorders of amino acid metabolism	GABA-transaminase deficiency	CATG-10
1011	H01262	Congenital disorders of metabolism	Congenital disorders of amino acid metabolism	Formiminotransferase deficiency	CATG-5
1012	H01279	Congenital disorders of metabolism	Congenital disorders of amino acid metabolism	Isobutyryl-CoA dehydrogenase deficiency	CATG-14
1013	H01280	Congenital disorders of metabolism	Congenital disorders of amino acid metabolism	L-2-hydroxyglutaric aciduria	CATG-11
1014	H01283	Congenital disorders of metabolism	Congenital disorders of amino acid metabolism	Malonyl-CoA decarboxylase deficiency	CATG-0
1015	H01285	Congenital disorders of metabolism	Congenital disorders of amino acid metabolism	Methylcobalamin deficiency type G	CATG-14
1016	H00668	Congenital disorders of metabolism	Congenital disorders of amino acid metabolism	Anemia due to disorders of glutathione metabolism	CATG-10
1017	H01375	Congenital disorders of metabolism	Congenital disorders of amino acid metabolism	Glucose 6-phosphate dehydrogenase deficiency	CATG-10
1018	H01386	Congenital disorders of metabolism	Congenital disorders of amino acid metabolism	Asparagine synthetase deficiency	CATG-10
1019	H01398	Congenital disorders of metabolism	Congenital disorders of amino acid metabolism	Primary hyperammonemic disorders (Urea cycle disorders)	CATG-17
1020	H01400	Congenital disorders of metabolism	Congenital disorders of amino acid metabolism	Secondary hyperammonemia	CATG-17
1021	H01583	Congenital disorders of metabolism	Congenital disorders of amino acid metabolism	Hydroxykynureninuria	CATG-10
1022	H02087	Congenital disorders of metabolism	Congenital disorders of amino acid metabolism	Vertebral, cardiac, renal, and limb defects syndrome	CATG-2
1023	H02109	Congenital disorders of metabolism	Congenital disorders of amino acid metabolism	Combined malonic and methylmalonic aciduria	CATG-0
1024	H02116	Congenital disorders of metabolism	Congenital disorders of amino acid metabolism	Phosphoserine phosphatase deficiency	CATG-10
1025	H02117	Congenital disorders of metabolism	Congenital disorders of amino acid metabolism	Neu-Laxova syndrome	CATG-16
1026	H02136	Congenital disorders of metabolism	Congenital disorders of amino acid metabolism	Branched-chain ketoacid dehydrogenase kinase deficiency	CATG-9
1027	H00194	Congenital disorders of metabolism	Congenital disorders of nucleotide metabolism	Lesch-Nyhan syndrome	CATG-10
1028	H00195	Congenital disorders of metabolism	Congenital disorders of nucleotide metabolism	Adenine phosphoribosyltransferase deficiency	CATG-10
1029	H00197	Congenital disorders of metabolism	Congenital disorders of nucleotide metabolism	Adenylosuccinate lyase deficiency	CATG-10
1030	H00192	Congenital disorders of metabolism	Congenital disorders of nucleotide metabolism	Xanthinuria	CATG-4
1031	H00196	Congenital disorders of metabolism	Congenital disorders of nucleotide metabolism	Phosphoribosylpyrophosphate synthetase superactivity	CATG-10
1032	H00198	Congenital disorders of metabolism	Congenital disorders of nucleotide metabolism	Orotic aciduria	CATG-10
1033	H00193	Congenital disorders of metabolism	Congenital disorders of nucleotide metabolism	Dihydropyrimidine dehydrogenase deficiency	CATG-10
1034	H00199	Congenital disorders of metabolism	Congenital disorders of nucleotide metabolism	Dihydropyrimidinase deficiency	CATG-5
1035	H00200	Congenital disorders of metabolism	Congenital disorders of nucleotide metabolism	Beta-ureidopropionase deficiency	CATG-0
1036	H00964	Congenital disorders of metabolism	Congenital disorders of nucleotide metabolism	Thiopurine S-methyltransferase deficiency (TPMT deficiency)	CATG-5
1037	H00966	Congenital disorders of metabolism	Congenital disorders of nucleotide metabolism	AICA-ribosiduria	CATG-10
1038	H01135	Congenital disorders of metabolism	Congenital disorders of nucleotide metabolism	Ribose 5-phosphate isomerase deficiency	CATG-10
1039	H00180	Congenital disorders of metabolism	Congenital disorders of cofactor/vitamin metabolism	Holocarboxylase synthetase deficiency	CATG-9
1040	H01763	Congenital disorders of metabolism	Congenital disorders of cofactor/vitamin metabolism	Porphyria	CATG-17
1041	H00201	Congenital disorders of metabolism	Congenital disorders of cofactor/vitamin metabolism	Erythropoietic porphyria	CATG-17
1042	H00202	Congenital disorders of metabolism	Congenital disorders of cofactor/vitamin metabolism	Hepatic porphyria	CATG-10
1043	H00208	Congenital disorders of metabolism	Congenital disorders of cofactor/vitamin metabolism	Hyperbilirubinemia	CATG-9
1044	H02054	Congenital disorders of metabolism	Congenital disorders of cofactor/vitamin metabolism	Crigler-Najjar syndrome	CATG-9
1045	H02055	Congenital disorders of metabolism	Congenital disorders of cofactor/vitamin metabolism	Gilbert syndrome	CATG-9
1046	H02056	Congenital disorders of metabolism	Congenital disorders of cofactor/vitamin metabolism	Dubin-Johnson syndrome	CATG-9
1047	H02057	Congenital disorders of metabolism	Congenital disorders of cofactor/vitamin metabolism	Rotor syndrome	CATG-9
1048	H00213	Congenital disorders of metabolism	Congenital disorders of cofactor/vitamin metabolism	Hypophosphatasia	CATG-9
1049	H00981	Congenital disorders of metabolism	Congenital disorders of cofactor/vitamin metabolism	Ataxia with isolated vitamin E deficiency (AVED)	CATG-5
1050	H01143	Congenital disorders of metabolism	Congenital disorders of cofactor/vitamin metabolism	Vitamin D-dependent rickets	CATG-2
1051	H01197	Congenital disorders of metabolism	Congenital disorders of cofactor/vitamin metabolism	Dihydrofolate reductase deficiency	CATG-2
1052	H01182	Congenital disorders of metabolism	Congenital disorders of cofactor/vitamin metabolism	Biotinidase deficiency	CATG-9
1053	H00218	Congenital disorders of metabolism	Congenital disorders of ion transport and metabolism	Cystic fibrosis	CATG-9
1054	H00209	Congenital disorders of metabolism	Congenital disorders of ion transport and metabolism	Menkes syndrome	CATG-9
1055	H00210	Congenital disorders of metabolism	Congenital disorders of ion transport and metabolism	Wilson disease	CATG-9
1056	H00212	Congenital disorders of metabolism	Congenital disorders of ion transport and metabolism	Acrodermatitis enteropathica	CATG-9
1057	H00211	Congenital disorders of metabolism	Congenital disorders of ion transport and metabolism	Hemochromatosis (HFE)	CATG-9
1058	H00214	Congenital disorders of metabolism	Congenital disorders of ion transport and metabolism	Hypophosphatemic rickets	CATG-1
1059	H02138	Congenital disorders of metabolism	Congenital disorders of ion transport and metabolism	Hereditary hypophophatemic rickets with hypercalciuria	CATG-0
1060	H02139	Congenital disorders of metabolism	Congenital disorders of ion transport and metabolism	Autosomal recessive hypophosphatemic rickets	CATG-2
1061	H02141	Congenital disorders of metabolism	Congenital disorders of ion transport and metabolism	Autosomal dominant hypophosphatemic rickets	CATG-5
1062	H02142	Congenital disorders of metabolism	Congenital disorders of ion transport and metabolism	X-linked recessive hypophosphatemic rickets	CATG-0
1063	H02143	Congenital disorders of metabolism	Congenital disorders of ion transport and metabolism	X-linked dominant hypophosphatemic rickets	CATG-10
1064	H00215	Congenital disorders of metabolism	Congenital disorders of ion transport and metabolism	Periodic paralysis	CATG-4
1065	H00745	Congenital disorders of metabolism	Congenital disorders of ion transport and metabolism	Hyperkalemic periodic paralysis (HyperPP)	CATG-5
1066	H00746	Congenital disorders of metabolism	Congenital disorders of ion transport and metabolism	Hypokalemic periodic paralysis (HypoPP)	CATG-7
1067	H00748	Congenital disorders of metabolism	Congenital disorders of ion transport and metabolism	Andersen-Tawil syndrome	CATG-0
1068	H01190	Congenital disorders of metabolism	Congenital disorders of ion transport and metabolism	Transcobalamin II deficiency	CATG-5
1069	H01302	Congenital disorders of metabolism	Congenital disorders of ion transport and metabolism	Hyperchlorhidrosis isolated (HCHLH)	CATG-0
1070	H01859	Congenital disorders of metabolism	Congenital disorders of ion transport and metabolism	Occipital horn syndrome	CATG-9
1071	H01935	Congenital disorders of metabolism	Congenital disorders of ion transport and metabolism	Familial hypercholanemia	CATG-7
1072	H02026	Congenital disorders of metabolism	Congenital disorders of ion transport and metabolism	Familial hypocalciuric hypercalcemia	CATG-1
1073	H00149	Congenital disorders of metabolism	Lysosomal storage diseases	Neuronal ceroid lipofuscinosis	CATG-9
1074	H00125	Congenital disorders of metabolism	Lysosomal storage diseases	Fabry disease	CATG-10
1075	H00128	Congenital disorders of metabolism	Lysosomal storage diseases	Mucopolysaccharidosis	CATG-9
1076	H00128	Congenital disorders of metabolism	Lysosomal storage diseases	Mucopolysaccharidosis type I	CATG-0
1077	H00129	Congenital disorders of metabolism	Lysosomal storage diseases	Mucopolysaccharidosis type II	CATG-9
1078	H00130	Congenital disorders of metabolism	Lysosomal storage diseases	Mucopolysaccharidosis type III	CATG-17
1079	H00123	Congenital disorders of metabolism	Lysosomal storage diseases	Mucopolysaccharidosis type IV	CATG-9
1080	H00131	Congenital disorders of metabolism	Lysosomal storage diseases	Mucopolysaccharidosis type VI	CATG-0
1081	H00132	Congenital disorders of metabolism	Lysosomal storage diseases	Mucopolysaccharidosis type VII	CATG-9
1082	H00133	Congenital disorders of metabolism	Lysosomal storage diseases	Mucopolysaccharidosis type IX	CATG-8
1083	H00422	Congenital disorders of metabolism	Lysosomal storage diseases	Glycoproteinoses	CATG-9
1084	H00142	Congenital disorders of metabolism	Lysosomal storage diseases	Sialidosis	CATG-9
1085	H00276	Congenital disorders of metabolism	Lysosomal storage diseases	Galactosialidosis	CATG-9
1086	H00139	Congenital disorders of metabolism	Lysosomal storage diseases	alpha-Mannosidosis	CATG-9
1087	H00140	Congenital disorders of metabolism	Lysosomal storage diseases	beta-Mannosidosis	CATG-0
1088	H00145	Congenital disorders of metabolism	Lysosomal storage diseases	Aspartylglucosaminuria	CATG-11
1089	H00141	Congenital disorders of metabolism	Lysosomal storage diseases	Fucosidosis	CATG-5
1090	H00146	Congenital disorders of metabolism	Lysosomal storage diseases	Alpha-N-acetylgalactosaminidase deficiency	CATG-9
1091	H00423	Congenital disorders of metabolism	Lysosomal storage diseases	Sphingolipidosis	CATG-9
1092	H00127	Congenital disorders of metabolism	Lysosomal storage diseases	Metachromatic leukodystrophy	CATG-9
1093	H00135	Congenital disorders of metabolism	Lysosomal storage diseases	Krabbe disease	CATG-15
1094	H00424	Congenital disorders of metabolism	Lysosomal storage diseases	Defects in the degradation of sphingomyelin	CATG-9
1095	H00137	Congenital disorders of metabolism	Lysosomal storage diseases	Niemann-Pick disease type A/B	CATG-9
1096	H00138	Congenital disorders of metabolism	Lysosomal storage diseases	Farber lipogranulomatosis	CATG-11
1097	H00425	Congenital disorders of metabolism	Lysosomal storage diseases	Lysosomal cysteine protease deficiencies	CATG-10
1098	H00274	Congenital disorders of metabolism	Lysosomal storage diseases	Papillon-Lefevre syndrome	CATG-10
1099	H00273	Congenital disorders of metabolism	Lysosomal storage diseases	Pycnodysostosis	CATG-11
1100	H00426	Congenital disorders of metabolism	Lysosomal storage diseases	Gangliosidosis	CATG-10
1101	H00281	Congenital disorders of metabolism	Lysosomal storage diseases	GM1 gangliosidosis	CATG-12
1102	H00124	Congenital disorders of metabolism	Lysosomal storage diseases	GM2 gangliosidoses	CATG-10
1103	H02016	Congenital disorders of metabolism	Lysosomal storage diseases	Tay-Sachs disease	CATG-10
1104	H02017	Congenital disorders of metabolism	Lysosomal storage diseases	Sandhoff disease	CATG-10
1105	H00126	Congenital disorders of metabolism	Lysosomal storage diseases	Gaucher disease	CATG-9
1106	H00136	Congenital disorders of metabolism	Lysosomal storage diseases	Niemann-Pick disease type C	CATG-7
1107	H00143	Congenital disorders of metabolism	Lysosomal storage diseases	Mucolipidosis II	CATG-9
1108	H02130	Congenital disorders of metabolism	Lysosomal storage diseases	Mucolipidosis III	CATG-9
1109	H00144	Congenital disorders of metabolism	Lysosomal storage diseases	Mucolipidosis IV	CATG-9
1110	H00148	Congenital disorders of metabolism	Lysosomal storage diseases	Lysosomal acid lipase deficiency	CATG-0
1111	H00150	Congenital disorders of metabolism	Lysosomal storage diseases	Danon disease	CATG-9
1112	H00275	Congenital disorders of metabolism	Lysosomal storage diseases	Cystinosis	CATG-0
1113	H00147	Congenital disorders of metabolism	Lysosomal storage diseases	Sialuria	CATG-7
1114	H01113	Congenital disorders of metabolism	Lysosomal storage diseases	Acid phosphatase deficiency	CATG-9
1115	H01239	Congenital disorders of metabolism	Lysosomal storage diseases	Combined SAP deficiency	CATG-9
1116	H00205	Congenital disorders of metabolism	Peroxisomal diseases	Peroxisome biogenesis disorder	CATG-9
1117	H01342	Congenital disorders of metabolism	Peroxisomal diseases	Zellweger syndrome	CATG-9
1118	H00177	Congenital disorders of metabolism	Peroxisomal diseases	Neonatal adrenoleukodystrophy	CATG-9
1119	H00204	Congenital disorders of metabolism	Peroxisomal diseases	Infantile Refsum disease	CATG-9
1120	H00075	Congenital disorders of metabolism	Peroxisomal diseases	Refsum disease	CATG-9
1121	H00207	Congenital disorders of metabolism	Peroxisomal diseases	Rhizomelic chondrodysplasia punctata	CATG-9
1122	H00407	Congenital disorders of metabolism	Peroxisomal diseases	Peroxisomal beta-oxidation enzyme deficiency	CATG-17
1123	H02096	Congenital disorders of metabolism	Peroxisomal diseases	Peroxisomal acyl-CoA oxidase deficiency	CATG-9
1124	H02098	Congenital disorders of metabolism	Peroxisomal diseases	D-bifunctional protein deficiency	CATG-10
1125	H00176	Congenital disorders of metabolism	Peroxisomal diseases	Adrenoleukodystrophy	CATG-9
1126	H00203	Congenital disorders of metabolism	Peroxisomal diseases	Acatalasemia	CATG-10
1127	H02099	Congenital disorders of metabolism	Peroxisomal diseases	Alpha-methylacyl-CoA racemase deficiency	CATG-2
1128	H02100	Congenital disorders of metabolism	Peroxisomal diseases	Peroxisomal fatty acyl-CoA reductase 1 disorder	CATG-0
1129	H00473	Congenital disorders of metabolism	Mitochondrial diseases	Mitochondrial complex I deficiency	CATG-9
1130	H02005	Congenital disorders of metabolism	Mitochondrial diseases	Mitochondrial complex II deficiency	CATG-9
1131	H02086	Congenital disorders of metabolism	Mitochondrial diseases	Mitochondrial complex III deficiency	CATG-9
1132	H01368	Congenital disorders of metabolism	Mitochondrial diseases	Cytochrome c oxidase (COX) deficiency	CATG-6
1133	H00891	Congenital disorders of metabolism	Mitochondrial diseases	Combined oxidative phosphorylation deficiency	CATG-6
1134	H01369	Congenital disorders of metabolism	Mitochondrial diseases	ATP synthase deficiency	CATG-6
1135	H00469	Congenital disorders of metabolism	Mitochondrial diseases	Mitochondrial DNA depletion syndrome	CATG-9
1136	H00898	Congenital disorders of metabolism	Mitochondrial diseases	Myopathy with lactic acidosis and sideroblastic anaemia	CATG-4
1137	H01347	Congenital disorders of metabolism	Mitochondrial diseases	MELAS Syndrome	CATG-9
1138	H01354	Congenital disorders of metabolism	Mitochondrial diseases	Leigh syndrome	CATG-9
1139	H01355	Congenital disorders of metabolism	Mitochondrial diseases	Kearns-Sayre syndrome	CATG-6
1140	H00068	Congenital disorders of metabolism	Mitochondrial diseases	Leber hereditary optic atrophy	CATG-9
1141	H01365	Congenital disorders of metabolism	Mitochondrial diseases	Leber hereditary optic neuropathy and dystonia	CATG-9
1142	H01118	Congenital disorders of metabolism	Mitochondrial diseases	Progressive external ophthalmoplegia	CATG-15
1143	H01348	Congenital disorders of metabolism	Mitochondrial diseases	Mitochondrial phosphate carrier deficiency	CATG-9
1144	H01349	Congenital disorders of metabolism	Mitochondrial diseases	Methacrylic aciduria	CATG-10
1145	H01351	Congenital disorders of metabolism	Mitochondrial diseases	Spastic ataxia	CATG-17
1146	H01352	Congenital disorders of metabolism	Mitochondrial diseases	Mitochondrial trifunctional protein deficiency	CATG-17
1147	H01356	Congenital disorders of metabolism	Mitochondrial diseases	Myoclonic Epilepsy and Ragged-Red Fiber Disease	CATG-9
1148	H01363	Congenital disorders of metabolism	Mitochondrial diseases	NARP syndrome	CATG-0
1149	H01364	Congenital disorders of metabolism	Mitochondrial diseases	3-Hydroxyacyl-CoA dehydrogenase deficiency	CATG-10
1150	H01123	Congenital disorders of metabolism	Mitochondrial diseases	HMG-CoA synthase deficiency	CATG-5
1151	H01367	Congenital disorders of metabolism	Mitochondrial diseases	Infantile liver failure	CATG-16
1152	H01381	Congenital disorders of metabolism	Mitochondrial diseases	Antithrombin III deficiency	CATG-9
1153	H01383	Congenital disorders of metabolism	Mitochondrial diseases	Hyperlipoproteinemia type IIa	CATG-5
1154	H01384	Congenital disorders of metabolism	Mitochondrial diseases	The ataxia neuropathy spectrum	CATG-9
1155	H01389	Congenital disorders of metabolism	Mitochondrial diseases	Alpers syndrome	CATG-9
1156	H01390	Congenital disorders of metabolism	Mitochondrial diseases	Mitochondrial neurogastrointestinal encephalomyopathy	CATG-15
1157	H01200	Congenital disorders of metabolism	Mitochondrial diseases	Fatal infantile cardioencephalomyopathy	CATG-6
1158	H01395	Congenital disorders of metabolism	Mitochondrial diseases	POLG related disorders	CATG-9
1159	H01894	Congenital disorders of metabolism	Mitochondrial diseases	Multiple mitochondrial dysfunctions syndrome	CATG-6
1160	H01900	Congenital disorders of metabolism	Mitochondrial diseases	Encephalopathy due to defective mitochondrial and peroxisomal fission	CATG-17
1161	H01022	Congenital disorders of metabolism	Mitochondrial diseases	Diseases of the tricarboxylic acid cycle	CATG-17
1162	H02004	Congenital disorders of metabolism	Mitochondrial diseases	Fumarase deficiency	CATG-10
1163	H02006	Congenital disorders of metabolism	Mitochondrial diseases	Alpha-ketoglutarate dehydrogenase complex deficiency	CATG-17
1164	H02007	Congenital disorders of metabolism	Mitochondrial diseases	GRACILE syndrome	CATG-9
1165	H01929	Congenital disorders of metabolism	Mitochondrial diseases	2,4-Dienoyl-CoA reductase deficiency	CATG-9
1166	H02085	Congenital disorders of metabolism	Mitochondrial diseases	Acyl-CoA dehydrogenase 9 deficiency	CATG-9
1167	H00989	Congenital disorders of metabolism	Mitochondrial diseases	Mohr-Tranebjaerg syndrome	CATG-5
1168	H00820	Congenital disorders of metabolism	Mitochondrial diseases	Bjornstad syndrome	CATG-9
1169	H00418	Congenital disorders of metabolism	Other congenital disorders of metabolism	Bardet-Biedl syndrome	CATG-14
1170	H00419	Congenital disorders of metabolism	Other congenital disorders of metabolism	Congenital generalized lipodystrophy	CATG-9
1171	H00420	Congenital disorders of metabolism	Other congenital disorders of metabolism	Familial partial lipodystrophy	CATG-4
1172	H00759	Congenital disorders of metabolism	Other congenital disorders of metabolism	Waardenburg syndrome	CATG-2
1173	H00967	Congenital disorders of metabolism	Other congenital disorders of metabolism	Adiponectin deficiency	CATG-10
1174	H00988	Congenital disorders of metabolism	Other congenital disorders of metabolism	Enterokinase deficiency	CATG-0
1175	H01108	Congenital disorders of metabolism	Other congenital disorders of metabolism	CD36 deficiency	CATG-5
1176	H01168	Congenital disorders of metabolism	Other congenital disorders of metabolism	Sea-blue histiocyte disease	CATG-12
1177	H01193	Congenital disorders of metabolism	Other congenital disorders of metabolism	Familial tumoral calcinosis	CATG-13
1178	H01171	Congenital disorders of metabolism	Other congenital disorders of metabolism	Poor drug metabolism	CATG-9
1179	H01205	Congenital disorders of metabolism	Other congenital disorders of metabolism	Coumarin resistance	CATG-9
1180	H01210	Congenital disorders of metabolism	Other congenital disorders of metabolism	Hypomagnesemia	CATG-5
1181	H00245	Congenital disorders of metabolism	Other congenital disorders of metabolism	Calcium sensing receptor (CASR) related disease	CATG-2
1182	H01371	Congenital disorders of metabolism	Other congenital disorders of metabolism	Hypercalcemia infantile	CATG-0
1183	H01230	Congenital disorders of metabolism	Other congenital disorders of metabolism	Adult-onset autosomal dominant leukodystrophy	CATG-16
1184	H01231	Congenital disorders of metabolism	Other congenital disorders of metabolism	Biotin-responsive basal ganglia disease	CATG-0
1185	H01234	Congenital disorders of metabolism	Other congenital disorders of metabolism	Trimethylaminuria	CATG-9
1186	H01248	Congenital disorders of metabolism	Other congenital disorders of metabolism	Erythrocyte lactate transporter defect	CATG-9
1187	H01249	Congenital disorders of metabolism	Other congenital disorders of metabolism	Ethylmalonic encephalopathy	CATG-10
1188	H01266	Congenital disorders of metabolism	Other congenital disorders of metabolism	Hypercarotenemia and vitamin A deficiency	CATG-14
1189	H01267	Congenital disorders of metabolism	Other congenital disorders of metabolism	Familial hyperinsulinemic hypoglycemia	CATG-6
1190	H01268	Congenital disorders of metabolism	Other congenital disorders of metabolism	Hyperornithinemia-hyperammonemia-homocitrullinuria syndrome	CATG-9
1191	H01270	Congenital disorders of metabolism	Other congenital disorders of metabolism	Familial hypobetalipoproteinemia	CATG-7
1192	H01909	Congenital disorders of metabolism	Other congenital disorders of metabolism	Hypoinsulinemic hypoglycemia with hemihypertrophy	CATG-5
1193	H01936	Congenital disorders of metabolism	Other congenital disorders of metabolism	Hyperbiliverdinemia	CATG-5
1194	H02152	Congenital disorders of metabolism	Other congenital disorders of metabolism	Transient familial neonatal hyperbilirubinemia	CATG-9
1195	H00120	Congenital malformations	Congenital malformations of the nervous system	Muscular dystrophy-dystroglycanopathy type A	CATG-9
1196	H00269	Congenital malformations	Congenital malformations of the nervous system	Primary microcephaly	CATG-2
1197	H02132	Congenital malformations	Congenital malformations of the nervous system	Microcephaly syndrome	CATG-3
1198	H00990	Congenital malformations	Congenital malformations of the nervous system	Microcephaly, Amish type	CATG-0
1199	H00268	Congenital malformations	Congenital malformations of the nervous system	Lissencephaly	CATG-1
1200	H00270	Congenital malformations	Congenital malformations of the nervous system	Periventricular nodular heterotopia	CATG-7
1201	H00271	Congenital malformations	Congenital malformations of the nervous system	Polymicrogyria	CATG-6
1202	H00263	Congenital malformations	Congenital malformations of the nervous system	Acrocallosal syndrome	CATG-14
1203	H00839	Congenital malformations	Congenital malformations of the nervous system	Porencephaly	CATG-7
1204	H01160	Congenital malformations	Congenital malformations of the nervous system	Schizencephaly	CATG-3
1205	H00544	Congenital malformations	Congenital malformations of the nervous system	Septo-optic dysplasia	CATG-2
1206	H00267	Congenital malformations	Congenital malformations of the nervous system	Holoprosencephaly	CATG-15
1207	H00530	Congenital malformations	Congenital malformations of the nervous system	Joubert syndrome	CATG-9
1208	H00262	Congenital malformations	Congenital malformations of the nervous system	Spina bifida	CATG-4
1209	H00792	Congenital malformations	Congenital malformations of the nervous system	Warburg micro syndrome	CATG-9
1210	H01001	Congenital malformations	Congenital malformations of the nervous system	COACH syndrome	CATG-9
1211	H01034	Congenital malformations	Congenital malformations of the nervous system	L1 syndrome	CATG-5
1212	H01112	Congenital malformations	Congenital malformations of the nervous system	Polyhydramnios, megalencephaly, and symptomatic epilepsy	CATG-10
1213	H01211	Congenital malformations	Congenital malformations of the nervous system	MECP2-related severe neonatal encephalopathy	CATG-16
1214	H01251	Congenital malformations	Congenital malformations of the nervous system	Focal cortical dysplasia of Taylor	CATG-2
1215	H01677	Congenital malformations	Congenital malformations of the nervous system	Congenital hydrocephalus	CATG-1
1216	H01678	Congenital malformations	Congenital malformations of the nervous system	Dandy-Walker syndrome	CATG-11
1217	H01789	Congenital malformations	Congenital malformations of the nervous system	You-Hoover-Fong syndrome	CATG-2
1218	H01722	Congenital malformations	Congenital malformations of the nervous system	Galloway-Mowat syndrome	CATG-14
1219	H01811	Congenital malformations	Congenital malformations of the nervous system	Arima syndrome	CATG-14
1220	H01870	Congenital malformations	Congenital malformations of the nervous system	Microhydranencephaly	CATG-14
1221	H01881	Congenital malformations	Congenital malformations of the nervous system	Complex cortical dysplasia with other brain malformations	CATG-6
1222	H01921	Congenital malformations	Congenital malformations of the nervous system	MICPCH syndrome	CATG-5
1223	H01937	Congenital malformations	Congenital malformations of the nervous system	Multinucleated neurons, anhydramnios, renal dysplasia, cerebellar hypoplasia, and hydranencephaly	CATG-14
1224	H02118	Congenital malformations	Congenital malformations of the nervous system	Agnathia-otocephaly complex	CATG-2
1225	H02120	Congenital malformations	Congenital malformations of the nervous system	Anencephaly	CATG-14
1226	H02151	Congenital malformations	Congenital malformations of the nervous system	Hereditary congenital facial paresis	CATG-2
1227	H00620	Congenital malformations	Congenital malformations of eye	Axenfeld-Rieger syndrome	CATG-2
1228	H00635	Congenital malformations	Congenital malformations of eye	Aniridia	CATG-2
1229	H00662	Congenital malformations	Congenital malformations of eye	Ectopia lentis	CATG-5
1230	H00677	Congenital malformations	Congenital malformations of eye	Aplasia of lacrimal and salivary glands	CATG-5
1231	H00826	Congenital malformations	Congenital malformations of eye	Blepharophimosis-ptosis-epicanthus inversus syndrome	CATG-16
1232	H01027	Congenital malformations	Congenital malformations of eye	Anophthalmia and microphthalmia (A/M)	CATG-3
1233	H01029	Congenital malformations	Congenital malformations of eye	Cornea plana congenita	CATG-9
1234	H01075	Congenital malformations	Congenital malformations of eye	Peters anomaly	CATG-2
1235	H01114	Congenital malformations	Congenital malformations of eye	Ocular coloboma	CATG-2
1236	H01159	Congenital malformations	Congenital malformations of eye	Anterior segment dysgenesis	CATG-2
1237	H01203	Congenital malformations	Congenital malformations of eye	Primary congenital glaucoma	CATG-0
1238	H02045	Congenital malformations	Congenital malformations of eye	Norrie disease	CATG-5
1239	H02074	Congenital malformations	Congenital malformations of eye	Knobloch syndrome	CATG-9
1240	H01286	Congenital malformations	Congenital malformations of ear	Microtia hearing impairment and cleft palate (MHICP)	CATG-2
1241	H02115	Congenital malformations	Congenital malformations of ear	Congenital aural atresia	CATG-11
1242	H00516	Congenital malformations	Congenital malformations of face and neck	Cleft lip and/or cleft palate	CATG-2
1243	H00909	Congenital malformations	Congenital malformations of face and neck	Cleft palate with ankyloglossia	CATG-5
1244	H00817	Congenital malformations	Congenital malformations of face and neck	Branchiooculofacial syndrome	CATG-2
1245	H02126	Congenital malformations	Congenital malformations of face and neck	Mandibulofacial dysostosis with alopecia	CATG-9
1246	H00531	Congenital malformations	Congenital malformations of the circulatory system	Venous malformations	CATG-7
1247	H00554	Congenital malformations	Congenital malformations of the circulatory system	Bicuspid aortic valve	CATG-2
1248	H01272	Congenital malformations	Congenital malformations of the circulatory system	Hypoplastic left heart syndrome	CATG-3
1249	H01630	Congenital malformations	Congenital malformations of the circulatory system	Patent ductus arteriosus	CATG-2
1250	H02043	Congenital malformations	Congenital malformations of the circulatory system	Capillary malformation-arteriovenous malformation	CATG-5
1251	H02044	Congenital malformations	Congenital malformations of the circulatory system	Cutaneous and mucosal venous malformation	CATG-5
1252	H00463	Congenital malformations	Congenital malformations of the digestive system	Currarino syndrome	CATG-0
1253	H00545	Congenital malformations	Congenital malformations of the digestive system	Polycystic liver disease	CATG-9
1254	H00551	Congenital malformations	Congenital malformations of the digestive system	Alagille syndrome	CATG-9
1255	H00677	Congenital malformations	Congenital malformations of the digestive system	Aplasia of lacrimal and salivary glands	CATG-5
1256	H00724	Congenital malformations	Congenital malformations of the digestive system	White sponge nevus	CATG-5
1257	H00910	Congenital malformations	Congenital malformations of the digestive system	Hirschsprung disease	CATG-7
1258	H01477	Congenital malformations	Congenital malformations of the digestive system	Congenital short bowel syndrome	CATG-9
1259	H01805	Congenital malformations	Congenital malformations of the digestive system	Tricho-hepato-enteric syndrome	CATG-16
1260	H01869	Congenital malformations	Congenital malformations of the digestive system	Megacystis microcolon intestinal hypoperistalsis syndrome	CATG-16
1261	H00460	Congenital malformations	Congenital malformations of genital organs	Hand-foot-genital syndrome	CATG-0
1262	H01033	Congenital malformations	Congenital malformations of genital organs	Congenital bilateral absence of vas deferens	CATG-9
1263	H00261	Congenital malformations	Congenital malformations of the urinary system	Meckel syndrome	CATG-9
1264	H00537	Congenital malformations	Congenital malformations of the urinary system	Nephronophthisis	CATG-2
1265	H00538	Congenital malformations	Congenital malformations of the urinary system	Senior-Loken syndrome	CATG-14
1266	H00542	Congenital malformations	Congenital malformations of the urinary system	Polycystic kidney disease	CATG-13
1267	H00575	Congenital malformations	Congenital malformations of the urinary system	Renal tubular dysgenesis	CATG-9
1268	H00822	Congenital malformations	Congenital malformations of the urinary system	Renal agenesis and Renal adysplasia	CATG-4
1269	H01026	Congenital malformations	Congenital malformations of the urinary system	Renal coloboma syndrome	CATG-14
1270	H01728	Congenital malformations	Congenital malformations of the urinary system	Potter syndrome	CATG-9
1271	H02012	Congenital malformations	Congenital malformations of the urinary system	Medullary cystic kidney disease	CATG-5
1272	H00207	Congenital malformations	Congenital malformations of the musculoskeletal system	Rhizomelic chondrodysplasia punctata	CATG-9
1273	H00434	Congenital malformations	Congenital malformations of the musculoskeletal system	Camurati-Engelmann disease	CATG-2
1274	H00436	Congenital malformations	Congenital malformations of the musculoskeletal system	Osteopetrosis	CATG-9
1275	H00444	Congenital malformations	Congenital malformations of the musculoskeletal system	Osteopathia striata with cranial sclerosis	CATG-2
1276	H00445	Congenital malformations	Congenital malformations of the musculoskeletal system	Osteoarthritis with mild chondrodysplasia	CATG-5
1277	H00447	Congenital malformations	Congenital malformations of the musculoskeletal system	HEM skeletal dysplasia	CATG-16
1278	H00450	Congenital malformations	Congenital malformations of the musculoskeletal system	Worth type autosomal dominant osteosclerosis	CATG-9
1279	H00452	Congenital malformations	Congenital malformations of the musculoskeletal system	Buschke-Ollendorff syndrome	CATG-0
1280	H00456	Congenital malformations	Congenital malformations of the musculoskeletal system	Fronto-otopalatodigital syndromes	CATG-14
1281	H00459	Congenital malformations	Congenital malformations of the musculoskeletal system	Synpolydactyly	CATG-1
1282	H00461	Congenital malformations	Congenital malformations of the musculoskeletal system	Ischiocoxopodopatellar syndrome	CATG-0
1283	H00462	Congenital malformations	Congenital malformations of the musculoskeletal system	Stuve-Wiedemann syndrome	CATG-5
1284	H00466	Congenital malformations	Congenital malformations of the musculoskeletal system	Grebe dysplasia	CATG-11
1285	H00467	Congenital malformations	Congenital malformations of the musculoskeletal system	Fibular hypoplasia and complex brachydactyly	CATG-11
1286	H00468	Congenital malformations	Congenital malformations of the musculoskeletal system	Acromesomelic dysplasia, Demirhan type	CATG-8
1287	H00470	Congenital malformations	Congenital malformations of the musculoskeletal system	Acromesomelic dysplasia, Maroteaux type	CATG-9
1288	H00471	Congenital malformations	Congenital malformations of the musculoskeletal system	Split-hand/foot malformation	CATG-3
1289	H00474	Congenital malformations	Congenital malformations of the musculoskeletal system	Schneckenbecken dysplasia	CATG-0
1290	H00475	Congenital malformations	Congenital malformations of the musculoskeletal system	Enlarged parietal foramina/cranium bifidum	CATG-2
1291	H00476	Congenital malformations	Congenital malformations of the musculoskeletal system	Multiple epiphyseal dysplasia	CATG-4
1292	H00477	Congenital malformations	Congenital malformations of the musculoskeletal system	Pseudoachondroplasia	CATG-5
1293	H00479	Congenital malformations	Congenital malformations of the musculoskeletal system	Metaphyseal dysplasias	CATG-17
1294	H00482	Congenital malformations	Congenital malformations of the musculoskeletal system	Brachydactyly	CATG-1
1295	H00483	Congenital malformations	Congenital malformations of the musculoskeletal system	Angel shaped phalangoepiphyseal dysplasia	CATG-11
1296	H00484	Congenital malformations	Congenital malformations of the musculoskeletal system	Multiple synostosis syndrome	CATG-5
1297	H00486	Congenital malformations	Congenital malformations of the musculoskeletal system	Sclerosteosis	CATG-1
1298	H00491	Congenital malformations	Congenital malformations of the musculoskeletal system	Craniometaphyseal dysplasia	CATG-12
1299	H00494	Congenital malformations	Congenital malformations of the musculoskeletal system	Desbuquois syndrome	CATG-9
1300	H00495	Congenital malformations	Congenital malformations of the musculoskeletal system	Eiken dysplasia	CATG-9
1301	H00499	Congenital malformations	Congenital malformations of the musculoskeletal system	Spondylocarpotarsal synostosis syndrome	CATG-14
1302	H00493	Congenital malformations	Congenital malformations of the musculoskeletal system	Heparan sulfate proteoglycan gene defects	CATG-6
1303	H00501	Congenital malformations	Congenital malformations of the musculoskeletal system	Fibrous dysplasia, polyostotic	CATG-5
1304	H00503	Congenital malformations	Congenital malformations of the musculoskeletal system	Ellis-van Creveld syndrome	CATG-9
1305	H00505	Congenital malformations	Congenital malformations of the musculoskeletal system	FGFR3-related short limb skeletal dysplasia	CATG-5
1306	H01749	Congenital malformations	Congenital malformations of the musculoskeletal system	Achondroplasia	CATG-5
1307	H01750	Congenital malformations	Congenital malformations of the musculoskeletal system	Thanatophoric dysplasia	CATG-5
1308	H00506	Congenital malformations	Congenital malformations of the musculoskeletal system	Osteogenesis imperfecta	CATG-7
1309	H00508	Congenital malformations	Congenital malformations of the musculoskeletal system	Blomstrand syndrome	CATG-9
1310	H00511	Congenital malformations	Congenital malformations of the musculoskeletal system	Short rib-polydactyly syndrome	CATG-7
1311	H00514	Congenital malformations	Congenital malformations of the musculoskeletal system	Bruck syndrome	CATG-10
1312	H00515	Congenital malformations	Congenital malformations of the musculoskeletal system	Atelosteogenesis type II	CATG-0
1313	H00517	Congenital malformations	Congenital malformations of the musculoskeletal system	Spondylocostal dysostosis	CATG-15
1314	H00521	Congenital malformations	Congenital malformations of the musculoskeletal system	Cleidocranial dysplasia	CATG-2
1315	H00528	Congenital malformations	Congenital malformations of the musculoskeletal system	Frontonasal dysplasia	CATG-2
1316	H00540	Congenital malformations	Congenital malformations of the musculoskeletal system	Osteoporosis, lymphedema, anhydrotic ectodermal dysplasia with immunodeficiency (OLEDAID)	CATG-8
1317	H00572	Congenital malformations	Congenital malformations of the musculoskeletal system	ESCO2-related disorders	CATG-2
1318	H00580	Congenital malformations	Congenital malformations of the musculoskeletal system	Schimke immunoosseous dysplasia	CATG-2
1319	H00629	Congenital malformations	Congenital malformations of the musculoskeletal system	Acheiropodia	CATG-0
1320	H00636	Congenital malformations	Congenital malformations of the musculoskeletal system	Tetra-amelia	CATG-0
1321	H00637	Congenital malformations	Congenital malformations of the musculoskeletal system	Ulnar-mammary syndrome	CATG-2
1322	H00660	Congenital malformations	Congenital malformations of the musculoskeletal system	Congenital contractural arachnodactyly	CATG-0
1323	H00751	Congenital malformations	Congenital malformations of the musculoskeletal system	Asphyxiating thoracic dystrophy	CATG-9
1324	H00758	Congenital malformations	Congenital malformations of the musculoskeletal system	Progressive pseudorheumatoid dysplasia	CATG-9
1325	H00760	Congenital malformations	Congenital malformations of the musculoskeletal system	Spondyloepiphyseal dysplasia tarda	CATG-12
1326	H00761	Congenital malformations	Congenital malformations of the musculoskeletal system	SEMD, Pakistani type	CATG-10
1327	H00762	Congenital malformations	Congenital malformations of the musculoskeletal system	SEMD, Omani type	CATG-9
1328	H00765	Congenital malformations	Congenital malformations of the musculoskeletal system	Spondyloepiphyseal dysplasia, Kimberley type	CATG-0
1329	H00767	Congenital malformations	Congenital malformations of the musculoskeletal system	SEMD, Matrilin type	CATG-5
1330	H00777	Congenital malformations	Congenital malformations of the musculoskeletal system	SEMD, short limb-hand type	CATG-5
1331	H01494	Congenital malformations	Congenital malformations of the musculoskeletal system	Spondyloepimetaphyseal dysplasia with joint laxity type (SEMD-JL)	CATG-2
1332	H00778	Congenital malformations	Congenital malformations of the musculoskeletal system	Tarsal-carpal coalition syndrome	CATG-8
1333	H00802	Congenital malformations	Congenital malformations of the musculoskeletal system	Ehlers-Danlos syndrome	CATG-4
1334	H00846	Congenital malformations	Congenital malformations of the musculoskeletal system	Fuhrmann syndrome	CATG-9
1335	H00847	Congenital malformations	Congenital malformations of the musculoskeletal system	Al-Awadi/Raas-Rothschild syndrome	CATG-9
1336	H00850	Congenital malformations	Congenital malformations of the musculoskeletal system	Frontorhiny	CATG-2
1337	H00851	Congenital malformations	Congenital malformations of the musculoskeletal system	Proximal symphalangism	CATG-11
1338	H00852	Congenital malformations	Congenital malformations of the musculoskeletal system	Klippel-Feil syndrome	CATG-5
1339	H00853	Congenital malformations	Congenital malformations of the musculoskeletal system	Cenani-Lenz syndactyly syndrome	CATG-5
1340	H00855	Congenital malformations	Congenital malformations of the musculoskeletal system	Triphalangeal thumb-polysyndactyly syndrome	CATG-0
1341	H00863	Congenital malformations	Congenital malformations of the musculoskeletal system	Spondylo-megaepiphyseal-metaphyseal dysplasia	CATG-2
1342	H00865	Congenital malformations	Congenital malformations of the musculoskeletal system	Lethal congenital contractural syndrome	CATG-1
1343	H00870	Congenital malformations	Congenital malformations of the musculoskeletal system	Brachydactyly-syndactyly syndrome	CATG-2
1344	H00903	Congenital malformations	Congenital malformations of the musculoskeletal system	Congenital clubfoot	CATG-5
1345	H00929	Congenital malformations	Congenital malformations of the musculoskeletal system	Congenital vertical talus	CATG-2
1346	H00979	Congenital malformations	Congenital malformations of the musculoskeletal system	Caudal regression syndrome and Sirenomelia	CATG-5
1347	H01018	Congenital malformations	Congenital malformations of the musculoskeletal system	Metachondromatosis	CATG-5
1348	H01030	Congenital malformations	Congenital malformations of the musculoskeletal system	Lethal arthrogryposis with anterior horn cell disease	CATG-14
1349	H01095	Congenital malformations	Congenital malformations of the musculoskeletal system	Syndactyly	CATG-15
1350	H01105	Congenital malformations	Congenital malformations of the musculoskeletal system	Cranio-lenticulo-sutural dysplasia	CATG-10
1351	H01194	Congenital malformations	Congenital malformations of the musculoskeletal system	X-linked chondrodysplasia punctata	CATG-7
1352	H01207	Congenital malformations	Congenital malformations of the musculoskeletal system	Trigonocephaly	CATG-5
1353	H01226	Congenital malformations	Congenital malformations of the musculoskeletal system	Polysyndactyly	CATG-2
1354	H01241	Congenital malformations	Congenital malformations of the musculoskeletal system	Congenital diaphragmatic hernia	CATG-2
1355	H01246	Congenital malformations	Congenital malformations of the musculoskeletal system	Isolated congenital nail clubbing	CATG-5
1356	H01376	Congenital malformations	Congenital malformations of the musculoskeletal system	Acrofacial dysostosis	CATG-6
1357	H01392	Congenital malformations	Congenital malformations of the musculoskeletal system	Arthrogryposis, mental retardation, and seizures	CATG-9
1358	H01393	Congenital malformations	Congenital malformations of the musculoskeletal system	Van Maldergem syndrome	CATG-0
1359	H01402	Congenital malformations	Congenital malformations of the musculoskeletal system	Nicolaides-Baraitser syndrome	CATG-2
1360	H01571	Congenital malformations	Congenital malformations of the musculoskeletal system	Singleton-Merten syndrome	CATG-8
1361	H01572	Congenital malformations	Congenital malformations of the musculoskeletal system	Cole-Carpenter syndrome	CATG-10
1362	H01575	Congenital malformations	Congenital malformations of the musculoskeletal system	Roifman syndrome	CATG-9
1363	H01817	Congenital malformations	Congenital malformations of the musculoskeletal system	Beukes hip dysplasia	CATG-9
1364	H01821	Congenital malformations	Congenital malformations of the musculoskeletal system	Spondylometaphyseal dysplasia with cone-rod dystrophy	CATG-9
1365	H01824	Congenital malformations	Congenital malformations of the musculoskeletal system	CODAS syndrome	CATG-12
1366	H01825	Congenital malformations	Congenital malformations of the musculoskeletal system	Spondylometaphyseal dysplasia, Sedaghatian type	CATG-10
1367	H01828	Congenital malformations	Congenital malformations of the musculoskeletal system	Opsismodysplasia	CATG-5
1368	H01830	Congenital malformations	Congenital malformations of the musculoskeletal system	Spondylometaphyseal dysplasia, Megarbane-Dagher-Melki type	CATG-9
1369	H01832	Congenital malformations	Congenital malformations of the musculoskeletal system	Lenz-Majewski syndrome	CATG-9
1370	H01852	Congenital malformations	Congenital malformations of the musculoskeletal system	Postaxial polydactyly	CATG-2
1371	H01854	Congenital malformations	Congenital malformations of the musculoskeletal system	Metacarpal 4-5 fusion	CATG-5
1372	H01884	Congenital malformations	Congenital malformations of the musculoskeletal system	Auriculocondylar syndrome	CATG-4
1373	H02048	Congenital malformations	Congenital malformations of the musculoskeletal system	Larsen syndrome	CATG-14
1374	H02063	Congenital malformations	Congenital malformations of the musculoskeletal system	Diastrophic dysplasia	CATG-0
1375	H02064	Congenital malformations	Congenital malformations of the musculoskeletal system	Atelosteogenesis type I and III	CATG-14
1376	H00678	Congenital malformations	Congenital malformations of the musculoskeletal system	Achondrogenesis type IA	CATG-2
1377	H02065	Congenital malformations	Congenital malformations of the musculoskeletal system	Achondrogenesis type IB	CATG-0
1378	H02066	Congenital malformations	Congenital malformations of the musculoskeletal system	Achondrogenesis type II	CATG-5
1379	H02068	Congenital malformations	Congenital malformations of the musculoskeletal system	Hypochondroplasia	CATG-5
1380	H02069	Congenital malformations	Congenital malformations of the musculoskeletal system	SADDAN	CATG-5
1381	H02070	Congenital malformations	Congenital malformations of the musculoskeletal system	Kniest dysplasia	CATG-5
1382	H02071	Congenital malformations	Congenital malformations of the musculoskeletal system	Czech dysplasia	CATG-5
1383	H02079	Congenital malformations	Congenital malformations of the musculoskeletal system	Oto-spondylo-megaepiphyseal dysplasia	CATG-0
1384	H02080	Congenital malformations	Congenital malformations of the musculoskeletal system	Fibrochondrogenesis	CATG-2
1385	H02154	Congenital malformations	Congenital malformations of the musculoskeletal system	Omodysplasia	CATG-0
1386	H02155	Congenital malformations	Congenital malformations of the musculoskeletal system	Dyssegmental dysplasia	CATG-5
1387	H02157	Congenital malformations	Congenital malformations of the musculoskeletal system	Short-rib thoracic dysplasia	CATG-14
1388	H02158	Congenital malformations	Congenital malformations of the musculoskeletal system	Weyers acrodental dysostosis	CATG-9
1389	H02161	Congenital malformations	Congenital malformations of the musculoskeletal system	Greig cephalopolysyndactyly syndrome	CATG-2
1390	H00134	Congenital malformations	Congenital malformations of skin	X-linked ichthyosis	CATG-9
1391	H00671	Congenital malformations	Congenital malformations of skin	Netherton syndrome	CATG-0
1392	H00691	Congenital malformations	Congenital malformations of skin	Bullous congenital ichthyosiform erythroderma (BCIE)	CATG-16
1393	H00693	Congenital malformations	Congenital malformations of skin	Ichthyosis bullosa of Siemens	CATG-16
1394	H00707	Congenital malformations	Congenital malformations of skin	Ichthyosis hystrix, Curth-Macklin type	CATG-16
1395	H00712	Congenital malformations	Congenital malformations of skin	Keratitis-ichthyosis-deafness syndrome	CATG-9
1396	H00734	Congenital malformations	Congenital malformations of skin	Autosomal recessive congenital ichthyosis	CATG-9
1397	H00735	Congenital malformations	Congenital malformations of skin	Ichthyosis vulgaris	CATG-0
1398	H00737	Congenital malformations	Congenital malformations of skin	Peeling skin syndrome	CATG-15
1399	H00738	Congenital malformations	Congenital malformations of skin	Ichthyosis with confetti	CATG-16
1400	H00739	Congenital malformations	Congenital malformations of skin	Ichthyosis with hypotrichosis	CATG-0
1401	H00740	Congenital malformations	Congenital malformations of skin	Ichthyosis follicularis, alopecia, and photophobia syndrome	CATG-9
1402	H00741	Congenital malformations	Congenital malformations of skin	Ichthyosis prematurity syndrome	CATG-0
1403	H00742	Congenital malformations	Congenital malformations of skin	Neonatal ichthyosis-sclerosing cholangitis (NISCH) syndrome	CATG-14
1404	H00584	Congenital malformations	Congenital malformations of skin	Epidermolysis bullosa simplex	CATG-16
1405	H00585	Congenital malformations	Congenital malformations of skin	Epidermolysis bullosa, hemidesmosomal	CATG-14
1406	H00586	Congenital malformations	Congenital malformations of skin	Epidermolysis bullosa, junctional	CATG-6
1407	H00587	Congenital malformations	Congenital malformations of skin	Epidermolysis bullosa, dysprophica	CATG-9
1408	H00763	Congenital malformations	Congenital malformations of skin	Transient bullous dermolysis of the newborn	CATG-9
1409	H00425	Congenital malformations	Congenital malformations of skin	Lysosomal cysteine protease deficiencies	CATG-10
1410	H00274	Congenital malformations	Congenital malformations of skin	Papillon-Lefevre syndrome	CATG-10
1411	H00487	Congenital malformations	Congenital malformations of skin	Tricho-dento-osseous syndrome	CATG-2
1412	H00646	Congenital malformations	Congenital malformations of skin	Odontoonychodermal dysplasia	CATG-0
1413	H00535	Congenital malformations	Congenital malformations of skin	Hereditary lymphedema	CATG-9
1414	H00904	Congenital malformations	Congenital malformations of skin	Cutis laxa	CATG-4
1415	H00558	Congenital malformations	Congenital malformations of skin	Geroderma osteodysplasticum	CATG-9
1416	H00560	Congenital malformations	Congenital malformations of skin	Pseudoxanthoma elasticum	CATG-9
1417	H00638	Congenital malformations	Congenital malformations of skin	Ectrodactyly-ectodermal dysplasia cleft-palate syndrome	CATG-2
1418	H00645	Congenital malformations	Congenital malformations of skin	Incontinentia pigmenti	CATG-8
1419	H00644	Congenital malformations	Congenital malformations of skin	Ectodermal dysplasia/skin fragility syndrome	CATG-11
1420	H00647	Congenital malformations	Congenital malformations of skin	Ectodermal dysplasia-syndactyly syndrome	CATG-9
1421	H00648	Congenital malformations	Congenital malformations of skin	Ectodermal dysplasia, Clouston type	CATG-0
1422	H00649	Congenital malformations	Congenital malformations of skin	Ectodermal dysplasia, pure hair-nail type	CATG-0
1423	H00095	Congenital malformations	Congenital malformations of skin	Ectodermal dysplasia	CATG-9
1424	H00663	Congenital malformations	Congenital malformations of skin	Restrictive dermopathy	CATG-9
1425	H00695	Congenital malformations	Congenital malformations of skin	Mal de Meleda	CATG-0
1426	H00706	Congenital malformations	Congenital malformations of skin	Bart-Pumphrey syndrome	CATG-9
1427	H00708	Congenital malformations	Congenital malformations of skin	Naegeli-Franceschetti-Jadassohn syndrome	CATG-16
1428	H00710	Congenital malformations	Congenital malformations of skin	Erythrokeratodermia variabilis	CATG-6
1429	H00714	Congenital malformations	Congenital malformations of skin	Vohwinkel syndrome	CATG-9
1430	H00715	Congenital malformations	Congenital malformations of skin	Darier disease	CATG-9
1431	H00716	Congenital malformations	Congenital malformations of skin	Palmoplantar keratoderma with deafness	CATG-9
1432	H00717	Congenital malformations	Congenital malformations of skin	Striate palmoplantar keratoderma	CATG-16
1433	H00722	Congenital malformations	Congenital malformations of skin	Epidermolytic palmoplantar keratoderma	CATG-16
1434	H00723	Congenital malformations	Congenital malformations of skin	Non-epidermolytic palmoplantar keratoderma	CATG-0
1435	H00750	Congenital malformations	Congenital malformations of skin	Keratosis follicularis spinulosa decalvans	CATG-9
1436	H00755	Congenital malformations	Congenital malformations of skin	Acrokeratosis verruciformis	CATG-9
1437	H00781	Congenital malformations	Congenital malformations of skin	Schopf-Schulz-Passarge syndrome	CATG-0
1438	H00790	Congenital malformations	Congenital malformations of skin	Keratosis linearis with ichthyosis congenita and sclerosing keratoderma	CATG-2
1439	H00791	Congenital malformations	Congenital malformations of skin	Disseminated superficial actinic porokeratosis (DSAP)	CATG-16
1440	H00796	Congenital malformations	Congenital malformations of skin	Dermatopathia pigmentosa reticularis	CATG-16
1441	H00799	Congenital malformations	Congenital malformations of skin	CEDNIK syndrome	CATG-9
1442	H00813	Congenital malformations	Congenital malformations of skin	Laryngo onycho cutaneous syndrome	CATG-9
1443	H00844	Congenital malformations	Congenital malformations of skin	Familial benign chronic pemphigus	CATG-0
1444	H00893	Congenital malformations	Congenital malformations of skin	Skin fragility-woolly hair syndrome	CATG-16
1445	H00949	Congenital malformations	Congenital malformations of skin	Focal dermal hypoplasia	CATG-0
1446	H01017	Congenital malformations	Congenital malformations of skin	Choanal atresia and lymphedema	CATG-12
1447	H01404	Congenital malformations	Congenital malformations of skin	Punctate palmoplantar keratoderma	CATG-9
1448	H01428	Congenital malformations	Congenital malformations of skin	Xeroderma pigmentosum	CATG-2
1449	H01579	Congenital malformations	Congenital malformations of skin	Congenital symmetric circumferential skin creases	CATG-16
1450	H01933	Congenital malformations	Congenital malformations of skin	Porokeratosis	CATG-10
1451	H00667	Congenital malformations	Congenital malformations of skin	Woolly hair	CATG-9
1452	H00670	Congenital malformations	Congenital malformations of skin	Monilethrix	CATG-5
1453	H00683	Congenital malformations	Congenital malformations of skin	Anonychia congenita	CATG-9
1454	H00684	Congenital malformations	Congenital malformations of skin	Pachyonychia congenita	CATG-4
1455	H00858	Congenital malformations	Congenital malformations of skin	Marie-Unna hereditary hypotrichosis	CATG-2
1456	H01896	Congenital malformations	Congenital malformations of skin	Aplasia cutis congenita	CATG-16
1457	H02083	Congenital malformations	Congenital malformations of skin	Focal facial dermal dysplasia	CATG-2
1458	H02119	Congenital malformations	Congenital malformations of skin	Proteus syndrome	CATG-2
1459	H00417	Congenital malformations	Other congenital malformations	Alstrom syndrome	CATG-0
1460	H00433	Congenital malformations	Other congenital malformations	Holt-Oram syndrome	CATG-2
1461	H00442	Congenital malformations	Other congenital malformations	Campomelic dysplasia	CATG-2
1462	H00443	Congenital malformations	Other congenital malformations	Osteoglophonic dysplasia	CATG-5
1463	H00446	Congenital malformations	Other congenital malformations	Craniofacial-deafness-hand syndrome	CATG-2
1464	H00449	Congenital malformations	Other congenital malformations	Oculodentodigital dysplasia	CATG-9
1465	H00451	Congenital malformations	Other congenital malformations	Osteoporosis-pseudoglioma syndrome	CATG-9
1466	H00453	Congenital malformations	Other congenital malformations	Branchio-oto-renal syndrome	CATG-3
1467	H00454	Congenital malformations	Other congenital malformations	Oral-facial-digital syndrome	CATG-15
1468	H02160	Congenital malformations	Other congenital malformations	Craniosynostoses	CATG-2
1469	H00458	Congenital malformations	Other congenital malformations	Syndromic craniosynostoses	CATG-4
1470	H01753	Congenital malformations	Other congenital malformations	Antley-Bixler syndrome	CATG-7
1471	H01754	Congenital malformations	Other congenital malformations	Crouzon syndrome	CATG-5
1472	H01755	Congenital malformations	Other congenital malformations	Apert syndrome	CATG-5
1473	H01756	Congenital malformations	Other congenital malformations	Pfeiffer syndrome	CATG-5
1474	H01988	Congenital malformations	Other congenital malformations	Jackson-Weiss syndrome	CATG-5
1475	H01989	Congenital malformations	Other congenital malformations	Beare-Stevenson syndrome	CATG-5
1476	H01990	Congenital malformations	Other congenital malformations	Muenke syndrome	CATG-5
1477	H01991	Congenital malformations	Other congenital malformations	Saethre-Chotzen syndrome	CATG-1
1478	H01992	Congenital malformations	Other congenital malformations	Craniofrontonasal syndrome	CATG-9
1479	H01993	Congenital malformations	Other congenital malformations	Baller-Gerold syndrome	CATG-16
1480	H00464	Congenital malformations	Other congenital malformations	Nail-patella syndrome	CATG-2
1481	H00485	Congenital malformations	Other congenital malformations	Robinow syndrome	CATG-7
1482	H00496	Congenital malformations	Other congenital malformations	Congenital hemidysplasia with ichthyosiform nevus and limb defects (CHILD)	CATG-9
1483	H00500	Congenital malformations	Other congenital malformations	Keutel syndrome	CATG-0
1484	H00502	Congenital malformations	Other congenital malformations	Pallister-Hall syndrome	CATG-2
1485	H00504	Congenital malformations	Other congenital malformations	Rubinstein-Taybi syndrome	CATG-2
1486	H00509	Congenital malformations	Other congenital malformations	3M syndrome	CATG-16
1487	H00510	Congenital malformations	Other congenital malformations	Feingold syndrome	CATG-2
1488	H00520	Congenital malformations	Other congenital malformations	Type II collagenopathies	CATG-5
1489	H00519	Congenital malformations	Other congenital malformations	Type XI collagenopathies	CATG-2
1490	H00526	Congenital malformations	Other congenital malformations	Camptodactyly-arthropathy-coxa vara-pericarditis syndrome	CATG-0
1491	H00543	Congenital malformations	Other congenital malformations	Renal-hepatic-pancreatic dysplasia	CATG-5
1492	H00571	Congenital malformations	Other congenital malformations	Johanson-Blizzard syndrome	CATG-10
1493	H00574	Congenital malformations	Other congenital malformations	Coffin-Lowry syndrome	CATG-2
1494	H00581	Congenital malformations	Other congenital malformations	Alport syndrome	CATG-0
1495	H00597	Congenital malformations	Other congenital malformations	Snyder-Robinson syndrome	CATG-10
1496	H00617	Congenital malformations	Other congenital malformations	Desmosterolosis	CATG-9
1497	H00631	Congenital malformations	Other congenital malformations	Cornelia de Lange syndrome	CATG-2
1498	H00634	Congenital malformations	Other congenital malformations	Duane-radial ray syndrome and IVIC syndrome	CATG-16
1499	H00639	Congenital malformations	Other congenital malformations	Ectodermal dysplasia, ectrodactyly, and macular dystrophy	CATG-10
1500	H00640	Congenital malformations	Other congenital malformations	Limb-mammary syndrome	CATG-2
1501	H00641	Congenital malformations	Other congenital malformations	ADULT syndrome	CATG-2
1502	H00665	Congenital malformations	Other congenital malformations	Mandibuloacral dysplasia	CATG-9
1503	H00673	Congenital malformations	Other congenital malformations	Weill-Marchesani syndrome	CATG-0
1504	H00675	Congenital malformations	Other congenital malformations	Acrocapitofemoral dysplasia	CATG-14
1505	H00682	Congenital malformations	Other congenital malformations	Woodhouse-Sakati syndrome	CATG-9
1506	H00756	Congenital malformations	Other congenital malformations	Pitt-Hopkins syndrome	CATG-1
1507	H00757	Congenital malformations	Other congenital malformations	Dyggve-Melchior-Clausen disease and Smith-McCort dysplasia	CATG-0
1508	H00785	Congenital malformations	Other congenital malformations	Congenital hypotrichosis with juvenile macular dystrophy	CATG-10
1509	H00907	Congenital malformations	Other congenital malformations	Kleefstra syndrome	CATG-2
1510	H00908	Congenital malformations	Other congenital malformations	Mowat-Wilson syndrome	CATG-2
1511	H00921	Congenital malformations	Other congenital malformations	Revesz syndrome	CATG-2
1512	H00936	Congenital malformations	Other congenital malformations	Goldberg-Shprintzen megacolon syndrome	CATG-14
1513	H00940	Congenital malformations	Other congenital malformations	Cohen syndrome	CATG-0
1514	H00523	Congenital malformations	Other congenital malformations	Noonan syndrome and related disorders	CATG-1
1515	H00523	Congenital malformations	Other congenital malformations	Noonan syndrome	CATG-1
1516	H01984	Congenital malformations	Other congenital malformations	Leopard syndrome	CATG-1
1517	H01437	Congenital malformations	Other congenital malformations	Neurofibromatosis type 1	CATG-12
1518	H01438	Congenital malformations	Other congenital malformations	Neurofibromatosis type 2	CATG-2
1519	H01986	Congenital malformations	Other congenital malformations	Legius syndrome	CATG-5
1520	H01747	Congenital malformations	Other congenital malformations	Costello syndrome	CATG-5
1521	H00539	Congenital malformations	Other congenital malformations	PTEN hamartoma tumor syndrome	CATG-5
1522	H01222	Congenital malformations	Other congenital malformations	Cowden syndrome	CATG-4
1523	H00559	Congenital malformations	Other congenital malformations	von Hippel-Lindau syndrome	CATG-2
1524	H00296	Congenital malformations	Other congenital malformations	Defects in RecQ helicases	CATG-2
1525	H01346	Congenital malformations	Other congenital malformations	Bloom syndrome	CATG-2
1526	H01734	Congenital malformations	Other congenital malformations	Rothmund-Thomson syndrome	CATG-16
1527	H00403	Congenital malformations	Other congenital malformations	Disorders of nucleotide excision repair	CATG-2
1528	H01800	Congenital malformations	Other congenital malformations	Verheij syndrome	CATG-16
1529	H00529	Congenital malformations	Other congenital malformations	Cranioectodermal dysplasia	CATG-14
1530	H00569	Congenital malformations	Other congenital malformations	Aarskog-Scott syndrome	CATG-9
1531	H00583	Congenital malformations	Other congenital malformations	Opitz-GBBB syndrome	CATG-8
1532	H00555	Congenital malformations	Other congenital malformations	Char syndrome	CATG-2
1533	H00556	Congenital malformations	Other congenital malformations	CHARGE syndrome	CATG-2
1534	H00570	Congenital malformations	Other congenital malformations	Kabuki syndrome	CATG-2
1535	H00573	Congenital malformations	Other congenital malformations	Townes-Brocks syndrome	CATG-2
1536	H00611	Congenital malformations	Other congenital malformations	Popliteal pterygium syndrome (PPS)	CATG-2
1537	H00619	Congenital malformations	Other congenital malformations	Kenny-Caffey syndrome	CATG-17
1538	H00632	Congenital malformations	Other congenital malformations	Heterotaxy	CATG-1
1539	H00622	Congenital malformations	Other congenital malformations	Hypoparathyroidism-retardation-dysmorphism syndrome	CATG-10
1540	H00642	Congenital malformations	Other congenital malformations	Lacrimo-auriculo-dento-digital syndrome	CATG-5
1541	H00643	Congenital malformations	Other congenital malformations	Tooth and nail syndrome	CATG-2
1542	H00709	Congenital malformations	Other congenital malformations	Birk Barel mental retardation syndrome (BBMRS)	CATG-9
1543	H00711	Congenital malformations	Other congenital malformations	Russell-Silver syndrome	CATG-8
1544	H00713	Congenital malformations	Other congenital malformations	Beckwith-Wiedemann syndrome	CATG-2
1545	H00718	Congenital malformations	Other congenital malformations	Sotos syndrome	CATG-2
1546	H01751	Congenital malformations	Other congenital malformations	Weaver syndrome	CATG-2
1547	H00653	Congenital malformations	Other congenital malformations	Marfan syndrome	CATG-0
1548	H00659	Congenital malformations	Other congenital malformations	Shprintzen-Goldberg syndrome	CATG-2
1549	H00661	Congenital malformations	Other congenital malformations	MASS phenotype	CATG-0
1550	H00685	Congenital malformations	Other congenital malformations	Bifid nose with or without anorectal and renal anomalies	CATG-0
1551	H00686	Congenital malformations	Other congenital malformations	Manitoba oculotrichoanal syndrome	CATG-0
1552	H00687	Congenital malformations	Other congenital malformations	Fraser syndrome	CATG-2
1553	H00727	Congenital malformations	Other congenital malformations	Athabascan brainstem dysgenesis syndrome	CATG-5
1554	H00752	Congenital malformations	Other congenital malformations	Ankyloblepharon-ctodermal defects-cleft lip/palate (AEC) syndrome and Rapp-Hodgkin syndrome	CATG-2
1555	H00797	Congenital malformations	Other congenital malformations	Martsolf syndrome	CATG-9
1556	H00811	Congenital malformations	Other congenital malformations	Distal arthrogryposis	CATG-2
1557	H00882	Congenital malformations	Other congenital malformations	Cocoon syndrome	CATG-8
1558	H00894	Congenital malformations	Other congenital malformations	FG syndrome	CATG-1
1559	H00859	Congenital malformations	Other congenital malformations	Guttmacher syndrome	CATG-0
1560	H00867	Congenital malformations	Other congenital malformations	Radioulnar synostosis with amegakaryocytic thrombocytopenia	CATG-2
1561	H00868	Congenital malformations	Other congenital malformations	Stapes ankylosis with broad thumb and toes	CATG-8
1562	H00873	Congenital malformations	Other congenital malformations	Cousin syndrome	CATG-2
1563	H00886	Congenital malformations	Other congenital malformations	Donnai-Barrow syndrome	CATG-5
1564	H00889	Congenital malformations	Other congenital malformations	Lujan-Fryns syndrome	CATG-2
1565	H00935	Congenital malformations	Other congenital malformations	Cold-induced sweating syndrome	CATG-10
1566	H00900	Congenital malformations	Other congenital malformations	Geleophysic dysplasia	CATG-5
1567	H00914	Congenital malformations	Other congenital malformations	Warsaw breakage syndrome	CATG-2
1568	H00915	Congenital malformations	Other congenital malformations	Tuberous sclerosis complex	CATG-1
1569	H00922	Congenital malformations	Other congenital malformations	Schinzel-Giedion midface retraction syndrome	CATG-2
1570	H00934	Congenital malformations	Other congenital malformations	Caudal duplication anomaly	CATG-5
1571	H00926	Congenital malformations	Other congenital malformations	Growth retardation, developmental delay, coarse facies, and early death	CATG-10
1572	H00943	Congenital malformations	Other congenital malformations	TARP syndrome	CATG-16
1573	H00946	Congenital malformations	Other congenital malformations	Arts syndrome	CATG-10
1574	H00950	Congenital malformations	Other congenital malformations	Arthrogryposis, renal dysfunction, and cholestasis	CATG-11
1575	H00965	Congenital malformations	Other congenital malformations	RAPADILINO syndrome	CATG-16
1576	H00997	Congenital malformations	Other congenital malformations	CATSHL syndrome	CATG-5
1577	H00968	Congenital malformations	Other congenital malformations	Raine syndrome	CATG-0
1578	H00969	Congenital malformations	Other congenital malformations	Skeletal defects, genital hypoplasia, and mental retardation	CATG-2
1579	H00972	Congenital malformations	Other congenital malformations	Endocrine-cerebro-osteodysplasia syndrome	CATG-2
1580	H00977	Congenital malformations	Other congenital malformations	Trichorhinophalangeal dysplasia	CATG-15
1581	H00980	Congenital malformations	Other congenital malformations	Nevo syndrome	CATG-16
1582	H00986	Congenital malformations	Other congenital malformations	Multiple pterygium syndrome	CATG-6
1583	H00987	Congenital malformations	Other congenital malformations	Fetal akinesia deformation sequence	CATG-5
1584	H00992	Congenital malformations	Other congenital malformations	Seckel syndrome	CATG-2
1585	H00993	Congenital malformations	Other congenital malformations	Microcephalic osteodysplastic primordial dwarfism, type I (MOPD I)	CATG-0
1586	H00991	Congenital malformations	Other congenital malformations	Microcephalic osteodysplastic primordial dwarfism, type II (MOPD II)	CATG-14
1587	H00634	Congenital malformations	Other congenital malformations	C syndrome	CATG-9
1588	H02047	Congenital malformations	Other congenital malformations	Bohring-Opitz syndrome	CATG-2
1589	H01035	Congenital malformations	Other congenital malformations	Corpus callosum, agenesis of, with mental retardation, ocular coloboma and micrognathia	CATG-10
1590	H01156	Congenital malformations	Other congenital malformations	STAR syndrome	CATG-2
1591	H01192	Congenital malformations	Other congenital malformations	Lysyl hydroxylase 3 deficiency	CATG-10
1592	H01195	Congenital malformations	Other congenital malformations	VACTERL/VATER association	CATG-1
1593	H01215	Congenital malformations	Other congenital malformations	Simpson-Golabi-Behmel syndrome	CATG-9
1594	H01220	Congenital malformations	Other congenital malformations	Congenital cataracts, facial dysmorphism, and neuropathy	CATG-2
1595	H01255	Congenital malformations	Other congenital malformations	Juvenile-onset dystonia	CATG-14
1596	H01265	Congenital malformations	Other congenital malformations	Hydrolethalus syndrome	CATG-10
1597	H01271	Congenital malformations	Other congenital malformations	Hypoparathyroidism with sensorineural deafness and renal dysplasia	CATG-2
1598	H01281	Congenital malformations	Other congenital malformations	Lathosterolosis	CATG-0
1599	H01289	Congenital malformations	Other congenital malformations	Mulibrey nanism	CATG-5
1600	H01292	Congenital malformations	Other congenital malformations	Nance-Horan syndrome	CATG-5
1601	H01308	Congenital malformations	Other congenital malformations	Macrocephaly macrosomia facial dysmorphism syndrome	CATG-5
1602	H01370	Congenital malformations	Other congenital malformations	SHORT syndrome	CATG-5
1603	H01385	Congenital malformations	Other congenital malformations	Rienhoff syndrome	CATG-8
1604	H01403	Congenital malformations	Other congenital malformations	Coffin-Siris syndrome	CATG-2
1605	H01435	Congenital malformations	Other congenital malformations	Congenital asplenia	CATG-16
1606	H01497	Congenital malformations	Other congenital malformations	Temtamy preaxial brachydactyly syndrome	CATG-0
1607	H01412	Congenital malformations	Other congenital malformations	Perlman syndrome	CATG-8
1608	H01413	Congenital malformations	Other congenital malformations	Adams-Oliver syndrome	CATG-3
1609	H01496	Congenital malformations	Other congenital malformations	Spondyloocular syndrome	CATG-9
1610	H01568	Congenital malformations	Other congenital malformations	3C syndrome	CATG-14
1611	H01569	Congenital malformations	Other congenital malformations	CHOPS syndrome	CATG-2
1612	H01573	Congenital malformations	Other congenital malformations	Zimmermann-Laband syndrome	CATG-10
1613	H01752	Congenital malformations	Other congenital malformations	ATR-X syndrome	CATG-2
1614	H01769	Congenital malformations	Other congenital malformations	ZTTK syndrome	CATG-16
1615	H01793	Congenital malformations	Other congenital malformations	Young-Simpson syndrome	CATG-2
1616	H01794	Congenital malformations	Other congenital malformations	Genitopatellar syndrome	CATG-2
1617	H01795	Congenital malformations	Other congenital malformations	Blepharophimosis-mental retardation syndrome	CATG-2
1618	H01797	Congenital malformations	Other congenital malformations	Webb-Dattani syndrome	CATG-5
1619	H01806	Congenital malformations	Other congenital malformations	Tenorio syndrome	CATG-8
1620	H01814	Congenital malformations	Other congenital malformations	Stromme syndrome	CATG-14
1621	H01816	Congenital malformations	Other congenital malformations	Frank-ter Haar syndrome	CATG-0
1622	H01834	Congenital malformations	Other congenital malformations	Marshall-Smith syndrome	CATG-2
1623	H01838	Congenital malformations	Other congenital malformations	Mandibulofacial dysostosis with microcephaly	CATG-16
1624	H01839	Congenital malformations	Other congenital malformations	Burn-McKeown syndrome	CATG-16
1625	H01843	Congenital malformations	Other congenital malformations	Cerebrocostomandibular syndrome	CATG-16
1626	H01845	Congenital malformations	Other congenital malformations	Catel-Manzke syndrome	CATG-5
1627	H01847	Congenital malformations	Other congenital malformations	Thrombocytopenia-absent radius syndrome	CATG-16
1628	H01850	Congenital malformations	Other congenital malformations	Hartsfield syndrome	CATG-5
1629	H01857	Congenital malformations	Other congenital malformations	Filippi syndrome	CATG-0
1630	H01872	Congenital malformations	Other congenital malformations	Microcephaly-capillary malformation syndrome	CATG-14
1631	H01876	Congenital malformations	Other congenital malformations	Microcephaly with or without chorioretinopathy, lymphedema, or mental retardation	CATG-16
1632	H01878	Congenital malformations	Other congenital malformations	Al-Raqad syndrome	CATG-10
1633	H01879	Congenital malformations	Other congenital malformations	Wiedemann-Steiner syndrome	CATG-2
1634	H01880	Congenital malformations	Other congenital malformations	Autosomal recessive microcephaly and chorioretinopathy	CATG-16
1635	H01885	Congenital malformations	Other congenital malformations	Megalencephaly-polymicrogyria-polydactyly-hydrocephalus syndrome	CATG-1
1636	H01886	Congenital malformations	Other congenital malformations	Van den Ende-Gupta syndrome	CATG-0
1637	H01887	Congenital malformations	Other congenital malformations	3MC syndrome	CATG-6
1638	H01572	Congenital malformations	Other congenital malformations	Carpenter syndrome	CATG-9
1639	H01889	Congenital malformations	Other congenital malformations	Meier-Gorlin syndrome	CATG-2
1640	H01893	Congenital malformations	Other congenital malformations	Lateral meningocele syndrome	CATG-9
1641	H01904	Congenital malformations	Other congenital malformations	Microphthalmia with linear skin defects syndrome	CATG-9
1642	H01912	Congenital malformations	Other congenital malformations	Congenital lipomatous overgrowth, vascular malformations, and epidermal nevi	CATG-5
1643	H01913	Congenital malformations	Other congenital malformations	Renpenning syndrome	CATG-16
1644	H01914	Congenital malformations	Other congenital malformations	Christianson syndrome	CATG-9
1645	H01915	Congenital malformations	Other congenital malformations	Borjeson-Forssman-Lehmann syndrome	CATG-16
1646	H01916	Congenital malformations	Other congenital malformations	Stocco dos Santos X-linked mental retardation syndrome	CATG-0
1647	H01917	Congenital malformations	Other congenital malformations	CK syndrome	CATG-9
1648	H01919	Congenital malformations	Other congenital malformations	Proud syndrome	CATG-14
1649	H01922	Congenital malformations	Other congenital malformations	Infantile hypotonia with psychomotor retardation and characteristic facies	CATG-2
1650	H01923	Congenital malformations	Other congenital malformations	Microcephaly, short stature, and impaired glucose metabolism	CATG-14
1651	H01928	Congenital malformations	Other congenital malformations	Smith-Kingsmore syndrome	CATG-2
1652	H01930	Congenital malformations	Other congenital malformations	Au-Kline syndrome	CATG-16
1653	H01931	Congenital malformations	Other congenital malformations	Lethal-type popliteal pterygium syndrome	CATG-9
1654	H01932	Congenital malformations	Other congenital malformations	Ablepharon-macrostomia syndrome	CATG-2
1655	H01934	Congenital malformations	Other congenital malformations	Barber-Say syndrome	CATG-2
1656	H02023	Congenital malformations	Other congenital malformations	Baraitser-Winter syndrome	CATG-14
1657	H02046	Congenital malformations	Other congenital malformations	OFC syndrome	CATG-1
1658	H02067	Congenital malformations	Other congenital malformations	Boomerang dysplasia	CATG-14
1659	H02072	Congenital malformations	Other congenital malformations	Stickler syndrome	CATG-3
1660	H02081	Congenital malformations	Other congenital malformations	Marshall syndrome	CATG-2
1661	H02082	Congenital malformations	Other congenital malformations	Floating-Harbor syndrome	CATG-2
1662	H02095	Congenital malformations	Other congenital malformations	Perrault syndrome	CATG-16
1663	H02102	Congenital malformations	Other congenital malformations	Myhre syndrome	CATG-2
1664	H02127	Congenital malformations	Other congenital malformations	Yunis-Varon syndrome	CATG-9
1665	H02134	Congenital malformations	Other congenital malformations	Microphthalmia with limb anomalies	CATG-9
1666	H02153	Congenital malformations	Other congenital malformations	Megalencephaly-capillary malformation syndrome	CATG-5
1667	H00478	Other congenital disorders	Chromosomal abnormalities	Prader-Willi syndrome	CATG-4
1668	H01732	Other congenital disorders	Chromosomal abnormalities	Angelman syndrome	CATG-1
1669	H01552	Other congenital disorders	Chromosomal abnormalities	Down syndrome	CATG-2
1670	H01439	Other congenital disorders	Chromosomal abnormalities	Williams-Beuren syndrome	CATG-1
1671	H00465	Other congenital disorders	Chromosomal abnormalities	Fragile X syndrome	CATG-16
1672	H00561	Other congenital disorders	Chromosomal abnormalities	Brachydactyly-mental retardation syndrome	CATG-2
1673	H01004	Other congenital disorders	Chromosomal abnormalities	Velocardiofacial syndrome	CATG-0
1674	H01223	Other congenital disorders	Chromosomal abnormalities	Mental retardation-stereotypic movements-epilepsy and/or cerebral malformations	CATG-2
1675	H01238	Other congenital disorders	Chromosomal abnormalities	Phelan-McDermid syndrome	CATG-5
1676	H01791	Other congenital disorders	Chromosomal abnormalities	Smith-Magenis syndrome	CATG-2
1677	H01731	Other congenital disorders	Chromosomal abnormalities	Fragile X tremor/ataxia syndrome	CATG-16
1678	H01525	Other congenital disorders	Chromosomal abnormalities	22q11.2 deletion syndrome	CATG-0
1679	H01773	Other congenital disorders	Chromosomal abnormalities	4p deletion syndrome	CATG-6
1680	H00764	Other congenital disorders	Chromosomal abnormalities	Chromosme 5p deletion syndrome	CATG-2
1681	H01861	Other congenital disorders	Chromosomal abnormalities	Chromosome 15q24 microdeletion syndrome	CATG-2
1682	H01877	Other congenital disorders	Chromosomal abnormalities	Chromosome 15q13.3 microdeletion syndrome	CATG-2
1683	H01288	Other congenital disorders	Chromosomal abnormalities	Mosaic variegated aneuploidy syndrome	CATG-16
1684	H02103	Other congenital disorders	Chromosomal abnormalities	Desanto-Shinawi syndrome	CATG-5
1685	H02121	Other congenital disorders	Chromosomal abnormalities	Koolen-De Vries syndrome	CATG-5
1686	H02146	Other congenital disorders	Chromosomal abnormalities	Glass syndrome	CATG-2
1687	H02156	Other congenital disorders	Chromosomal abnormalities	Lamb-Shaffer syndrome	CATG-2
1688	H00237	Other congenital disorders	Ribosomopathies	Diamond-Blackfan anemia	CATG-16
1689	H00439	Other congenital disorders	Ribosomopathies	Shwachman-Diamond syndrome	CATG-10
1690	H00507	Other congenital disorders	Ribosomopathies	Dyskeratosis congenita	CATG-3
1691	H00518	Other congenital disorders	Ribosomopathies	Metaphyseal dysplasia without hypotrichosis	CATG-0
1692	H01966	Other congenital disorders	Ribosomopathies	Cartilage-hair hypoplasia	CATG-0
1693	H01967	Other congenital disorders	Ribosomopathies	Anauxetic dysplasia	CATG-16
1694	H00610	Other congenital disorders	Ribosomopathies	Treacher Collins syndrome	CATG-2
1695	H00616	Other congenital disorders	Ribosomopathies	Bowen-Conradi syndrome	CATG-16
1696	H00621	Other congenital disorders	Ribosomopathies	Alopecia neurologic defects and endocrinopathy syndrome	CATG-16
1697	H00788	Other congenital disorders	Ribosomopathies	Hoyeraal-Hreidarsson syndrome	CATG-16
1698	H00862	Other diseases	Mental and behavioural disorders	Tourette syndrome	CATG-5
1699	H01895	Other diseases	Mental and behavioural disorders	Attention deficit hyperactivity disorder (ADHD)	CATG-5
1700	H01450	Other diseases	Mental and behavioural disorders	Obsessive-compulsive disorder	CATG-4
1701	H01611	Other diseases	Mental and behavioural disorders	Alcohol dependence	CATG-7
1702	H01646	Other diseases	Mental and behavioural disorders	Major depressive disorder	CATG-1
1703	H01649	Other diseases	Mental and behavioural disorders	Schizophrenia	CATG-4
1704	H01671	Other diseases	Mental and behavioural disorders	Neurosis	CATG-5
1705	H01703	Other diseases	Mental and behavioural disorders	Eating Disorders	CATG-4
1706	H01882	Other diseases	Mental and behavioural disorders	Asperger syndrome	CATG-5
1707	H01899	Other diseases	Mental and behavioural disorders	Dyslexia	CATG-7
1708	H00902	Other diseases	Mental and behavioural disorders	Speech-language disorder 1	CATG-2
1709	H00480	Other diseases	Mental and behavioural disorders	Non-syndromic X-linked mental retardation	CATG-15
1710	H00658	Other diseases	Mental and behavioural disorders	Syndromic X-linked mental retardation	CATG-3
1711	H00768	Other diseases	Mental and behavioural disorders	Nonsyndromic autosomal recessive mental retardation (NS-ARMR)	CATG-3
1712	H00773	Other diseases	Mental and behavioural disorders	Autosomal dominant mental retardation	CATG-1
1713	H01911	Other diseases	Mental and behavioural disorders	Syndromic autosomal recessive mental retardation	CATG-3
1714	H01306	Other diseases	Mental and behavioural disorders	FRA12A mental retardation	CATG-0
1715	H01514	Other diseases	Mental and behavioural disorders	Landau-Kleffner syndrome	CATG-1
1716	H02111	Other diseases	Mental and behavioural disorders	Autism	CATG-4
1717	H01001	Other diseases	Others	H syndrome	CATG-9
1718	H00818	Other diseases	Others	Birt-Hogg-Dube syndrome	CATG-2
1719	H00823	Other diseases	Others	ABCD syndrome	CATG-9
1720	H00876	Other diseases	Others	Mismatch repair deficiency	CATG-2
1721	H00994	Other diseases	Others	Familial skewed X-chromosome inactivation	CATG-0
1722	H00881	Other diseases	Others	Li-Fraumeni syndrome	CATG-2
1723	H01134	Other diseases	Others	Rhabdoid predisposition syndrome	CATG-2
1724	H01820	Other diseases	Others	Carney complex	CATG-14
1725	H00804	Other diseases	Others	Multiple cutaneous and uterine leiomyomata	CATG-10
1726	H02129	Other diseases	Others	Prune belly syndrome	CATG-9
