# Supplementary material for: LAMP: disease classification derived from layered assessment on modules and pathways in the human gene network
Source: BMC Bioinformatics. 2020 Oct 30;21:487. doi: 10.1186/s12859-020-03800-2 (PMC7597061; doi:10.1186/s12859-020-03800-2)
Supplement: Supplementary file 5 — Detailed diseases in 2 categories in refined LAMP classification. (a) Information of 15 diseases in CATG-10 and 2 diseases in CATG-16 that stand close at the top left of Fig. 5a. *Denotes that GM2 gangliosidoses appears twice, since the second-level disease classes in KEGG are different. **Denotes that lysosomal cysteine protease deficiencies appears twice, since the first-level disease classes in KEGG are different. (b) Information of 5 diseases in CATG-9 and 12 diseases in CATG-17 overlapping in the top of Fig. 5a. *Denotes that pyruvate dehydrogenase complex deficiency appears twice, since the second-level disease classes in KEGG are different. **Denotes that muscular dystrophy-dystroglycanopathy type B appears twice, since the first-level disease classes in KEGG are different. (c) Information of 3 diseases in CATG-8, 27 diseases in CATG-4 and 12 diseases in CATG-5 that near the main cluster of CATG-5 in the left of Fig. 5a. **Denotes that Atopic dermatitis and Myopathy with lactic acidosis and sideroblastic anaemia appears twice, respectively, since the first-level disease classes in KEGG are different. [file 12859_2020_3800_MOESM5_ESM.xlsx]

## Sheet: Additional file 5
(a) Information of 15 diseases in CATG-10 and 2 diseases in CATG-16 that stand close at the top left of Fig5(a). ∗ denotes that GM2 gangliosidoses appears twice, since the second-level disease classes in KEGG are different. ∗∗ denotes that lysosomal cysteine protease deficiencies appears twice, since the first-level disease classes in KEGG are different.
number	H number in KEGG DISEASE	the first-level disease class in KEGG	the secong-level disease class in KEGG	diesase	Preliminary category
472	H00664	Cardiovascular diseases	Hematologic diseases	Anemia due to disorders of glycolytic enzymes	CATG-10
473	H00668	Cardiovascular diseases	Hematologic diseases	Anemia due to disorders of glutathione metabolism	CATG-10
835	H01762	Congenital disorders of metabolism	Congenital disorders of carbohydrate metabolism	Muscle glycogen storage disease	CATG-10
887	H00124	Congenital disorders of metabolism	Congenital disorders of lipid/glycolipid metabolism	GM2 gangliosidoses *	CATG-10
974	H00184	Congenital disorders of metabolism	Congenital disorders of amino acid metabolism	Hypermethioninemia	CATG-10
1016	H00668	Congenital disorders of metabolism	Congenital disorders of amino acid metabolism	Anemia due to disorders of glutathione metabolism	CATG-10
1042	H00202	Congenital disorders of metabolism	Congenital disorders of cofactor/vitamin metabolism	Hepatic porphyria	CATG-10
1097	H00425	Congenital disorders of metabolism	Lysosomal storage diseases	Lysosomal cysteine protease deficiencies **	CATG-10
1100	H00426	Congenital disorders of metabolism	Lysosomal storage diseases	Gangliosidosis	CATG-10
1102	H00124	Congenital disorders of metabolism	Lysosomal storage diseases	GM2 gangliosidoses *	CATG-10
1311	H00514	Congenital malformations	Congenital malformations of the musculoskeletal system	Bruck syndrome	CATG-10
1409	H00425	Congenital malformations	Congenital malformations of skin	Lysosomal cysteine protease deficiencies **	CATG-10
1565	H00935	Congenital malformations	Other congenital malformations	Cold-induced sweating syndrome	CATG-10
1596	H01265	Congenital malformations	Other congenital malformations	Hydrolethalus syndrome	CATG-10
1612	H01573	Congenital malformations	Other congenital malformations	Zimmermann-Laband syndrome	CATG-10
1025	H02117	Congenital disorders of metabolism	Congenital disorders of amino acid metabolism	Neu-Laxova syndrome	CATG-16
1259	H01805	Congenital malformations	Congenital malformations of the digestive system	Tricho-hepato-enteric syndrome	CATG-16
(b) Information of 5 diseases in CATG-9 and 12 diseases in CATG-17 overlapping in the top of Fig5(a). ∗ denotes that pyruvate dehydrogenase complex deficiency appears twice, since the second-level disease classes in KEGG are different. ∗∗denotes that muscular dystrophy-dystroglycanopathy type B appears twice, since the first-level disease classes in KEGG are different.
number	H number in KEGG DISEASE	the first-level disease class in KEGG	the secong-level disease class in KEGG	diesase	Preliminary category
893	H00525	Congenital disorders of metabolism	Congenital disorders of lipid/glycolipid metabolism	Disorders of mitochondrial fatty-acid oxidation	CATG-9
931	H00118	Congenital disorders of metabolism	Congenital disorders of glycan/glycoprotein metabolism	Congenital disorders of glycosylation type I	CATG-9
961	H00168	Congenital disorders of metabolism	Congenital disorders of amino acid metabolism	Oculocutaneous albinism	CATG-9
1075	H00128	Congenital disorders of metabolism	Lysosomal storage diseases	Mucopolysaccharidosis	CATG-9
1091	H00423	Congenital disorders of metabolism	Lysosomal storage diseases	Sphingolipidosis	CATG-9
646	H00428	Urinary system diseases	Kidney diseases	Distal renal tubular acidosis (RTA type 1)	CATG-17
716	H01960	Musculoskeletal diseases	Muscular diseases	Muscular dystrophy-dystroglycanopathy type B **	CATG-17
820	H00072	Congenital disorders of metabolism	Congenital disorders of carbohydrate metabolism	Pyruvate dehydrogenase complex deficiency *	CATG-17
859	H00407	Congenital disorders of metabolism	Congenital disorders of lipid/glycolipid metabolism	Peroxisomal beta-oxidation enzyme deficiency	CATG-17
948	H01960	Congenital disorders of metabolism	Congenital disorders of glycan/glycoprotein metabolism	Muscular dystrophy-dystroglycanopathy type B **	CATG-17
965	H00172	Congenital disorders of metabolism	Congenital disorders of amino acid metabolism	Maple syrup urine disease	CATG-17
1019	H01398	Congenital disorders of metabolism	Congenital disorders of amino acid metabolism	Primary hyperammonemic disorders (Urea cycle disorders)	CATG-17
1020	H01400	Congenital disorders of metabolism	Congenital disorders of amino acid metabolism	Secondary hyperammonemia	CATG-17
1122	H00407	Congenital disorders of metabolism	Peroxisomal diseases	Peroxisomal beta-oxidation enzyme deficiency *	CATG-17
1145	H01351	Congenital disorders of metabolism	Mitochondrial diseases	Spastic ataxia	CATG-17
1161	H01022	Congenital disorders of metabolism	Mitochondrial diseases	Diseases of the tricarboxylic acid cycle	CATG-17
1293	H00479	Congenital malformations	Congenital malformations of the musculoskeletal system	Metaphyseal dysplasias	CATG-17
(c) Information of 3 diseases in CATG-8, 27 diseases in CATG-4 and 12 diseases in CATG-5 that near the main cluster of CATG-5 in the left of Fig5(a). ∗∗denotes that Atopic dermatitis and Myopathy with lactic acidosis and sideroblastic anaemia appears twice, respectively, since the first-level disease classes in KEGG are different.
number	H number in KEGG DISEASE	the first-level disease class in KEGG	the secong-level disease class in KEGG	diesase	Preliminary category
95	H01358	Immune system diseases	Allergies and autoimmune diseases	Atopic dermatitis **	CATG-8
161	H00286	Immune system diseases	Other immune system diseases	Crohn disease	CATG-8
795	H01358	Skin diseases	Skin and soft tissue diseases	Atopic dermatitis **	CATG-8
79	H01605	Cancers	Cancers of haematopoietic and lymphoid tissues	Myelofibrosis	CATG-4
84	H01612	Cancers	Cancers of haematopoietic and lymphoid tissues	Essential thrombocytosis	CATG-4
106	H01672	Immune system diseases	Allergies and autoimmune diseases	Juvenile idiopathic arthritis	CATG-4
129	H00099	Immune system diseases	Primary immunodeficiency	Leukocyte adhesion deficiency	CATG-4
143	H00108	Immune system diseases	Primary immunodeficiency	Autoimmune lymphoproliferative syndromes	CATG-4
144	H00109	Immune system diseases	Primary immunodeficiency	Familial hemophagocytic lymphohistiocytosis	CATG-4
157	H01969	Immune system diseases	Primary immunodeficiency	X-linked lymphoproliferative syndrome	CATG-4
224	H00898	Nervous system diseases	Neurodegenerative diseases	Myopathy with lactic acidosis and sideroblastic anaemia **	CATG-4
270	H00809	Nervous system diseases	Epilepsy	Familial epilepsy temporal lobe (ETL)	CATG-4
285	H00612	Nervous system diseases	Eye disease	Primary open angle glaucoma	CATG-4
291	H00779	Nervous system diseases	Eye disease	Usher syndrome (US)	CATG-4
299	H00481	Nervous system diseases	Eye disease	Cone-rod dystrophy and cone dystrophy	CATG-4
314	H00956	Nervous system diseases	Eye disease	Lattice corneal dystrophies	CATG-4
390	H01219	Cardiovascular diseases	Cardiac diseases	Restrictive cardiomyopathy	CATG-4
401	H00720	Cardiovascular diseases	Cardiac diseases	Long QT syndrome	CATG-4
425	H00801	Cardiovascular diseases	Vascular diseases	Familial thoracic aortic aneurysm and dissection	CATG-4
431	H01006	Cardiovascular diseases	Vascular diseases	Hereditary angioedema	CATG-4
455	H00222	Cardiovascular diseases	Hematologic diseases	Afibrinogenemia	CATG-4
545	H01456	Endocrine and metabolic diseases	Diabetes	Diabetic nephropathy	CATG-4
655	H00626	Urinary system diseases	Kidney diseases	Focal segmental glomerulosclerosis	CATG-4
751	H01780	Musculoskeletal diseases	Muscular diseases	Non-dystrophic myotonia	CATG-4
1136	H00898	Congenital disorders of metabolism	Mitochondrial diseases	Myopathy with lactic acidosis and sideroblastic anaemia **	CATG-4
1208	H00262	Congenital malformations	Congenital malformations of the nervous system	Spina bifida	CATG-4
1268	H00822	Congenital malformations	Congenital malformations of the urinary system	Renal agenesis and Renal adysplasia	CATG-4
1454	H00684	Congenital malformations	Congenital malformations of skin	Pachyonychia congenita	CATG-4
1667	H00478	Other congenital disorders	Chromosomal abnormalities	Prader-Willi syndrome	CATG-4
1716	H02111	Other diseases	Mental and behavioural disorders	Autism	CATG-4
116	H00091	Immune system diseases	Primary immunodeficiency	T-B+Severe combined immunodeficiency	CATG-5
128	H00098	Immune system diseases	Primary immunodeficiency	Chronic granulomatous disease	CATG-5
186	H00056	Nervous system diseases	Neurodegenerative diseases	Alzheimer disease	CATG-5
405	H00729	Cardiovascular diseases	Cardiac diseases	Sick sinus syndrome	CATG-5
436	H01433	Cardiovascular diseases	Vascular diseases	Budd-Chiari syndrome	CATG-5
793	H01217	Skin diseases	Skin and soft tissue diseases	Primary localized cutaneous amyloidosis	CATG-5
865	H00154	Congenital disorders of metabolism	Congenital disorders of lipid/glycolipid metabolism	Hyperlipoproteinemia, type I	CATG-5
960	H00166	Congenital disorders of metabolism	Congenital disorders of amino acid metabolism	Hermansky-Pudlak syndrome	CATG-5
1180	H01210	Congenital disorders of metabolism	Other congenital disorders of metabolism	Hypomagnesemia	CATG-5
1296	H00484	Congenital malformations	Congenital malformations of the musculoskeletal system	Multiple synostosis syndrome	CATG-5
1338	H00852	Congenital malformations	Congenital malformations of the musculoskeletal system	Klippel-Feil syndrome	CATG-5
1699	H01895	Other diseases	Mental and behavioural disorders	Attention deficit hyperactivity disorder (ADHD)	CATG-5
