# Supplementary material for: LAMP: disease classification derived from layered assessment on modules and pathways in the human gene network
Source: BMC Bioinformatics. 2020 Oct 30;21:487. doi: 10.1186/s12859-020-03800-2 (PMC7597061; doi:10.1186/s12859-020-03800-2)
Supplement: Supplementary file 6 — Refined results of 1726 diseases in LAMP classification. Category in refined LAMP classification of each diseases is listed. [file 12859_2020_3800_MOESM6_ESM.xlsx]

## Sheet: Additional file 6
Refined results of 1726 diseases in LAMP classification
CATEGORY	number	H number in KEGG DISEASE	the first-level disease class in KEGG	the secong-level disease class in KEGG	diesase
CATG-1	1	H00016	Cancers	Head and neck cancers	Oral cancer
CATG-1	2	H01508	Cancers	Head and neck cancers	Salivary gland cancer
CATG-2	3	H01509	Cancers	Head and neck cancers	Tonsillar cancer
CATG-1	4	H01559	Cancers	Head and neck cancers	Oropharyngeal cancer
CATG-3	5	H00054	Cancers	Head and neck cancers	Nasopharyngeal cancer
CATG-2	6	H00055	Cancers	Head and neck cancers	Laryngeal cancer
CATG-3	7	H00017	Cancers	Cancers of the digestive system	Esophageal cancer
CATG-1	8	H00018	Cancers	Cancers of the digestive system	Gastric cancer
CATG-2	9	H00034	Cancers	Cancers of the digestive system	Carcinoid
CATG-1	10	H00020	Cancers	Cancers of the digestive system	Colorectal cancer
CATG-2	11	H00044	Cancers	Cancers of the digestive system	Cancer of the anal canal
CATG-1	12	H00048	Cancers	Cancers of the digestive system	Hepatocellular carcinoma
CATG-1	13	H01557	Cancers	Cancers of the digestive system	Hepatic angiosarcoma
CATG-4	14	H00046	Cancers	Cancers of the digestive system	Cholangiocarcinoma
CATG-1	15	H00047	Cancers	Cancers of the digestive system	Gallbladder cancer
CATG-1	16	H00019	Cancers	Cancers of the digestive system	Pancreatic cancer
CATG-2	17	H00045	Cancers	Cancers of the digestive system	Pancreatic neuroendocrine tumor
CATG-5	18	H01591	Cancers	Cancers of the digestive system	Gastrotintestinal stromal tumor
CATG-1	19	H00014	Cancers	Cancers of the lung and pleura	Non-small cell lung cancer
CATG-2	20	H00013	Cancers	Cancers of the lung and pleura	Small cell lung cancer
CATG-1	21	H00015	Cancers	Cancers of the lung and pleura	Malignant pleural mesothelioma
CATG-1	22	H00038	Cancers	Skin cancers	Melanoma
CATG-6	23	H00039	Cancers	Skin cancers	Basal cell carcinoma
CATG-1	24	H00040	Cancers	Skin cancers	Squamous cell carcinoma
CATG-1	25	H01555	Cancers	Skin cancers	Merkel cell carcinoma
CATG-2	26	H01463	Cancers	Skin cancers	Mycosis fungoides
CATG-2	27	H00036	Cancers	Cancers of soft tissues and bone	Osteosarcoma
CATG-2	28	H00035	Cancers	Cancers of soft tissues and bone	Ewing sarcoma
CATG-2	29	H00053	Cancers	Cancers of soft tissues and bone	Extraskeletal myxoid chondrosarcoma
CATG-1	30	H00041	Cancers	Cancers of soft tissues and bone	Kaposi sarcoma
CATG-2	31	H00049	Cancers	Cancers of soft tissues and bone	Myxoid liposarcoma
CATG-2	32	H00037	Cancers	Cancers of soft tissues and bone	Alveolar rhabdomyosarcoma
CATG-1	33	H00050	Cancers	Cancers of soft tissues and bone	Synovial sarcoma
CATG-2	34	H00051	Cancers	Cancers of soft tissues and bone	Alveolar soft part sarcoma
CATG-2	35	H00052	Cancers	Cancers of soft tissues and bone	Clear cell sarcoma of soft tissue
CATG-5	36	H01985	Cancers	Cancers of soft tissues and bone	Desmoplastic small round cell tumor
CATG-5	37	H01666	Cancers	Cancers of soft tissues and bone	Angiosarcoma
CATG-2	38	H01665	Cancers	Cancers of soft tissues and bone	Primary peritoneal carcinoma
CATG-1	39	H00031	Cancers	Cancers of the breast and female genital organs	Breast cancer
CATG-1	40	H00029	Cancers	Cancers of the breast and female genital organs	Vulvar cancer
CATG-1	41	H00030	Cancers	Cancers of the breast and female genital organs	Cervical cancer
CATG-1	42	H00026	Cancers	Cancers of the breast and female genital organs	Endometrial cancer
CATG-1	43	H00027	Cancers	Cancers of the breast and female genital organs	Ovarian cancer
CATG-2	44	H01554	Cancers	Cancers of the breast and female genital organs	Fallopian tube cancer
CATG-1	45	H00028	Cancers	Cancers of the breast and female genital organs	Choriocarcinoma
CATG-3	46	H00025	Cancers	Cancers of male genital organs	Penile cancer
CATG-2	47	H00024	Cancers	Cancers of male genital organs	Prostate cancer
CATG-2	48	H00023	Cancers	Cancers of male genital organs	Testicular cancer
CATG-1	49	H00021	Cancers	Cancers of the urinary system	Renal cell carcinoma
CATG-1	50	H00022	Cancers	Cancers of the urinary system	Bladder cancer
CATG-2	51	H01513	Cancers	Cancers of eye, brain, and central nervous system	Retinoblastoma
CATG-1	52	H00042	Cancers	Cancers of eye, brain, and central nervous system	Glioma
CATG-2	53	H01667	Cancers	Cancers of eye, brain, and central nervous system	Medulloblastoma
CATG-1	54	H00043	Cancers	Cancers of eye, brain, and central nervous system	Neuroblastoma
CATG-2	55	H01556	Cancers	Cancers of eye, brain, and central nervous system	Meningioma
CATG-1	56	H00032	Cancers	Cancers of endocrine organs	Thyroid cancer
CATG-5	57	H01592	Cancers	Cancers of endocrine organs	Medullary thyroid cancer
CATG-1	58	H00033	Cancers	Cancers of endocrine organs	Adrenal carcinoma
CATG-3	59	H01510	Cancers	Cancers of endocrine organs	Malignant paraganglioma
CATG-2	60	H01558	Cancers	Cancers of endocrine organs	Parathyroid carcinoma
CATG-1	61	H00247	Cancers	Cancers of endocrine organs	Multiple endocrine neoplasia syndrome
CATG-3	62	H00007	Cancers	Cancers of haematopoietic and lymphoid tissues	Hodgkin lymphoma
CATG-2	63	H01613	Cancers	Cancers of haematopoietic and lymphoid tissues	Follicular lymphoma
CATG-2	64	H01464	Cancers	Cancers of haematopoietic and lymphoid tissues	Mantle cell lymphoma
CATG-2	65	H00001	Cancers	Cancers of haematopoietic and lymphoid tissues	B lymphoblastic leukemia/lymphoma
CATG-2	66	H00002	Cancers	Cancers of haematopoietic and lymphoid tissues	T lymphoblastic leukemia/lymphoma
CATG-2	67	H00008	Cancers	Cancers of haematopoietic and lymphoid tissues	Burkitt lymphoma
CATG-2	68	H00011	Cancers	Cancers of haematopoietic and lymphoid tissues	Lymphoplasmacytic lymphoma
CATG-2	69	H01463	Cancers	Cancers of haematopoietic and lymphoid tissues	Mycosis fungoides
CATG-1	70	H01892	Cancers	Cancers of haematopoietic and lymphoid tissues	Peripheral T cell lymphoma
CATG-7	71	H01601	Cancers	Cancers of haematopoietic and lymphoid tissues	Anaplastic large-cell lymphoma
CATG-1	72	H00010	Cancers	Cancers of haematopoietic and lymphoid tissues	Multiple myeloma
CATG-3	73	H00005	Cancers	Cancers of haematopoietic and lymphoid tissues	Chronic lymphocytic leukemia (CLL)
CATG-2	74	H00006	Cancers	Cancers of haematopoietic and lymphoid tissues	Hairy-cell leukemia
CATG-3	75	H00009	Cancers	Cancers of haematopoietic and lymphoid tissues	Adult T-cell leukemia
CATG-1	76	H00003	Cancers	Cancers of haematopoietic and lymphoid tissues	Acute myeloid leukemia (AML)
CATG-2	77	H00004	Cancers	Cancers of haematopoietic and lymphoid tissues	Chronic myeloid leukemia (CML)
CATG-5	78	H01511	Cancers	Cancers of haematopoietic and lymphoid tissues	Mast-cell leukemia
CATG-4	79	H01605	Cancers	Cancers of haematopoietic and lymphoid tissues	Myelofibrosis
CATG-5	79	H01605	Cancers	Cancers of haematopoietic and lymphoid tissues	Myelofibrosis
CATG-2	80	H01512	Cancers	Cancers of haematopoietic and lymphoid tissues	Langerhans cell histiocytosis
CATG-5	81	H01590	Cancers	Cancers of haematopoietic and lymphoid tissues	Chronic eosinophilic leukemia
CATG-5	82	H01599	Cancers	Cancers of haematopoietic and lymphoid tissues	Hypereosinophilic syndrome
CATG-5	83	H00012	Cancers	Cancers of haematopoietic and lymphoid tissues	Polycythemia vera
CATG-4	84	H01612	Cancers	Cancers of haematopoietic and lymphoid tissues	Essential thrombocytosis
CATG-5	84	H01612	Cancers	Cancers of haematopoietic and lymphoid tissues	Essential thrombocytosis
CATG-6	85	H00079	Immune system diseases	Allergies and autoimmune diseases	Asthma
CATG-6	86	H00080	Immune system diseases	Allergies and autoimmune diseases	Systemic lupus erythematosus
CATG-6	87	H00081	Immune system diseases	Allergies and autoimmune diseases	Hashimoto thyroiditis
CATG-6	88	H00082	Immune system diseases	Allergies and autoimmune diseases	Graves disease
CATG-1	89	H00083	Immune system diseases	Allergies and autoimmune diseases	Allograft rejection
CATG-1	90	H00084	Immune system diseases	Allergies and autoimmune diseases	Graft-versus-host disease
CATG-2	91	H01191	Immune system diseases	Allergies and autoimmune diseases	Asthma with nasal polyps and aspirin intolerance
CATG-5	92	H01232	Immune system diseases	Allergies and autoimmune diseases	Syndromic multisystem autoimmune disease
CATG-0	93	H01275	Immune system diseases	Allergies and autoimmune diseases	Interleukin 1 receptor antagonist deficiency (DIRA)
CATG-8	94	H01357	Immune system diseases	Allergies and autoimmune diseases	Allergic contact dermatitis
CATG-5	95	H01358	Immune system diseases	Allergies and autoimmune diseases	Atopic dermatitis
CATG-8	95	H01358	Immune system diseases	Allergies and autoimmune diseases	Atopic dermatitis
CATG-1	96	H01359	Immune system diseases	Allergies and autoimmune diseases	Anaphylaxis
CATG-1	97	H01360	Immune system diseases	Allergies and autoimmune diseases	Allergic rhinitis
CATG-5	98	H01361	Immune system diseases	Allergies and autoimmune diseases	Eosinophilic esophagitis
CATG-9	99	H01362	Immune system diseases	Allergies and autoimmune diseases	Dermatitis herpetiformis
CATG-7	100	H01476	Immune system diseases	Allergies and autoimmune diseases	Behcet disease
CATG-5	101	H01479	Immune system diseases	Allergies and autoimmune diseases	Castleman disease
CATG-7	102	H01492	Immune system diseases	Allergies and autoimmune diseases	Systemic sclerosis
CATG-3	103	H01502	Immune system diseases	Allergies and autoimmune diseases	Sjogren syndrome
CATG-7	104	H01504	Immune system diseases	Allergies and autoimmune diseases	Vogt-Koyanagi-Harada syndrome
CATG-7	105	H01516	Immune system diseases	Allergies and autoimmune diseases	Adult onset Still disease
CATG-4	106	H01672	Immune system diseases	Allergies and autoimmune diseases	Juvenile idiopathic arthritis
CATG-5	106	H01672	Immune system diseases	Allergies and autoimmune diseases	Juvenile idiopathic arthritis
CATG-9	107	H01674	Immune system diseases	Allergies and autoimmune diseases	Ankylosing spondylitis
CATG-9	108	H01726	Immune system diseases	Allergies and autoimmune diseases	Membranoproliferative glomerulonephritis
CATG-1	109	H02159	Immune system diseases	Allergies and autoimmune diseases	Familial cold autoinflammatory syndrome
CATG-7	110	H00085	Immune system diseases	Primary immunodeficiency	Agammaglobulinemias
CATG-2	111	H00086	Immune system diseases	Primary immunodeficiency	Hyper IgM syndromes, autosomal recessive type
CATG-2	112	H00087	Immune system diseases	Primary immunodeficiency	Other humoral immunodeficiencies
CATG-6	113	H00088	Immune system diseases	Primary immunodeficiency	Common variable immunodeficiency
CATG-6	114	H00089	Immune system diseases	Primary immunodeficiency	IFN-gamma/IL-12 axis
CATG-5	115	H00090	Immune system diseases	Primary immunodeficiency	NK cell defects
CATG-5	116	H00091	Immune system diseases	Primary immunodeficiency	T-B+Severe combined immunodeficiency
CATG-2	117	H00092	Immune system diseases	Primary immunodeficiency	T-B-Severe combined immunodeficiency
CATG-2	118	H01244	Immune system diseases	Primary immunodeficiency	T+B+Severe combined immunodeficiencies (SCIDs)
CATG-3	119	H00093	Immune system diseases	Primary immunodeficiency	Combined immunodeficiency
CATG-10	120	H01128	Immune system diseases	Primary immunodeficiency	Reticular dysgenesis
CATG-2	121	H00094	Immune system diseases	Primary immunodeficiency	Immunodeficiency associated with DNA repair defects
CATG-2	122	H01344	Immune system diseases	Primary immunodeficiency	Nijmegen syndrome
CATG-2	123	H02015	Immune system diseases	Primary immunodeficiency	LIG4 syndrome
CATG-2	124	H00095	Immune system diseases	Primary immunodeficiency	Ectodermal dysplasia associated immunodeficiency
CATG-8	125	H01245	Immune system diseases	Primary immunodeficiency	Immunodeficiency without anhidrotic ectodermal dysplasia
CATG-8	126	H00096	Immune system diseases	Primary immunodeficiency	Defects of toll-like receptor signaling
CATG-9	127	H00097	Immune system diseases	Primary immunodeficiency	Chemokine receptor defect
CATG-5	128	H00098	Immune system diseases	Primary immunodeficiency	Chronic granulomatous disease
CATG-4	129	H00099	Immune system diseases	Primary immunodeficiency	Leukocyte adhesion deficiency
CATG-5	129	H00099	Immune system diseases	Primary immunodeficiency	Leukocyte adhesion deficiency
CATG-1	130	H00100	Immune system diseases	Primary immunodeficiency	Neutropenic disorders
CATG-9	131	H01218	Immune system diseases	Primary immunodeficiency	P14 deficiency
CATG-7	132	H00101	Immune system diseases	Primary immunodeficiency	Other phagocyte defects
CATG-5	133	H02021	Immune system diseases	Primary immunodeficiency	Chediak-Higashi syndrome
CATG-9	134	H02022	Immune system diseases	Primary immunodeficiency	Griscelli syndrome
CATG-2	135	H02024	Immune system diseases	Primary immunodeficiency	Neutrophil specific granule deficiency
CATG-0	136	H02025	Immune system diseases	Primary immunodeficiency	Myeloperoxidase deficiency
CATG-9	137	H00102	Immune system diseases	Primary immunodeficiency	Classic complement pathway component defects
CATG-9	138	H00103	Immune system diseases	Primary immunodeficiency	Late complement pathway defects
CATG-11	139	H00104	Immune system diseases	Primary immunodeficiency	Alternative complement pathway component defects
CATG-12	140	H00105	Immune system diseases	Primary immunodeficiency	Mannose-binding lectin pathway component defects
CATG-13	141	H00106	Immune system diseases	Primary immunodeficiency	Complement regulatory protein defects
CATG-1	142	H00107	Immune system diseases	Primary immunodeficiency	Other well-defined immunodeficiency syndromes
CATG-4	143	H00108	Immune system diseases	Primary immunodeficiency	Autoimmune lymphoproliferative syndromes
CATG-5	143	H00108	Immune system diseases	Primary immunodeficiency	Autoimmune lymphoproliferative syndromes
CATG-4	144	H00109	Immune system diseases	Primary immunodeficiency	Familial hemophagocytic lymphohistiocytosis
CATG-5	144	H00109	Immune system diseases	Primary immunodeficiency	Familial hemophagocytic lymphohistiocytosis
CATG-2	145	H00924	Immune system diseases	Primary immunodeficiency	Severe combined immunodeficiency with microcephaly, growth retardation, and sensitivity to ionizing radiation
CATG-9	146	H00984	Immune system diseases	Primary immunodeficiency	Bare lymphocyte syndrome type1
CATG-2	147	H00985	Immune system diseases	Primary immunodeficiency	Bare lymphocyte syndrome type2
CATG-5	148	H00931	Immune system diseases	Primary immunodeficiency	Growth hormone insensitivity with immunodeficiency
CATG-2	149	H00962	Immune system diseases	Primary immunodeficiency	RIDDLE syndrome
CATG-2	150	H01181	Immune system diseases	Primary immunodeficiency	T-cell immunodeficiency congenital alopecia and nail dystrophy
CATG-8	151	H00721	Immune system diseases	Primary immunodeficiency	Pyogenic bacterial infections, recurrent, due to MYD88 deficiency
CATG-0	152	H01240	Immune system diseases	Primary immunodeficiency	Immune thrombocytopenia
CATG-5	153	H01387	Immune system diseases	Primary immunodeficiency	Activated PI3K-delta syndrome
CATG-5	154	H01523	Immune system diseases	Primary immunodeficiency	Wiskott-Aldrich syndrome
CATG-0	155	H01524	Immune system diseases	Primary immunodeficiency	DiGeorge syndrome
CATG-1	156	H01968	Immune system diseases	Primary immunodeficiency	Hyper-IgE syndrome
CATG-4	157	H01969	Immune system diseases	Primary immunodeficiency	X-linked lymphoproliferative syndrome
CATG-5	157	H01969	Immune system diseases	Primary immunodeficiency	X-linked lymphoproliferative syndrome
CATG-5	158	H01970	Immune system diseases	Primary immunodeficiency	Lymphoproliferative syndrome 1
CATG-2	159	H01971	Immune system diseases	Primary immunodeficiency	IPEX syndrome
CATG-2	160	H01972	Immune system diseases	Primary immunodeficiency	Autoimmune polyendocrinopathy syndrome type 1
CATG-5	161	H00286	Immune system diseases	Other immune system diseases	Crohn disease
CATG-8	161	H00286	Immune system diseases	Other immune system diseases	Crohn disease
CATG-8	162	H01466	Immune system diseases	Other immune system diseases	Ulcerative colitis
CATG-1	163	H01227	Immune system diseases	Other immune system diseases	Inflammatory bowel disease (IBD)
CATG-8	164	H00285	Immune system diseases	Other immune system diseases	Blau syndrome
CATG-8	165	H01309	Immune system diseases	Other immune system diseases	Sarcoidosis, early-onset
CATG-5	166	H00287	Immune system diseases	Other immune system diseases	Pyogenic sterile arthritis, pyoderma gangrenosum, and acne syndrome
CATG-7	167	H00288	Immune system diseases	Other immune system diseases	Familial Mediterranean fever
CATG-2	168	H00282	Immune system diseases	Other immune system diseases	Cryopyrin associated periodic syndrome
CATG-3	169	H00290	Immune system diseases	Other immune system diseases	Aicardi-Goutieres syndrome
CATG-9	170	H00291	Immune system diseases	Other immune system diseases	Familial chilblain lupus (FCL)
CATG-10	171	H00206	Immune system diseases	Other immune system diseases	Mevalonate kinase deficiency
CATG-8	172	H00912	Immune system diseases	Other immune system diseases	Tumor necrosis factor receptor-associated periodic syndrome
CATG-0	173	H01094	Immune system diseases	Other immune system diseases	Eosinophil peroxidase deficiency
CATG-3	174	H01109	Immune system diseases	Other immune system diseases	Chronic mucocutaneous candidiasis
CATG-0	175	H01117	Immune system diseases	Other immune system diseases	Chronic recurrent multifocal osteomyelitis
CATG-5	176	H01136	Immune system diseases	Other immune system diseases	Carboxypeptidase N deficiency
CATG-14	177	H01491	Immune system diseases	Other immune system diseases	Neuromyelitis optica
CATG-9	178	H01698	Immune system diseases	Other immune system diseases	Giant cell arteritis
CATG-2	179	H01741	Immune system diseases	Other immune system diseases	Autoinflammation lipodystrophy and dermatosis syndrome
CATG-5	180	H01743	Immune system diseases	Other immune system diseases	Autoinflammation and PLCG2-associated antibody deficiency and immune dysregulation
CATG-8	181	H01744	Immune system diseases	Other immune system diseases	Autoinflammatory syndrome with pyogenic bacterial infection and amylopectinosis
CATG-8	182	H01746	Immune system diseases	Other immune system diseases	STING-associated vasculopathy with onset in infancy
CATG-8	183	H01748	Immune system diseases	Other immune system diseases	Autoinflammation with infantile enterocolitis
CATG-7	184	H01812	Immune system diseases	Other immune system diseases	Rasmussen encephalitis
CATG-0	185	H02133	Immune system diseases	Other immune system diseases	Vici syndrome
CATG-5	186	H00056	Nervous system diseases	Neurodegenerative diseases	Alzheimer disease
CATG-3	187	H00066	Nervous system diseases	Neurodegenerative diseases	Lewy body dementia (LBD)
CATG-3	188	H00057	Nervous system diseases	Neurodegenerative diseases	Parkinson disease
CATG-3	189	H01600	Nervous system diseases	Neurodegenerative diseases	Parkinsonian syndrome
CATG-15	190	H00058	Nervous system diseases	Neurodegenerative diseases	Amyotrophic lateral sclerosis (ALS)
CATG-2	191	H00059	Nervous system diseases	Neurodegenerative diseases	Huntington disease
CATG-1	192	H01243	Nervous system diseases	Neurodegenerative diseases	Huntington disease-like syndrome
CATG-5	193	H00060	Nervous system diseases	Neurodegenerative diseases	Dentatorubropallidoluysian atrophy (DRPLA)
CATG-2	194	H00062	Nervous system diseases	Neurodegenerative diseases	Spinal and bulbar muscular atrophy (SBMA)
CATG-15	195	H00063	Nervous system diseases	Neurodegenerative diseases	Spinocerebellar ataxia (SCA)
CATG-2	196	H01478	Nervous system diseases	Neurodegenerative diseases	Machado-Joseph disease
CATG-2	197	H01038	Nervous system diseases	Neurodegenerative diseases	Cerebellar ataxia cayman type
CATG-2	198	H01170	Nervous system diseases	Neurodegenerative diseases	Autosomal recessive spastic ataxia of Charlevoix-Saguenay (ARSACS)
CATG-6	199	H01891	Nervous system diseases	Neurodegenerative diseases	Autosomal recessive spinocerebellar ataxias
CATG-5	200	H00061	Nervous system diseases	Neurodegenerative diseases	Prion diseases
CATG-2	201	H00064	Nervous system diseases	Neurodegenerative diseases	Ataxia telangiectasia
CATG-2	202	H02014	Nervous system diseases	Neurodegenerative diseases	Ataxia-telangiectasia-like syndrome
CATG-5	203	H00065	Nervous system diseases	Neurodegenerative diseases	Alexander disease
CATG-9	204	H00075	Nervous system diseases	Neurodegenerative diseases	Refsum disease
CATG-9	205	H00067	Nervous system diseases	Neurodegenerative diseases	Friedreich ataxia
CATG-9	206	H00068	Nervous system diseases	Neurodegenerative diseases	Leber hereditary optic atrophy
CATG-15	207	H00076	Nervous system diseases	Neurodegenerative diseases	Cockayne syndrome
CATG-5	208	H00077	Nervous system diseases	Neurodegenerative diseases	Progressive supranuclear palsy
CATG-4	209	H00078	Nervous system diseases	Neurodegenerative diseases	Frontotemporal lobar degeneration
CATG-5	210	H00074	Nervous system diseases	Neurodegenerative diseases	Canavan disease
CATG-4	211	H00264	Nervous system diseases	Neurodegenerative diseases	Charcot-Marie-Tooth disease
CATG-7	212	H00265	Nervous system diseases	Neurodegenerative diseases	Hereditary sensory and autonomic neuropathy
CATG-7	213	H00266	Nervous system diseases	Neurodegenerative diseases	Hereditary spastic paraplegia
CATG-2	214	H00440	Nervous system diseases	Neurodegenerative diseases	Rett syndrome
CATG-6	215	H00455	Nervous system diseases	Neurodegenerative diseases	Spinal muscular atrophy
CATG-0	216	H00655	Nervous system diseases	Neurodegenerative diseases	McLeod syndrome
CATG-7	217	H00833	Nervous system diseases	Neurodegenerative diseases	Neurodegeneration with brain iron accumulation
CATG-0	218	H00816	Nervous system diseases	Neurodegenerative diseases	Agenesis of the corpus callosum with peripheral neuropathy (ACCPN)
CATG-9	219	H00840	Nervous system diseases	Neurodegenerative diseases	Band-like calcification with simplified gyration and polymicrogyria
CATG-14	220	H00879	Nervous system diseases	Neurodegenerative diseases	Perry syndrome
CATG-7	221	H00845	Nervous system diseases	Neurodegenerative diseases	Familial amyloidosis
CATG-16	222	H00860	Nervous system diseases	Neurodegenerative diseases	Benign hereditary chorea
CATG-6	223	H00897	Nervous system diseases	Neurodegenerative diseases	Pontocerebellar hypoplasia
CATG-4	224	H00898	Nervous system diseases	Neurodegenerative diseases	Myopathy with lactic acidosis and sideroblastic anaemia
CATG-5	224	H00898	Nervous system diseases	Neurodegenerative diseases	Myopathy with lactic acidosis and sideroblastic anaemia
CATG-5	225	H00970	Nervous system diseases	Neurodegenerative diseases	Juvenile primary lateral sclerosis
CATG-9	226	H01115	Nervous system diseases	Neurodegenerative diseases	Polyneuropathy, hearing loss, ataxia, retinitis pigmentosa, and cataract
CATG-10	227	H01146	Nervous system diseases	Neurodegenerative diseases	Aminoacylase 1 deficiency
CATG-5	228	H01172	Nervous system diseases	Neurodegenerative diseases	Infantile ascending hereditary spastic paralysis
CATG-14	229	H01177	Nervous system diseases	Neurodegenerative diseases	Infantile bilateral striatal necrosis
CATG-9	230	H01184	Nervous system diseases	Neurodegenerative diseases	Familial dementia
CATG-5	231	H01185	Nervous system diseases	Neurodegenerative diseases	Cerebral amyloid angiopathy
CATG-1	232	H01204	Nervous system diseases	Neurodegenerative diseases	Cerebellar ataxia, mental retardation (MR), and dysequilibrium syndrome (CAMRQ)
CATG-0	233	H01212	Nervous system diseases	Neurodegenerative diseases	Familial encephalopathy with neuroserpin inclusion bodies
CATG-9	234	H01259	Nervous system diseases	Neurodegenerative diseases	Giant axonal neuropathy
CATG-9	235	H01284	Nervous system diseases	Neurodegenerative diseases	Marinesco-Sjogren syndrome
CATG-10	236	H01295	Nervous system diseases	Neurodegenerative diseases	Neurodegeneration due to cerebral folate transport deficiency
CATG-0	237	H01432	Nervous system diseases	Neurodegenerative diseases	Choreoacanthocytosis
CATG-9	238	H01436	Nervous system diseases	Neurodegenerative diseases	Guillain-Barre syndrome
CATG-16	239	H01614	Nervous system diseases	Neurodegenerative diseases	Multiple system atrophy
CATG-5	240	H01779	Nervous system diseases	Neurodegenerative diseases	Neuroferritinopathy
CATG-5	241	H01807	Nervous system diseases	Neurodegenerative diseases	Hereditary diffuse leukoencephalopathy with spheroids
CATG-0	242	H01898	Nervous system diseases	Neurodegenerative diseases	PNPLA6-related disorders
CATG-0	243	H01903	Nervous system diseases	Neurodegenerative diseases	Brown-Vialetto-Van Laere syndrome
CATG-0	244	H01036	Nervous system diseases	Neurodegenerative diseases	Posterior column ataxia with retinitis pigmentosa
CATG-5	245	H00749	Nervous system diseases	Neurodegenerative diseases	Episodic ataxias
CATG-12	246	H00832	Nervous system diseases	Neurodegenerative diseases	Core neuroacanthocytosis syndromes
CATG-2	247	H00848	Nervous system diseases	Neurodegenerative diseases	Ataxia with ocular apraxia
CATG-4	248	H00856	Nervous system diseases	Neurodegenerative diseases	Distal hereditary motor neuropathies
CATG-9	249	H00869	Nervous system diseases	Neurodegenerative diseases	Leukoencephalopathy with vanishing white matter
CATG-9	250	H00871	Nervous system diseases	Neurodegenerative diseases	Leukoencephalopathy with brain stem and spinal cord involvement and lactate elevation
CATG-9	251	H00874	Nervous system diseases	Neurodegenerative diseases	Leukoencephalopathy with dystonia and motor neuropathy
CATG-5	252	H00875	Nervous system diseases	Neurodegenerative diseases	Megaloencephalic leukoencephalopathy with subcortical cysts
CATG-9	253	H00878	Nervous system diseases	Neurodegenerative diseases	Cystic leukoencephalopathy without megalencephaly
CATG-9	254	H00999	Nervous system diseases	Neurodegenerative diseases	Coenzyme Q10 deficiency
CATG-9	255	H01305	Nervous system diseases	Neurodegenerative diseases	Global cerebral hypomyelination
CATG-0	256	H01570	Nervous system diseases	Neurodegenerative diseases	Autosomal dominant striatal degeneration
CATG-9	257	H01574	Nervous system diseases	Neurodegenerative diseases	Familial idiopathic basal ganglia calcification
CATG-8	258	H02144	Nervous system diseases	Neurodegenerative diseases	Gordon Holmes syndrome
CATG-9	259	H00577	Nervous system diseases	Epilepsy	Symptomatic generalized epilepsies
CATG-4	260	H00606	Nervous system diseases	Epilepsy	Early infantile epileptic encephalopathy
CATG-7	261	H01460	Nervous system diseases	Epilepsy	West syndrome
CATG-4	262	H01813	Nervous system diseases	Epilepsy	Lennox-Gastaut syndrome
CATG-0	263	H01818	Nervous system diseases	Epilepsy	Dravet syndrome
CATG-9	264	H01819	Nervous system diseases	Epilepsy	Early myoclonic encephalopathy
CATG-9	265	H01815	Nervous system diseases	Epilepsy	Malignant migrating partial seizures in infancy
CATG-6	266	H00783	Nervous system diseases	Epilepsy	Febrile seizures
CATG-9	267	H00806	Nervous system diseases	Epilepsy	Benign familial neonatal and infantile epilepsies
CATG-5	268	H00807	Nervous system diseases	Epilepsy	Autosomal dominant nocturnal frontal lobe epilepsy (ADNFLE)
CATG-4	269	H00808	Nervous system diseases	Epilepsy	Idiopathic generalized epilepsies
CATG-4	270	H00809	Nervous system diseases	Epilepsy	Familial epilepsy temporal lobe (ETL)
CATG-5	270	H00809	Nervous system diseases	Epilepsy	Familial epilepsy temporal lobe (ETL)
CATG-9	271	H00810	Nervous system diseases	Epilepsy	Progressive myoclonic epilepsy (PME/ EPM)
CATG-8	272	H01994	Nervous system diseases	Epilepsy	Lafora disease
CATG-16	273	H01995	Nervous system diseases	Epilepsy	Unverricht-Lundborg disease
CATG-9	274	H00996	Nervous system diseases	Epilepsy	Amish infantile epilepsy syndrome
CATG-10	275	H01124	Nervous system diseases	Epilepsy	Pyridoxamine-5'-phosphate oxidase (PNPO) deficiency
CATG-10	276	H01247	Nervous system diseases	Epilepsy	Pyridoxine-dependent epilepsy
CATG-5	277	H01258	Nervous system diseases	Epilepsy	Generalized epilepsy and paroxysmal dyskinesia
CATG-1	278	H01514	Nervous system diseases	Epilepsy	Landau-Kleffner syndrome
CATG-0	279	H01775	Nervous system diseases	Epilepsy	PCDH19-related epilepsy syndrome
CATG-5	280	H01808	Nervous system diseases	Epilepsy	Hemiconvulsion-hemiplegia-epilepsy syndrome
CATG-1	281	H01827	Nervous system diseases	Epilepsy	Epileptic encephalopathy with continuous spike-waves during slow-wave sleep
CATG-9	282	H02058	Nervous system diseases	Epilepsy	Kohlschutter-Tonz syndrome
CATG-7	283	H02150	Nervous system diseases	Epilepsy	Infantile or early childhood epileptic encephalopathy
CATG-15	284	H00527	Nervous system diseases	Eye disease	Retinitis pigmentosa
CATG-4	285	H00612	Nervous system diseases	Eye disease	Primary open angle glaucoma
CATG-5	285	H00612	Nervous system diseases	Eye disease	Primary open angle glaucoma
CATG-5	286	H00633	Nervous system diseases	Eye disease	Duane retraction syndrome
CATG-0	287	H00690	Nervous system diseases	Eye disease	Aland Island eye disease
CATG-16	288	H00726	Nervous system diseases	Eye disease	Meesmann corneal dystrophy
CATG-9	289	H00732	Nervous system diseases	Eye disease	Sorsby fundus dystrophy
CATG-5	290	H00776	Nervous system diseases	Eye disease	Congenital motor nystagmus (CMN)
CATG-4	291	H00779	Nervous system diseases	Eye disease	Usher syndrome (US)
CATG-5	291	H00779	Nervous system diseases	Eye disease	Usher syndrome (US)
CATG-13	292	H00787	Nervous system diseases	Eye disease	Congenital stationary night blindness
CATG-2	293	H00789	Nervous system diseases	Eye disease	Keratoconus
CATG-13	294	H00805	Nervous system diseases	Eye disease	Vitreoretinal degeneration
CATG-5	295	H02073	Nervous system diseases	Eye disease	Wagner syndrome
CATG-2	296	H02075	Nervous system diseases	Eye disease	Enhanced S-cone syndrome
CATG-9	297	H02078	Nervous system diseases	Eye disease	Autosomal dominant vitreoretinochoroidopathy
CATG-16	298	H00821	Nervous system diseases	Eye disease	Age-related macular degeneration
CATG-4	299	H00481	Nervous system diseases	Eye disease	Cone-rod dystrophy and cone dystrophy
CATG-5	299	H00481	Nervous system diseases	Eye disease	Cone-rod dystrophy and cone dystrophy
CATG-9	300	H00814	Nervous system diseases	Eye disease	Vitelliform macular dystrophy
CATG-16	301	H00819	Nervous system diseases	Eye disease	Stargardt disease
CATG-0	302	H01010	Nervous system diseases	Eye disease	Occult macular dystrophy
CATG-0	303	H01768	Nervous system diseases	Eye disease	Central areolar choroidal dystrophy
CATG-2	304	H01890	Nervous system diseases	Eye disease	Pattern dystrophies of the retinal pigment epithelium
CATG-5	305	H01009	Nervous system diseases	Eye disease	Newfoundland rod-cone dystrophy
CATG-1	306	H00825	Nervous system diseases	Eye disease	Familial flecked retina syndrome
CATG-9	307	H00837	Nervous system diseases	Eye disease	Leber congenital amaurosis
CATG-6	308	H00838	Nervous system diseases	Eye disease	Congenital fibrosis of the extraocular muscles
CATG-5	309	H00951	Nervous system diseases	Eye disease	Reis-Bucklers corneal dystrophy
CATG-5	310	H00952	Nervous system diseases	Eye disease	Thiel-Behnke dystrophies
CATG-0	311	H00953	Nervous system diseases	Eye disease	Gelatinous drop-like corneal dystrophy
CATG-9	312	H00954	Nervous system diseases	Eye disease	Macular corneal dystrophy
CATG-5	313	H00955	Nervous system diseases	Eye disease	Granular corneal dystrophies
CATG-4	314	H00956	Nervous system diseases	Eye disease	Lattice corneal dystrophies
CATG-5	314	H00956	Nervous system diseases	Eye disease	Lattice corneal dystrophies
CATG-9	315	H00957	Nervous system diseases	Eye disease	Fleck corneal dystrophy
CATG-5	316	H00958	Nervous system diseases	Eye disease	Congenital stromal corneal dystrophy
CATG-9	317	H00959	Nervous system diseases	Eye disease	Schnyder corneal dystrophy
CATG-3	318	H00960	Nervous system diseases	Eye disease	Fuchs corneal dystrophy
CATG-3	319	H00961	Nervous system diseases	Eye disease	Posterior polymorphous corneal dystrophy
CATG-2	320	H01149	Nervous system diseases	Eye disease	Ring dermoid of cornea
CATG-5	321	H01221	Nervous system diseases	Eye disease	Epithelial basement membrane corneal dystrophy
CATG-9	322	H00971	Nervous system diseases	Eye disease	Achromatopsia
CATG-5	323	H00973	Nervous system diseases	Eye disease	Bradyopsia
CATG-0	324	H00974	Nervous system diseases	Eye disease	Blue cone monochromacy
CATG-0	325	H00976	Nervous system diseases	Eye disease	Colorblindness
CATG-0	326	H01015	Nervous system diseases	Eye disease	Jalili syndrome
CATG-9	327	H01020	Nervous system diseases	Eye disease	Optic atrophy
CATG-0	328	H01088	Nervous system diseases	Eye disease	Pigmented paravenous chorioretinal atrophy
CATG-2	329	H01180	Nervous system diseases	Eye disease	Sveinsson chorioretinal atrophy (SCRA)
CATG-9	330	H01116	Nervous system diseases	Eye disease	Choroideremia
CATG-15	331	H01118	Nervous system diseases	Eye disease	Progressive external ophthalmoplegia
CATG-13	332	H01202	Nervous system diseases	Eye disease	Cataract
CATG-2	333	H01256	Nervous system diseases	Eye disease	Foveal hypoplasia
CATG-2	334	H01273	Nervous system diseases	Eye disease	Autosomal dominant keratitis
CATG-2	335	H01378	Nervous system diseases	Eye disease	Bosch-Boonstra optic atrophy syndrome
CATG-2	336	H01798	Nervous system diseases	Eye disease	Autosomal dominant neovascular inflammatory vitreoretinopathy
CATG-7	337	H02041	Nervous system diseases	Eye disease	Myopia
CATG-8	338	H02104	Nervous system diseases	Eye disease	Megalocornea
CATG-9	339	H02107	Nervous system diseases	Eye disease	Bietti crystalline corneoretinal dystrophy
CATG-11	340	H02108	Nervous system diseases	Eye disease	Basal laminar drusen
CATG-5	341	H02110	Nervous system diseases	Eye disease	Doyne honeycomb retinal dystrophy
CATG-10	342	H02113	Nervous system diseases	Eye disease	Infantile cerebellar-retinal degeneration
CATG-5	343	H02114	Nervous system diseases	Eye disease	Spastic paraplegia, optic atrophy, and neuropathy
CATG-2	344	H02135	Nervous system diseases	Eye disease	Cone-rod dystrophy and hearing loss
CATG-14	345	H01920	Nervous system diseases	Ear disease	Partington syndrome
CATG-7	346	H00604	Nervous system diseases	Ear disease	Deafness, autosomal dominant
CATG-6	347	H00605	Nervous system diseases	Ear disease	Deafness, autosomal recessive
CATG-10	348	H01209	Nervous system diseases	Ear disease	Deafness, X-linked
CATG-6	349	H01705	Nervous system diseases	Ear disease	Bilateral sudden sensorineural hearing loss
CATG-5	350	H00524	Nervous system diseases	Other nervous and sensory system diseases	Scapuloperoneal spinal muscular atrophy
CATG-2	351	H00688	Nervous system diseases	Other nervous and sensory system diseases	Familial advanced sleep phase syndrome
CATG-5	352	H00689	Nervous system diseases	Other nervous and sensory system diseases	Delayed sleep phase syndrome
CATG-1	353	H00916	Nervous system diseases	Other nervous and sensory system diseases	Congenital central hypoventilation syndrome
CATG-6	354	H00770	Nervous system diseases	Other nervous and sensory system diseases	Congenital myasthenic syndrome
CATG-7	355	H00769	Nervous system diseases	Other nervous and sensory system diseases	Hyperekplexia
CATG-7	356	H00775	Nervous system diseases	Other nervous and sensory system diseases	Familial or sporadic hemiplegic migraine
CATG-14	357	H00803	Nervous system diseases	Other nervous and sensory system diseases	Seizures-sensorineural deafness-ataxia-mental retardation-electrolyte imbalance (SESAME)
CATG-7	358	H00831	Nervous system diseases	Other nervous and sensory system diseases	Primary dystonia
CATG-9	359	H00836	Nervous system diseases	Other nervous and sensory system diseases	GLUT1 deficiency syndrome
CATG-5	360	H00989	Nervous system diseases	Other nervous and sensory system diseases	Mohr-Tranebjaerg syndrome
CATG-9	361	H00998	Nervous system diseases	Other nervous and sensory system diseases	Alternating hemiplegia of childhood
CATG-9	362	H01000	Nervous system diseases	Other nervous and sensory system diseases	Retinal vasculopathy with cerebral leukodystrophy
CATG-0	363	H01005	Nervous system diseases	Other nervous and sensory system diseases	Dopamine beta-hydroxylase deficiency
CATG-2	364	H01007	Nervous system diseases	Other nervous and sensory system diseases	Choroid plexus papilloma
CATG-5	365	H01097	Nervous system diseases	Other nervous and sensory system diseases	Spastic quadriplegic cerebral palsy
CATG-9	366	H01131	Nervous system diseases	Other nervous and sensory system diseases	Hereditary neuralgic amyotrophy
CATG-9	367	H01155	Nervous system diseases	Other nervous and sensory system diseases	Roussy-Levy syndrome
CATG-9	368	H01161	Nervous system diseases	Other nervous and sensory system diseases	Aromatic L-amino acid decarboxylase deficiency
CATG-5	369	H01201	Nervous system diseases	Other nervous and sensory system diseases	Jensen syndrome
CATG-2	370	H01287	Nervous system diseases	Other nervous and sensory system diseases	Congenital mirror movements
CATG-0	371	H01293	Nervous system diseases	Other nervous and sensory system diseases	Narcolepsy
CATG-9	372	H01296	Nervous system diseases	Other nervous and sensory system diseases	Hereditary neuropathy with liability to pressure palsies
CATG-5	373	H01301	Nervous system diseases	Other nervous and sensory system diseases	Hemorrhagic destruction of the brain, subependymal calcification, and cataracts
CATG-5	374	H00798	Nervous system diseases	Other nervous and sensory system diseases	Familial carpal tunnel syndrome
CATG-7	375	H01812	Nervous system diseases	Other nervous and sensory system diseases	Rasmussen encephalitis
CATG-9	376	H01490	Nervous system diseases	Other nervous and sensory system diseases	Multiple sclerosis
CATG-14	377	H01491	Nervous system diseases	Other nervous and sensory system diseases	Neuromyelitis optica
CATG-7	378	H01504	Nervous system diseases	Other nervous and sensory system diseases	Vogt-Koyanagi-Harada syndrome
CATG-9	379	H01565	Nervous system diseases	Other nervous and sensory system diseases	Wernicke encephalopathy
CATG-16	380	H01577	Nervous system diseases	Other nervous and sensory system diseases	Essential tremor
CATG-1	381	H01692	Nervous system diseases	Other nervous and sensory system diseases	Subependymal giant cell astrocytoma
CATG-10	382	H01836	Nervous system diseases	Other nervous and sensory system diseases	Congenital pain insensitivity with anhidrosis
CATG-2	383	H01987	Nervous system diseases	Other nervous and sensory system diseases	Familial dysautonomia
CATG-9	384	H02101	Nervous system diseases	Other nervous and sensory system diseases	Autosomal dominant sensory ataxia
CATG-0	385	H02137	Nervous system diseases	Other nervous and sensory system diseases	Laurence-Moon syndrome
CATG-0	386	H02140	Nervous system diseases	Other nervous and sensory system diseases	Boucher-Neuhauser syndrome
CATG-2	387	H00292	Cardiovascular diseases	Cardiac diseases	Hypertrophic cardiomyopathy
CATG-7	388	H00293	Cardiovascular diseases	Cardiac diseases	Arrhythmogenic right ventricular cardiomyopathy
CATG-6	389	H00294	Cardiovascular diseases	Cardiac diseases	Dilated cardiomyopathy
CATG-4	390	H01219	Cardiovascular diseases	Cardiac diseases	Restrictive cardiomyopathy
CATG-5	390	H01219	Cardiovascular diseases	Cardiac diseases	Restrictive cardiomyopathy
CATG-6	391	H01216	Cardiovascular diseases	Cardiac diseases	Left ventricular noncompaction
CATG-2	392	H00546	Cardiovascular diseases	Cardiac diseases	Atrial septal defect
CATG-15	393	H00547	Cardiovascular diseases	Cardiac diseases	Atrioventricular septal defect
CATG-2	394	H00549	Cardiovascular diseases	Cardiac diseases	Tetralogy of Fallot
CATG-2	395	H00550	Cardiovascular diseases	Cardiac diseases	Complete transposition of the great arteries
CATG-5	396	H00553	Cardiovascular diseases	Cardiac diseases	Congenital supravalvar aortic stenosis
CATG-2	397	H00555	Cardiovascular diseases	Cardiac diseases	Char syndrome
CATG-9	398	H00654	Cardiovascular diseases	Cardiac diseases	Barth syndrome
CATG-10	399	H00669	Cardiovascular diseases	Cardiac diseases	Naxos disease
CATG-16	400	H02094	Cardiovascular diseases	Cardiac diseases	Carvajal syndrome
CATG-4	401	H00720	Cardiovascular diseases	Cardiac diseases	Long QT syndrome
CATG-5	401	H00720	Cardiovascular diseases	Cardiac diseases	Long QT syndrome
CATG-2	402	H00725	Cardiovascular diseases	Cardiac diseases	Short QT syndrome
CATG-14	403	H02091	Cardiovascular diseases	Cardiac diseases	Jervell and Lange-Nielsen syndrome
CATG-4	404	H00728	Cardiovascular diseases	Cardiac diseases	Brugada syndrome
CATG-5	405	H00729	Cardiovascular diseases	Cardiac diseases	Sick sinus syndrome
CATG-5	406	H00730	Cardiovascular diseases	Cardiac diseases	Familial idiopathic ventricular fibrillation
CATG-9	407	H00731	Cardiovascular diseases	Cardiac diseases	Atrial fibrillation
CATG-2	408	H00918	Cardiovascular diseases	Cardiac diseases	Double-outlet right ventricle
CATG-7	409	H01019	Cardiovascular diseases	Cardiac diseases	Catecholaminergic polymorphic ventricular tachycardia
CATG-5	410	H01154	Cardiovascular diseases	Cardiac diseases	Wolff-Parkinson-White (WPW) syndrome
CATG-5	411	H01263	Cardiovascular diseases	Cardiac diseases	Progressive cardiac conduction defect (PCCD)
CATG-2	412	H01736	Cardiovascular diseases	Cardiac diseases	Persistent truncus arteriosus
CATG-14	413	H01868	Cardiovascular diseases	Cardiac diseases	Mitral valve prolapse
CATG-2	414	H01926	Cardiovascular diseases	Cardiac diseases	Ventricular septal defect
CATG-14	415	H02122	Cardiovascular diseases	Cardiac diseases	Chronic atrial and intestinal dysrhythmia
CATG-8	416	H02125	Cardiovascular diseases	Cardiac diseases	Cardiac conduction disease with dilated cardiomyopathy
CATG-5	417	H00532	Cardiovascular diseases	Vascular diseases	Parkes Weber syndrome
CATG-2	418	H00533	Cardiovascular diseases	Vascular diseases	Hereditary hemorrhagic telangiectasia
CATG-9	419	H00534	Cardiovascular diseases	Vascular diseases	Cerebral cavernous malformation
CATG-7	420	H01482	Cardiovascular diseases	Vascular diseases	Infantile hemangioma
CATG-9	421	H00536	Cardiovascular diseases	Vascular diseases	Cerebral autosomal dominant arteriopathy with subcortical infarcts and leucoencephalopathy (CADASIL)
CATG-5	422	H00579	Cardiovascular diseases	Vascular diseases	Hereditary angiopathy with nephropathy, aneurysms, and muscle cramps (HANAC)
CATG-9	423	H01757	Cardiovascular diseases	Vascular diseases	Cerebral autosomal recessive arteriopathy with subcortical infarcts and leukoencephalopathy
CATG-2	424	H00800	Cardiovascular diseases	Vascular diseases	Loeys-Dietz syndrome
CATG-4	425	H00801	Cardiovascular diseases	Vascular diseases	Familial thoracic aortic aneurysm and dissection
CATG-5	425	H00801	Cardiovascular diseases	Vascular diseases	Familial thoracic aortic aneurysm and dissection
CATG-5	426	H00877	Cardiovascular diseases	Vascular diseases	Brain small vessel disease with hemorrhage
CATG-1	427	H00896	Cardiovascular diseases	Vascular diseases	Lymphangioleiomyomatosis
CATG-9	428	H01471	Cardiovascular diseases	Vascular diseases	Lymphangioma
CATG-0	429	H00919	Cardiovascular diseases	Vascular diseases	Arterial tortuosity syndrome
CATG-2	430	H01002	Cardiovascular diseases	Vascular diseases	Generalized arterial calcification of infancy
CATG-4	431	H01006	Cardiovascular diseases	Vascular diseases	Hereditary angioedema
CATG-5	431	H01006	Cardiovascular diseases	Vascular diseases	Hereditary angioedema
CATG-9	432	H01120	Cardiovascular diseases	Vascular diseases	Proliferative vasculopathy and hydranencephaly-hydrocephaly syndrome
CATG-0	433	H01382	Cardiovascular diseases	Vascular diseases	Polyarteritis nodosa
CATG-9	434	H00824	Cardiovascular diseases	Vascular diseases	Calcification of joints and arteries
CATG-1	435	H01396	Cardiovascular diseases	Vascular diseases	Moyamoya disease
CATG-5	436	H01433	Cardiovascular diseases	Vascular diseases	Budd-Chiari syndrome
CATG-9	437	H01698	Cardiovascular diseases	Vascular diseases	Giant cell arteritis
CATG-7	438	H01468	Cardiovascular diseases	Vascular diseases	Eosinophilic granulomatosis with polyangiitis
CATG-2	439	H01630	Cardiovascular diseases	Vascular diseases	Patent ductus arteriosus
CATG-9	440	H01723	Cardiovascular diseases	Vascular diseases	Deep vein thrombosis
CATG-7	441	H01742	Cardiovascular diseases	Vascular diseases	Coronary artery disease
CATG-5	442	H01809	Cardiovascular diseases	Vascular diseases	Sturge-Weber syndrome
CATG-14	443	H01866	Cardiovascular diseases	Vascular diseases	Pulmonary veno-occlusive disease and pulmonary capillary hemangiomatosis
CATG-5	444	H02088	Cardiovascular diseases	Vascular diseases	Primary intraosseous vascular malformation
CATG-1	445	H00228	Cardiovascular diseases	Hematologic diseases	Thalassemia
CATG-2	446	H01752	Cardiovascular diseases	Hematologic diseases	ATR-X syndrome
CATG-9	447	H00229	Cardiovascular diseases	Hematologic diseases	Sickle cell anemia
CATG-4	448	H00230	Cardiovascular diseases	Hematologic diseases	Hereditary spherocytosis
CATG-13	449	H00231	Cardiovascular diseases	Hematologic diseases	Hereditary elliptocytosis
CATG-9	450	H00232	Cardiovascular diseases	Hematologic diseases	Hereditary stomatocytosis
CATG-4	451	H00219	Cardiovascular diseases	Hematologic diseases	Hemophilia
CATG-5	452	H01254	Cardiovascular diseases	Hematologic diseases	Congenital prothrombin deficiency
CATG-11	453	H00220	Cardiovascular diseases	Hematologic diseases	Factor V deficiency
CATG-15	454	H00221	Cardiovascular diseases	Hematologic diseases	Combined deficiency of factors V and VIII
CATG-4	455	H00222	Cardiovascular diseases	Hematologic diseases	Afibrinogenemia
CATG-5	455	H00222	Cardiovascular diseases	Hematologic diseases	Afibrinogenemia
CATG-4	456	H00223	Cardiovascular diseases	Hematologic diseases	Inherited thrombophilia
CATG-4	457	H01740	Cardiovascular diseases	Hematologic diseases	Macrothrombocytopenia
CATG-4	458	H00224	Cardiovascular diseases	Hematologic diseases	Bernard-Soulier syndrome
CATG-14	459	H00233	Cardiovascular diseases	Hematologic diseases	MYH9-related disease
CATG-14	460	H02051	Cardiovascular diseases	Hematologic diseases	May-Hegglin anomaly
CATG-14	461	H02052	Cardiovascular diseases	Hematologic diseases	Sebastian syndrome
CATG-14	462	H02053	Cardiovascular diseases	Hematologic diseases	Fechtner syndrome
CATG-5	463	H00226	Cardiovascular diseases	Hematologic diseases	Glanzmann thrombasthenia
CATG-5	464	H00227	Cardiovascular diseases	Hematologic diseases	Congenital amegakaryocytic thrombocytopenia
CATG-16	465	H00234	Cardiovascular diseases	Hematologic diseases	Pelger-Huet anomaly
CATG-9	466	H00235	Cardiovascular diseases	Hematologic diseases	Methemoglobinemia
CATG-2	467	H00236	Cardiovascular diseases	Hematologic diseases	Congenital polycythemia
CATG-16	468	H00237	Cardiovascular diseases	Hematologic diseases	Diamond-Blackfan anemia
CATG-2	469	H00238	Cardiovascular diseases	Hematologic diseases	Fanconi anemia
CATG-2	470	H00490	Cardiovascular diseases	Hematologic diseases	Diaphyseal dysplasia with anemia
CATG-14	471	H00578	Cardiovascular diseases	Hematologic diseases	Epstein syndrome
CATG-10	472	H00664	Cardiovascular diseases	Hematologic diseases	Anemia due to disorders of glycolytic enzymes
CATG-10	473	H00668	Cardiovascular diseases	Hematologic diseases	Anemia due to disorders of glutathione metabolism
CATG-15	474	H00674	Cardiovascular diseases	Hematologic diseases	Anemia due to disorders of nucleotide metabolism
CATG-2	475	H00917	Cardiovascular diseases	Hematologic diseases	Congenital dyserythropoietic anemias (CDAs)
CATG-9	476	H00938	Cardiovascular diseases	Hematologic diseases	Factor XI deficiency
CATG-8	477	H00941	Cardiovascular diseases	Hematologic diseases	Factor XII deficiency
CATG-2	478	H00945	Cardiovascular diseases	Hematologic diseases	Factor XIII deficiency
CATG-1	479	H00978	Cardiovascular diseases	Hematologic diseases	Thrombocytopenia (THC)
CATG-9	480	H00982	Cardiovascular diseases	Hematologic diseases	Sideroblastic anemia
CATG-9	481	H00983	Cardiovascular diseases	Hematologic diseases	Alpha-2-plasmin inhibitor (a2-PI) deficiency
CATG-9	482	H00920	Cardiovascular diseases	Hematologic diseases	Exocrine pancreatic insufficiency, dyserythropoietic anemia, and calvarial hyperostosis
CATG-9	483	H00995	Cardiovascular diseases	Hematologic diseases	Combined deficiency of vitamin K-dependent clotting factors
CATG-9	484	H01013	Cardiovascular diseases	Hematologic diseases	Adult i phenotype
CATG-14	485	H01031	Cardiovascular diseases	Hematologic diseases	Orthostatic intolerance
CATG-9	486	H01053	Cardiovascular diseases	Hematologic diseases	Paroxysmal nocturnal hemoglobinuria
CATG-9	487	H01078	Cardiovascular diseases	Hematologic diseases	Fletcher factor deficiency
CATG-5	488	H01096	Cardiovascular diseases	Hematologic diseases	Pyruvate kinase deficiency
CATG-2	489	H01106	Cardiovascular diseases	Hematologic diseases	Plasminogen activator inhibitor type 1 deficiency
CATG-2	490	H01125	Cardiovascular diseases	Hematologic diseases	Hereditary pyropoikilocytosis
CATG-1	491	H01132	Cardiovascular diseases	Hematologic diseases	Aplastic anemia
CATG-9	492	H01145	Cardiovascular diseases	Hematologic diseases	Atransferrinemia
CATG-9	493	H01162	Cardiovascular diseases	Hematologic diseases	Scott syndrome
CATG-9	494	H01183	Cardiovascular diseases	Hematologic diseases	Thiamine-responsive megaloblastic anemia
CATG-5	495	H01196	Cardiovascular diseases	Hematologic diseases	Hypochromic microcytic anemia
CATG-2	496	H01206	Cardiovascular diseases	Hematologic diseases	Plasminogen deficiency
CATG-12	497	H01214	Cardiovascular diseases	Hematologic diseases	Rh-null hemolytic anemia (RHN)
CATG-4	498	H01235	Cardiovascular diseases	Hematologic diseases	Bleeding disorder platelet-type
CATG-0	499	H01252	Cardiovascular diseases	Hematologic diseases	Hereditary folate malabsorption
CATG-5	500	H01277	Cardiovascular diseases	Hematologic diseases	Vitamin B12 deficiency anaemia
CATG-0	501	H01278	Cardiovascular diseases	Hematologic diseases	Iron-refractory iron deficiency anemia
CATG-9	502	H01303	Cardiovascular diseases	Hematologic diseases	Hypercatabolic hypoproteinemia
CATG-9	503	H01381	Cardiovascular diseases	Hematologic diseases	Antithrombin III deficiency
CATG-7	504	H01434	Cardiovascular diseases	Hematologic diseases	Atypical hemolytic uremic syndrome
CATG-2	505	H01481	Cardiovascular diseases	Hematologic diseases	Myelodysplastic syndrome
CATG-16	506	H01484	Cardiovascular diseases	Hematologic diseases	5q- syndrome
CATG-9	507	H01720	Cardiovascular diseases	Hematologic diseases	Southeast Asian ovalocytosis
CATG-0	508	H01938	Cardiovascular diseases	Hematologic diseases	Hypermanganesemia with dystonia
CATG-14	509	H01978	Cardiovascular diseases	Hematologic diseases	Dehydrated hereditary stomatocytosis
CATG-12	510	H01979	Cardiovascular diseases	Hematologic diseases	Overhydrated hereditary stomatocytosis
CATG-9	511	H02001	Cardiovascular diseases	Hematologic diseases	Familial pseudohyperkalemia
CATG-9	512	H02002	Cardiovascular diseases	Hematologic diseases	Cryohydrocytosis
CATG-5	513	H02092	Cardiovascular diseases	Hematologic diseases	von Willebrand disease
CATG-5	514	H02093	Cardiovascular diseases	Hematologic diseases	Platelet-type von Willebrand disease
CATG-0	515	H02097	Cardiovascular diseases	Hematologic diseases	Gray platelet syndrome
CATG-0	516	H00602	Cardiovascular diseases	Hypertensive diseases	Glucocorticoid-remediable aldosteronism (GRA)
CATG-2	517	H00259	Cardiovascular diseases	Hypertensive diseases	Apparent mineralocorticoid excess syndrome
CATG-5	518	H00242	Cardiovascular diseases	Hypertensive diseases	Liddle syndrome
CATG-2	519	H00603	Cardiovascular diseases	Hypertensive diseases	Hypertension exacerbated in pregnancy
CATG-8	520	H01619	Cardiovascular diseases	Hypertensive diseases	Primary pulmonary hypertension
CATG-14	521	H01621	Cardiovascular diseases	Hypertensive diseases	Pulmonary arterial hypertension
CATG-1	522	H01633	Cardiovascular diseases	Hypertensive diseases	High blood pressure
CATG-5	523	H00904	Respiratory diseases	Lung diseases	Cutis laxa with severe pulmonary, gastrointestinal, and urinary abnormalities
CATG-9	524	H01103	Respiratory diseases	Lung diseases	Alpha-1-antitrypsin deficiency
CATG-2	525	H01110	Respiratory diseases	Lung diseases	Pneumothorax
CATG-4	526	H01122	Respiratory diseases	Lung diseases	Congenital pulmonary alveolar proteinosis
CATG-9	527	H01298	Respiratory diseases	Lung diseases	Pulmonary alveolar microlithiasis
CATG-15	528	H01299	Respiratory diseases	Lung diseases	Idiopathic pulmonary fibrosis
CATG-9	529	H01714	Respiratory diseases	Lung diseases	Chronic obstructive pulmonary disease (COPD)
CATG-16	530	H02124	Respiratory diseases	Lung diseases	Interstitial lung and liver disease
CATG-5	531	H00892	Respiratory diseases	Tracheobronchial diseases	Bronchiectasis with or without elevated sweat chloride
CATG-9	532	H01713	Respiratory diseases	Tracheobronchial diseases	Diffuse panbronchiolitis
CATG-4	533	H00564	Respiratory diseases	Tracheobronchial diseases	Primary ciliary dyskinesia
CATG-3	534	H00409	Endocrine and metabolic diseases	Diabetes	Type II diabetes mellitus
CATG-4	535	H00408	Endocrine and metabolic diseases	Diabetes	Type I diabetes mellitus
CATG-2	536	H00410	Endocrine and metabolic diseases	Diabetes	Maturity onset diabetes of the young (MODY)
CATG-3	537	H00512	Endocrine and metabolic diseases	Diabetes	Permanent neonatal diabetes mellitus
CATG-15	538	H00513	Endocrine and metabolic diseases	Diabetes	Transient neonatal diabetes mellitus
CATG-9	539	H00766	Endocrine and metabolic diseases	Diabetes	Wolcott-Rallison syndrome
CATG-9	540	H00854	Endocrine and metabolic diseases	Diabetes	Wolfram syndrome
CATG-5	541	H00942	Endocrine and metabolic diseases	Diabetes	Rabson-Mendenhall syndrome
CATG-11	542	H01224	Endocrine and metabolic diseases	Diabetes	Ketosis-prone diabetes mellitus
CATG-5	543	H01228	Endocrine and metabolic diseases	Diabetes	Insulin-resistant diabetes mellitus with acanthosis nigricans
CATG-5	544	H01377	Endocrine and metabolic diseases	Diabetes	Mitchell-Riley syndrome
CATG-4	545	H01456	Endocrine and metabolic diseases	Diabetes	Diabetic nephropathy
CATG-5	545	H01456	Endocrine and metabolic diseases	Diabetes	Diabetic nephropathy
CATG-13	546	H01457	Endocrine and metabolic diseases	Diabetes	Diabetic retinopathy
CATG-5	547	H01459	Endocrine and metabolic diseases	Diabetes	Diabetic neuropathy
CATG-9	548	H00253	Endocrine and metabolic diseases	Hypothalamus and pituitary gland diseases	Neurohypophyseal diabetes insipidus (NPDI)
CATG-1	549	H00254	Endocrine and metabolic diseases	Hypothalamus and pituitary gland diseases	Growth hormone deficiency
CATG-5	550	H02035	Endocrine and metabolic diseases	Hypothalamus and pituitary gland diseases	Isolated growth hormone deficiency
CATG-2	551	H02036	Endocrine and metabolic diseases	Hypothalamus and pituitary gland diseases	Combined pituitary hormone deficiency
CATG-5	552	H02037	Endocrine and metabolic diseases	Hypothalamus and pituitary gland diseases	Laron syndrome
CATG-2	553	H02038	Endocrine and metabolic diseases	Hypothalamus and pituitary gland diseases	X-linked panhypopituitarism
CATG-5	554	H02039	Endocrine and metabolic diseases	Hypothalamus and pituitary gland diseases	Kowarski syndrome
CATG-8	555	H02040	Endocrine and metabolic diseases	Hypothalamus and pituitary gland diseases	Insulin-like growth factor I deficiency
CATG-1	556	H01102	Endocrine and metabolic diseases	Hypothalamus and pituitary gland diseases	Pituitary adenomas
CATG-0	557	H01618	Endocrine and metabolic diseases	Hypothalamus and pituitary gland diseases	Pituitary gigantism
CATG-1	558	H01483	Endocrine and metabolic diseases	Hypothalamus and pituitary gland diseases	Acromegaly
CATG-4	559	H00255	Endocrine and metabolic diseases	Hypothalamus and pituitary gland diseases	Hypogonadotropic hypogonadism
CATG-9	560	H00794	Endocrine and metabolic diseases	Hypothalamus and pituitary gland diseases	Aromatase excess syndrome
CATG-9	561	H02020	Endocrine and metabolic diseases	Hypothalamus and pituitary gland diseases	Aromatase deficiency
CATG-7	562	H00937	Endocrine and metabolic diseases	Hypothalamus and pituitary gland diseases	Precocious puberty
CATG-9	563	H02018	Endocrine and metabolic diseases	Hypothalamus and pituitary gland diseases	Central precocious puberty
CATG-5	564	H02019	Endocrine and metabolic diseases	Hypothalamus and pituitary gland diseases	Familial male-limited precocious puberty
CATG-0	565	H01253	Endocrine and metabolic diseases	Hypothalamus and pituitary gland diseases	Isolated follicle-stimulating hormone deficiency
CATG-5	566	H01274	Endocrine and metabolic diseases	Hypothalamus and pituitary gland diseases	Growth delay due to insulin-like growth factor I resistance
CATG-5	567	H01294	Endocrine and metabolic diseases	Hypothalamus and pituitary gland diseases	Nephrogenic syndrome of inappropriate antidiuresis
CATG-5	568	H01388	Endocrine and metabolic diseases	Hypothalamus and pituitary gland diseases	Hyperprolactinemia
CATG-5	569	H01682	Endocrine and metabolic diseases	Hypothalamus and pituitary gland diseases	Syndrome of inappropriate secretion of antidiuretic hormone
CATG-5	570	H01683	Endocrine and metabolic diseases	Hypothalamus and pituitary gland diseases	Disorders of antidiuretic hormone (ADH) secretion
CATG-9	571	H01699	Endocrine and metabolic diseases	Hypothalamus and pituitary gland diseases	Isolated TSH deficiency
CATG-1	572	H01700	Endocrine and metabolic diseases	Hypothalamus and pituitary gland diseases	Hypopituitarism
CATG-2	573	H01702	Endocrine and metabolic diseases	Hypothalamus and pituitary gland diseases	Glucocorticoid resistance syndrome
CATG-2	574	H01864	Endocrine and metabolic diseases	Hypothalamus and pituitary gland diseases	Excessive secretion of growth hormone
CATG-8	575	H01907	Endocrine and metabolic diseases	Hypothalamus and pituitary gland diseases	Acid-labile subunit deficiency
CATG-2	576	H02061	Endocrine and metabolic diseases	Hypothalamus and pituitary gland diseases	Estrogen resistance syndrome
CATG-3	577	H00250	Endocrine and metabolic diseases	Thyroid gland diseases	Congenital nongoitrous hypothyroidism (CHNG)
CATG-9	578	H00251	Endocrine and metabolic diseases	Thyroid gland diseases	Thyroid dyshormonogenesis
CATG-2	579	H00249	Endocrine and metabolic diseases	Thyroid gland diseases	Thyroid hormone resistance syndrome
CATG-0	580	H00650	Endocrine and metabolic diseases	Thyroid gland diseases	Allan-Herndon-Dudley syndrome
CATG-2	581	H00913	Endocrine and metabolic diseases	Thyroid gland diseases	Brain-lung-thyroid syndrome
CATG-2	582	H01040	Endocrine and metabolic diseases	Thyroid gland diseases	Bamforth-Lazarus syndrome
CATG-5	583	H01186	Endocrine and metabolic diseases	Thyroid gland diseases	Abnormal thyroid hormone metabolism
CATG-9	584	H01269	Endocrine and metabolic diseases	Thyroid gland diseases	Congenital hyperthyroidism
CATG-8	585	H02034	Endocrine and metabolic diseases	Thyroid gland diseases	Central hypothyroidism and testicular enlargement
CATG-7	586	H00244	Endocrine and metabolic diseases	Parathyroid diseases	Pseudohypoparathyroidism
CATG-2	587	H00246	Endocrine and metabolic diseases	Parathyroid diseases	Primary hyperparathyroidism
CATG-2	588	H02030	Endocrine and metabolic diseases	Parathyroid diseases	Neonatal hyperparathyroidism
CATG-15	589	H01862	Endocrine and metabolic diseases	Parathyroid diseases	Hypoparathyroidism
CATG-0	590	H00602	Endocrine and metabolic diseases	Adrenal gland diseases	Glucocorticoid-remediable aldosteronism (GRA)
CATG-6	591	H01603	Endocrine and metabolic diseases	Adrenal gland diseases	Primary aldosteronism
CATG-14	592	H00260	Endocrine and metabolic diseases	Adrenal gland diseases	Pigmented micronodular adrenocortical disease
CATG-2	593	H01598	Endocrine and metabolic diseases	Adrenal gland diseases	Addison disease
CATG-2	594	H01772	Endocrine and metabolic diseases	Adrenal gland diseases	Adrenal hypoplasia congenita
CATG-9	595	H01111	Endocrine and metabolic diseases	Adrenal gland diseases	Cortisone reductase deficiency
CATG-9	596	H01163	Endocrine and metabolic diseases	Adrenal gland diseases	Corticosteroid-binding globulin (CBG) deficiency
CATG-6	597	H00256	Endocrine and metabolic diseases	Adrenal gland diseases	Familial glucocorticoid deficiency
CATG-9	598	H00257	Endocrine and metabolic diseases	Adrenal gland diseases	Achalasia-Addisonianism-Alacrima syndrome
CATG-1	599	H01431	Endocrine and metabolic diseases	Adrenal gland diseases	Cushing syndrome
CATG-3	600	H02049	Endocrine and metabolic diseases	Adrenal gland diseases	Bilateral macronodular adrenal hyperplasia
CATG-4	601	H01635	Endocrine and metabolic diseases	Other endocrine and metabolic diseases	Hyperlipidemia
CATG-1	602	H00239	Endocrine and metabolic diseases	Other endocrine and metabolic diseases	Bartter syndrome
CATG-2	603	H00240	Endocrine and metabolic diseases	Other endocrine and metabolic diseases	Gitelman syndrome
CATG-2	604	H01522	Endocrine and metabolic diseases	Other endocrine and metabolic diseases	Zollinger-Ellison syndrome
CATG-9	605	H00601	Endocrine and metabolic diseases	Other endocrine and metabolic diseases	Hutchinson-Gilford progeria syndrome
CATG-5	606	H00719	Endocrine and metabolic diseases	Other endocrine and metabolic diseases	Leprechaunism
CATG-2	607	H01883	Endocrine and metabolic diseases	Other endocrine and metabolic diseases	Nestor-Guillermo progeria syndrome
CATG-2	608	H01733	Endocrine and metabolic diseases	Other endocrine and metabolic diseases	Werner syndrome
CATG-9	609	H01565	Endocrine and metabolic diseases	Other endocrine and metabolic diseases	Wernicke encephalopathy
CATG-0	610	H02059	Endocrine and metabolic diseases	Other endocrine and metabolic diseases	Leptin deficiency
CATG-5	611	H02060	Endocrine and metabolic diseases	Other endocrine and metabolic diseases	Leptin receptor deficiency
CATG-0	612	H02105	Endocrine and metabolic diseases	Other endocrine and metabolic diseases	Prohormone convertase 1/3 deficiency
CATG-13	613	H02106	Endocrine and metabolic diseases	Other endocrine and metabolic diseases	Genetic obesity
CATG-0	614	H00432	Digestive system diseases	Mouth and dental diseases	Hereditary dentine disorders
CATG-5	615	H00497	Digestive system diseases	Mouth and dental diseases	Cherubism
CATG-6	616	H00615	Digestive system diseases	Mouth and dental diseases	Amelogenesis imperfecta
CATG-2	617	H00618	Digestive system diseases	Mouth and dental diseases	Amelogenesis imperfecta hypoplastic-hypomaturation with taurodontism
CATG-6	618	H00625	Digestive system diseases	Mouth and dental diseases	Tooth agenesis
CATG-9	619	H00680	Digestive system diseases	Mouth and dental diseases	Primary failure of tooth eruption
CATG-9	620	H00652	Digestive system diseases	Mouth and dental diseases	Solitary median maxillary central incisor syndrome
CATG-2	621	H00857	Digestive system diseases	Mouth and dental diseases	Oligodontia-colorectal cancer syndrome
CATG-14	622	H00872	Digestive system diseases	Mouth and dental diseases	Trismus-pseudocamptodactyly syndrome
CATG-5	623	H01250	Digestive system diseases	Mouth and dental diseases	Hereditary gingival fibromatosis
CATG-10	624	H02050	Digestive system diseases	Mouth and dental diseases	Prepubertal periodontitis
CATG-2	625	H00666	Digestive system diseases	Gastrointestinal diseases	Peutz-Jeghers syndrome
CATG-16	626	H01016	Digestive system diseases	Gastrointestinal diseases	Primary bile acid malabsorption
CATG-2	627	H01023	Digestive system diseases	Gastrointestinal diseases	Juvenile polyposis syndrome
CATG-8	628	H01024	Digestive system diseases	Gastrointestinal diseases	Hereditary mixed polyposis syndrome
CATG-2	629	H01025	Digestive system diseases	Gastrointestinal diseases	Familial adenomatous polyposis
CATG-9	630	H01174	Digestive system diseases	Gastrointestinal diseases	Congenital diarrhea
CATG-14	631	H01276	Digestive system diseases	Gastrointestinal diseases	Chronic idiopathic intestinal pseudo-obstruction
CATG-0	632	H01615	Digestive system diseases	Gastrointestinal diseases	Irritable bowel syndrome
CATG-9	633	H01901	Digestive system diseases	Gastrointestinal diseases	Barrett esophagus
CATG-14	634	H02122	Digestive system diseases	Gastrointestinal diseases	Chronic atrial and intestinal dysrhythmia
CATG-6	635	H02123	Digestive system diseases	Gastrointestinal diseases	Celiac disease
CATG-4	636	H00624	Digestive system diseases	Liver diseases	Familial cholestasis
CATG-6	637	H00628	Digestive system diseases	Liver diseases	Congenital bile acid synthesis defect
CATG-16	638	H01133	Digestive system diseases	Liver diseases	Reynolds syndrome
CATG-7	639	H01213	Digestive system diseases	Liver diseases	Gallbladder disease
CATG-2	640	H01264	Digestive system diseases	Liver diseases	Hepatic venoocclusive disease with immunodeficiency
CATG-9	641	H01333	Digestive system diseases	Liver diseases	Nonalcoholic fatty liver disease
CATG-2	642	H00861	Digestive system diseases	Pancreas diseases	Pancreatic agenesis
CATG-9	643	H00920	Digestive system diseases	Pancreas diseases	Exocrine pancreatic insufficiency, dyserythropoietic anemia, and calvarial hyperostosis
CATG-1	644	H00932	Digestive system diseases	Pancreas diseases	Tropical calcific pancreatitis
CATG-6	645	H00933	Digestive system diseases	Pancreas diseases	Hereditary pancreatitis
CATG-17	646	H00428	Urinary system diseases	Kidney diseases	Distal renal tubular acidosis (RTA type 1)
CATG-0	647	H00429	Urinary system diseases	Kidney diseases	Proximal renal tubular acidosis (RTA type 2)
CATG-9	648	H00241	Urinary system diseases	Kidney diseases	Combined proximal and distal renal tubular acidosis
CATG-1	649	H00243	Urinary system diseases	Kidney diseases	Hyperkalemic distal renal tubular acidosis
CATG-7	650	H00252	Urinary system diseases	Kidney diseases	Congenital nephrogenic diabetes insipidus
CATG-15	651	H00541	Urinary system diseases	Kidney diseases	Autosomal dominant tubulointerstitial kidney disease
CATG-9	652	H00576	Urinary system diseases	Kidney diseases	Pierson syndrome
CATG-0	653	H00582	Urinary system diseases	Kidney diseases	Benign familial hematuria
CATG-7	654	H01657	Urinary system diseases	Kidney diseases	Nephrotic syndrome
CATG-4	655	H00626	Urinary system diseases	Kidney diseases	Focal segmental glomerulosclerosis
CATG-5	655	H00626	Urinary system diseases	Kidney diseases	Focal segmental glomerulosclerosis
CATG-9	656	H00753	Urinary system diseases	Kidney diseases	Urofacial syndrome
CATG-10	657	H00888	Urinary system diseases	Kidney diseases	Nephrolithiasis/osteoporosis, hypophosphatemic
CATG-9	658	H00928	Urinary system diseases	Kidney diseases	Nephropathy with pretibial epidermolysis bullosa and deafness
CATG-17	659	H00948	Urinary system diseases	Kidney diseases	Renal hypouricemia
CATG-2	660	H01037	Urinary system diseases	Kidney diseases	Vesicoureteral reflux
CATG-16	661	H01260	Urinary system diseases	Kidney diseases	Glomerulopathy with fibronectin deposits
CATG-5	662	H01304	Urinary system diseases	Kidney diseases	Hyperglycinuria
CATG-1	663	H01691	Urinary system diseases	Kidney diseases	Renal angiomyolipoma
CATG-9	664	H01726	Urinary system diseases	Kidney diseases	Membranoproliferative glomerulonephritis
CATG-9	665	H02011	Urinary system diseases	Kidney diseases	Familial juvenile hyperuricemic nephropathy
CATG-0	666	H02145	Urinary system diseases	Kidney diseases	Calcium oxalate nephrolithiasis
CATG-0	667	H02149	Urinary system diseases	Kidney diseases	X-linked hypercalciuric nephrolithiasis
CATG-14	668	H00694	Urinary system diseases	Kidney diseases	Dent disease
CATG-0	669	H02142	Urinary system diseases	Kidney diseases	X-linked recessive hypophosphatemic rickets
CATG-0	670	H02147	Urinary system diseases	Kidney diseases	X-linked recessive nephrolithiasis with renal failure
CATG-0	671	H02148	Urinary system diseases	Kidney diseases	Low molecular weight proteinuria with hypercalciuria and nephrocalcinosis
CATG-2	672	H00607	Reproductive system diseases	Reproductive system diseases	46,XY disorders of sex development (Disorders of gonadal development)
CATG-2	673	H00608	Reproductive system diseases	Reproductive system diseases	46,XY disorders of sex development (Disorders in androgen synthesis or action)
CATG-2	674	H00609	Reproductive system diseases	Reproductive system diseases	46,XY disorders of sex development (Other)
CATG-3	675	H00598	Reproductive system diseases	Reproductive system diseases	46,XX disorders of sex development (Disorders of gonadal development)
CATG-15	676	H00599	Reproductive system diseases	Reproductive system diseases	46,XX disorders of sex development (Disorders related to androgen excess)
CATG-15	677	H00600	Reproductive system diseases	Reproductive system diseases	46,XX disorders of sex development (Other)
CATG-16	678	H00627	Reproductive system diseases	Reproductive system diseases	Premature ovarian failure
CATG-9	679	H01039	Reproductive system diseases	Reproductive system diseases	Ovarian hyperstimulation syndrome
CATG-1	680	H01640	Reproductive system diseases	Reproductive system diseases	Uterine leiomyoma
CATG-9	681	H01897	Reproductive system diseases	Reproductive system diseases	Oocyte maturation defect
CATG-2	682	H00289	Reproductive system diseases	Reproductive system diseases	Recurrent hydatidiform moles
CATG-1	683	H00890	Reproductive system diseases	Reproductive system diseases	Azoospermia
CATG-9	684	H01208	Reproductive system diseases	Reproductive system diseases	Globozoospermia
CATG-1	685	H01282	Reproductive system diseases	Reproductive system diseases	Spermatogenic failure
CATG-8	686	H00430	Musculoskeletal diseases	Skeletal diseases	Fibrodysplasia ossificans progressiva
CATG-15	687	H00431	Musculoskeletal diseases	Skeletal diseases	Ossification of the posterior longitudinal ligament of spine
CATG-1	688	H00437	Musculoskeletal diseases	Skeletal diseases	Paget disease of bone
CATG-5	689	H00441	Musculoskeletal diseases	Skeletal diseases	Progressive osseous heteroplasia
CATG-0	690	H00448	Musculoskeletal diseases	Skeletal diseases	Familial osteochondritis dissecans
CATG-5	691	H00457	Musculoskeletal diseases	Skeletal diseases	Primary hypertrophic osteoarthropathy
CATG-5	692	H00472	Musculoskeletal diseases	Skeletal diseases	Torg syndrome
CATG-2	693	H00490	Musculoskeletal diseases	Skeletal diseases	Diaphyseal dysplasia with anemia
CATG-0	694	H00498	Musculoskeletal diseases	Skeletal diseases	Gnathodiaphyseal dysplasia
CATG-5	695	H00613	Musculoskeletal diseases	Skeletal diseases	Infantile cortical hyperostosis
CATG-9	696	H00623	Musculoskeletal diseases	Skeletal diseases	Hajdu-Cheney syndrome
CATG-1	697	H01470	Musculoskeletal diseases	Skeletal diseases	Giant cell tumor of bone
CATG-5	698	H01526	Musculoskeletal diseases	Skeletal diseases	Legg-Calve-Perthes Disease
CATG-1	699	H01529	Musculoskeletal diseases	Skeletal diseases	Avascular necrosis of femoral head
CATG-9	700	H01576	Musculoskeletal diseases	Skeletal diseases	Spondyloenchondrodysplasia with immune dysregulation (SPENCDI)
CATG-13	701	H01593	Musculoskeletal diseases	Skeletal diseases	Osteoporosis
CATG-9	702	H01674	Musculoskeletal diseases	Skeletal diseases	Ankylosing spondylitis
CATG-1	703	H01709	Musculoskeletal diseases	Skeletal diseases	Glucocorticoid-induced osteonecrosis
CATG-15	704	H01774	Musculoskeletal diseases	Skeletal diseases	Hyperostosis corticalis generalisata
CATG-2	705	H01865	Musculoskeletal diseases	Skeletal diseases	Multicentric carpotarsal osteolysis syndrome
CATG-10	706	H00888	Musculoskeletal diseases	Skeletal diseases	Nephrolithiasis/osteoporosis, hypophosphatemic
CATG-8	707	H02042	Musculoskeletal diseases	Skeletal diseases	Familial expansile osteolysis
CATG-5	708	H02062	Musculoskeletal diseases	Skeletal diseases	Familial digital arthropathy-brachydactyly
CATG-9	709	H00590	Musculoskeletal diseases	Muscular diseases	Congenital muscular dystrophies (CMD/MDC)
CATG-9	710	H01341	Musculoskeletal diseases	Muscular diseases	Collagen VI myopathy
CATG-9	711	H01778	Musculoskeletal diseases	Muscular diseases	Ullrich disease
CATG-9	712	H01340	Musculoskeletal diseases	Muscular diseases	Bethlem myopathy
CATG-9	713	H01338	Musculoskeletal diseases	Muscular diseases	Myosclerosis
CATG-0	714	H01958	Musculoskeletal diseases	Muscular diseases	Merosin-deficient congenital muscular dystrophy
CATG-9	715	H00120	Musculoskeletal diseases	Muscular diseases	Muscular dystrophy-dystroglycanopathy type A
CATG-17	716	H01960	Musculoskeletal diseases	Muscular diseases	Muscular dystrophy-dystroglycanopathy type B
CATG-6	717	H01959	Musculoskeletal diseases	Muscular diseases	Muscular dystrophy-dystroglycanopathy type C
CATG-0	718	H01957	Musculoskeletal diseases	Muscular diseases	Fukuyama congenital muscular dystrophy
CATG-0	719	H01961	Musculoskeletal diseases	Muscular diseases	Congenital muscular dystrophy type 1C
CATG-9	720	H01962	Musculoskeletal diseases	Muscular diseases	Congenital muscular dystrophy type 1D
CATG-14	721	H01310	Musculoskeletal diseases	Muscular diseases	Multi-minicore disease
CATG-5	722	H00562	Musculoskeletal diseases	Muscular diseases	Dystrophinopathies
CATG-5	723	H01963	Musculoskeletal diseases	Muscular diseases	Duchenne muscular dystrophy
CATG-5	724	H01964	Musculoskeletal diseases	Muscular diseases	Becker muscular dystrophy
CATG-9	725	H00565	Musculoskeletal diseases	Muscular diseases	Sarcoglycanopathies
CATG-5	726	H00566	Musculoskeletal diseases	Muscular diseases	Dysferlinopathies
CATG-5	727	H01965	Musculoskeletal diseases	Muscular diseases	Miyoshi myopathy
CATG-5	728	H00567	Musculoskeletal diseases	Muscular diseases	Caveolinopathies
CATG-16	729	H00568	Musculoskeletal diseases	Muscular diseases	Myotonic dystrophy
CATG-15	730	H00563	Musculoskeletal diseases	Muscular diseases	Emery-Dreifuss muscular dystrophy
CATG-16	731	H00591	Musculoskeletal diseases	Muscular diseases	Facioscapulohumeral muscular dystrophy
CATG-16	732	H00704	Musculoskeletal diseases	Muscular diseases	Oculopharyngeal muscular dystrophy
CATG-5	733	H00592	Musculoskeletal diseases	Muscular diseases	Calpainopathy
CATG-7	734	H00593	Musculoskeletal diseases	Muscular diseases	Limb-girdle muscular dystrophy
CATG-5	735	H01974	Musculoskeletal diseases	Muscular diseases	Limb-girdle muscular dystrophy 2B
CATG-1	736	H00594	Musculoskeletal diseases	Muscular diseases	Distal myopathy
CATG-16	737	H01975	Musculoskeletal diseases	Muscular diseases	Welander distal myopathy
CATG-2	738	H01976	Musculoskeletal diseases	Muscular diseases	Tibial muscular dystrophy
CATG-14	739	H01977	Musculoskeletal diseases	Muscular diseases	Laing distal myopathy
CATG-1	740	H00595	Musculoskeletal diseases	Muscular diseases	Myofibrillar myopathies
CATG-5	741	H00596	Musculoskeletal diseases	Muscular diseases	Nonaka distal myopathy (NM)
CATG-1	742	H00656	Musculoskeletal diseases	Muscular diseases	Scapuloperoneal myopathy
CATG-2	743	H00657	Musculoskeletal diseases	Muscular diseases	Reducing body myopathy
CATG-2	744	H00697	Musculoskeletal diseases	Muscular diseases	X-linked myopathy with postural muscle atrophy
CATG-14	745	H00698	Musculoskeletal diseases	Muscular diseases	Nemaline myopathy
CATG-14	746	H00699	Musculoskeletal diseases	Muscular diseases	Central core disease
CATG-4	747	H00700	Musculoskeletal diseases	Muscular diseases	Centronuclear myopathy
CATG-14	748	H00701	Musculoskeletal diseases	Muscular diseases	Congenital fiber type disproportion
CATG-14	749	H00702	Musculoskeletal diseases	Muscular diseases	Cap myopathy
CATG-14	750	H00703	Musculoskeletal diseases	Muscular diseases	Myosin storage myopathy
CATG-4	751	H01780	Musculoskeletal diseases	Muscular diseases	Non-dystrophic myotonia
CATG-5	751	H01780	Musculoskeletal diseases	Muscular diseases	Non-dystrophic myotonia
CATG-16	752	H00705	Musculoskeletal diseases	Muscular diseases	Myotonia congenita
CATG-5	753	H00743	Musculoskeletal diseases	Muscular diseases	Paramyotonia congenita
CATG-5	754	H00744	Musculoskeletal diseases	Muscular diseases	Potassium-aggravated myotonias (PAMs)
CATG-4	755	H00215	Musculoskeletal diseases	Muscular diseases	Periodic paralysis
CATG-5	756	H00745	Musculoskeletal diseases	Muscular diseases	Hyperkalemic periodic paralysis (HyperPP)
CATG-7	757	H00746	Musculoskeletal diseases	Muscular diseases	Hypokalemic periodic paralysis (HypoPP)
CATG-0	758	H00748	Musculoskeletal diseases	Muscular diseases	Andersen-Tawil syndrome
CATG-9	759	H01129	Musculoskeletal diseases	Muscular diseases	Brody myopathy
CATG-14	760	H01229	Musculoskeletal diseases	Muscular diseases	Inclusion body myopathy 3
CATG-14	761	H01291	Musculoskeletal diseases	Muscular diseases	Spheroid body myopathy
CATG-5	762	H01777	Musculoskeletal diseases	Muscular diseases	Schwartz-Jampel syndrome
CATG-9	763	H01781	Musculoskeletal diseases	Muscular diseases	Autophagic vacuolar myopathy
CATG-16	764	H02031	Musculoskeletal diseases	Muscular diseases	Inclusion body myopathy with Paget disease of bone and frontotemporal dementia
CATG-5	765	H02084	Musculoskeletal diseases	Muscular diseases	Native American myopathy
CATG-9	766	H00614	Musculoskeletal diseases	Other musculoskeletal diseases	Hyaline fibromatosis syndrome
CATG-12	767	H01236	Musculoskeletal diseases	Other musculoskeletal diseases	Familial articular chondrocalcinosis
CATG-14	768	H01391	Musculoskeletal diseases	Other musculoskeletal diseases	Familial episodic pain syndrome
CATG-9	769	H01507	Musculoskeletal diseases	Other musculoskeletal diseases	Seronegative arthritis
CATG-5	770	H02089	Musculoskeletal diseases	Other musculoskeletal diseases	Winchester syndrome
CATG-10	771	H00588	Skin diseases	Skin and soft tissue diseases	Kindler syndrome
CATG-16	772	H00681	Skin diseases	Skin and soft tissue diseases	Acne inversa
CATG-0	773	H00672	Skin diseases	Skin and soft tissue diseases	Pseudofolliculitis barbae
CATG-10	774	H00696	Skin diseases	Skin and soft tissue diseases	Haim-Munk syndrome
CATG-16	775	H00793	Skin diseases	Skin and soft tissue diseases	Poikiloderma with neutropenia
CATG-0	776	H00795	Skin diseases	Skin and soft tissue diseases	Seborrhea-like dermatitis with psoriasiform element
CATG-2	777	H00780	Skin diseases	Skin and soft tissue diseases	Atrichia with papular lesions
CATG-9	778	H00782	Skin diseases	Skin and soft tissue diseases	Hypotrichosis and recurrent skin vesicles
CATG-15	779	H00784	Skin diseases	Skin and soft tissue diseases	Localized autosomal recessive hypotrichosis
CATG-16	780	H00786	Skin diseases	Skin and soft tissue diseases	Hereditary hypotrichosis simplex
CATG-9	781	H00842	Skin diseases	Skin and soft tissue diseases	Epidermodysplasia verruciformis
CATG-16	782	H00880	Skin diseases	Skin and soft tissue diseases	Dyschromatosis symmetrica hereditaria
CATG-9	783	H00884	Skin diseases	Skin and soft tissue diseases	Familial progressive hyperpigmentation
CATG-15	784	H00895	Skin diseases	Skin and soft tissue diseases	Basal cell nevus syndrome
CATG-5	785	H00904	Skin diseases	Skin and soft tissue diseases	Cutis laxa with severe pulmonary, gastrointestinal, and urinary abnormalities
CATG-5	786	H00906	Skin diseases	Skin and soft tissue diseases	Macrocephaly, alopecia, cutis laxa, and scoliosis
CATG-9	787	H00928	Skin diseases	Skin and soft tissue diseases	Nephropathy with pretibial epidermolysis bullosa and deafness
CATG-9	788	H00944	Skin diseases	Skin and soft tissue diseases	Dowling-Degos disease
CATG-2	789	H00947	Skin diseases	Skin and soft tissue diseases	Pilomatricoma
CATG-16	790	H01133	Skin diseases	Skin and soft tissue diseases	Reynolds syndrome
CATG-2	791	H01158	Skin diseases	Skin and soft tissue diseases	Alopecia universalis
CATG-0	792	H01173	Skin diseases	Skin and soft tissue diseases	Stiff skin syndrome
CATG-5	793	H01217	Skin diseases	Skin and soft tissue diseases	Primary localized cutaneous amyloidosis
CATG-5	794	H01357	Skin diseases	Skin and soft tissue diseases	Allergic contact dermatitis
CATG-8	794	H01357	Skin diseases	Skin and soft tissue diseases	Allergic contact dermatitis
CATG-8	795	H01358	Skin diseases	Skin and soft tissue diseases	Atopic dermatitis
CATG-9	796	H01362	Skin diseases	Skin and soft tissue diseases	Dermatitis herpetiformis
CATG-8	797	H01372	Skin diseases	Skin and soft tissue diseases	Vitiligo
CATG-2	798	H01394	Skin diseases	Skin and soft tissue diseases	Cole disease
CATG-16	799	H00827	Skin diseases	Skin and soft tissue diseases	Brooke-Spiegler syndrome
CATG-16	800	H00828	Skin diseases	Skin and soft tissue diseases	Familial cylindromatosis
CATG-16	801	H00829	Skin diseases	Skin and soft tissue diseases	Multiple familial trichoepithelioma
CATG-7	802	H01476	Skin diseases	Skin and soft tissue diseases	Behcet disease
CATG-7	803	H01492	Skin diseases	Skin and soft tissue diseases	Systemic sclerosis
CATG-3	804	H01502	Skin diseases	Skin and soft tissue diseases	Sjogren syndrome
CATG-8	805	H01659	Skin diseases	Skin and soft tissue diseases	Pityriasis rubra pilaris
CATG-6	806	H01673	Skin diseases	Skin and soft tissue diseases	Palmoplantar keratoderma
CATG-9	807	H01694	Skin diseases	Skin and soft tissue diseases	Stevens-Johnson syndrome and toxic epidermal necrolysis
CATG-11	808	H01796	Skin diseases	Skin and soft tissue diseases	Uncombable hair syndrome
CATG-0	809	H01799	Skin diseases	Skin and soft tissue diseases	Vibratory urticaria
CATG-16	810	H01902	Skin diseases	Skin and soft tissue diseases	Brittle cornea syndrome
CATG-5	811	H01905	Skin diseases	Skin and soft tissue diseases	Trichomegaly
CATG-0	812	H01906	Skin diseases	Skin and soft tissue diseases	Poikiloderma, hereditary fibrosing, with tendon contractures, myopathy, and pulmonary fibrosis
CATG-7	813	H01910	Skin diseases	Skin and soft tissue diseases	Infantile myofibromatosis
CATG-9	814	H01925	Skin diseases	Skin and soft tissue diseases	Transient neonatal zinc deficiency
CATG-2	815	H00866	Skin diseases	Skin and soft tissue diseases	Trichothiodystrophy
CATG-9	816	H01307	Skin diseases	Skin and soft tissue diseases	Nonsyndromic congenital nail disorder
CATG-15	817	H02131	Skin diseases	Skin and soft tissue diseases	UV-sensitive syndrome
CATG-14	818	H00071	Congenital disorders of metabolism	Congenital disorders of carbohydrate metabolism	Hereditary fructose intolerance
CATG-11	819	H00114	Congenital disorders of metabolism	Congenital disorders of carbohydrate metabolism	Fructose-1,6-bisphosphatase deficiency
CATG-17	820	H00072	Congenital disorders of metabolism	Congenital disorders of carbohydrate metabolism	Pyruvate dehydrogenase complex deficiency
CATG-16	821	H01997	Congenital disorders of metabolism	Congenital disorders of carbohydrate metabolism	Pyruvate dehydrogenase E1-alpha deficiency
CATG-9	822	H01998	Congenital disorders of metabolism	Congenital disorders of carbohydrate metabolism	Pyruvate dehydrogenase E1-beta deficiency
CATG-9	823	H01999	Congenital disorders of metabolism	Congenital disorders of carbohydrate metabolism	Pyruvate dehydrogenase E2 deficiency
CATG-10	824	H02000	Congenital disorders of metabolism	Congenital disorders of carbohydrate metabolism	Dihydrolipoamide dehydrogenase deficiency
CATG-9	825	H02003	Congenital disorders of metabolism	Congenital disorders of carbohydrate metabolism	Pyruvate dehydrogenase E3-binding protein deficiency
CATG-9	826	H01996	Congenital disorders of metabolism	Congenital disorders of carbohydrate metabolism	Pyruvate dehydrogenase phosphatase deficiency
CATG-9	827	H00073	Congenital disorders of metabolism	Congenital disorders of carbohydrate metabolism	Pyruvate carboxylase deficiency
CATG-17	828	H00070	Congenital disorders of metabolism	Congenital disorders of carbohydrate metabolism	Galactosemia
CATG-9	829	H02008	Congenital disorders of metabolism	Congenital disorders of carbohydrate metabolism	Galactose-1P uridylyltransferase deficiency
CATG-10	830	H02009	Congenital disorders of metabolism	Congenital disorders of carbohydrate metabolism	Galactokinase deficiency
CATG-10	831	H02010	Congenital disorders of metabolism	Congenital disorders of carbohydrate metabolism	Galactose epimerase deficiency
CATG-9	832	H00116	Congenital disorders of metabolism	Congenital disorders of carbohydrate metabolism	Congenital lactase deficiency
CATG-17	833	H00069	Congenital disorders of metabolism	Congenital disorders of carbohydrate metabolism	Glycogen storage diseases
CATG-17	834	H01760	Congenital disorders of metabolism	Congenital disorders of carbohydrate metabolism	Hepatic glycogen storage disease
CATG-10	835	H01762	Congenital disorders of metabolism	Congenital disorders of carbohydrate metabolism	Muscle glycogen storage disease
CATG-8	836	H01939	Congenital disorders of metabolism	Congenital disorders of carbohydrate metabolism	Glycogen storage disease type I
CATG-9	837	H01940	Congenital disorders of metabolism	Congenital disorders of carbohydrate metabolism	Glycogen storage disease type II
CATG-10	838	H01941	Congenital disorders of metabolism	Congenital disorders of carbohydrate metabolism	Glycogen storage disease type III
CATG-10	839	H01942	Congenital disorders of metabolism	Congenital disorders of carbohydrate metabolism	Glycogen storage disease type IV
CATG-5	840	H01943	Congenital disorders of metabolism	Congenital disorders of carbohydrate metabolism	Glycogen storage disease type V
CATG-10	841	H01944	Congenital disorders of metabolism	Congenital disorders of carbohydrate metabolism	Glycogen storage disease type VI
CATG-10	842	H01945	Congenital disorders of metabolism	Congenital disorders of carbohydrate metabolism	Glycogen storage disease type VII
CATG-6	843	H01948	Congenital disorders of metabolism	Congenital disorders of carbohydrate metabolism	Glycogen storage disease type IX
CATG-10	844	H01951	Congenital disorders of metabolism	Congenital disorders of carbohydrate metabolism	Glycogen storage disease type X
CATG-10	845	H01946	Congenital disorders of metabolism	Congenital disorders of carbohydrate metabolism	Glycogen storage disease type XI
CATG-10	846	H01952	Congenital disorders of metabolism	Congenital disorders of carbohydrate metabolism	Glycogen storage disease type XII
CATG-10	847	H01953	Congenital disorders of metabolism	Congenital disorders of carbohydrate metabolism	Glycogen storage disease type XIII
CATG-10	848	H01954	Congenital disorders of metabolism	Congenital disorders of carbohydrate metabolism	Glycogen storage disease type XIV
CATG-14	849	H01955	Congenital disorders of metabolism	Congenital disorders of carbohydrate metabolism	Glycogen storage disease type XV
CATG-14	850	H01950	Congenital disorders of metabolism	Congenital disorders of carbohydrate metabolism	Glycogen storage disease type 0a
CATG-14	851	H01949	Congenital disorders of metabolism	Congenital disorders of carbohydrate metabolism	Glycogen storage disease type 0b
CATG-5	852	H01956	Congenital disorders of metabolism	Congenital disorders of carbohydrate metabolism	Glycogen storage disease of heart
CATG-2	853	H01947	Congenital disorders of metabolism	Congenital disorders of carbohydrate metabolism	Fanconi-Bickel syndrome
CATG-10	854	H00117	Congenital disorders of metabolism	Congenital disorders of carbohydrate metabolism	Primary hyperoxaluria
CATG-10	855	H01071	Congenital disorders of metabolism	Congenital disorders of carbohydrate metabolism	Acute alcohol sensitivity
CATG-14	856	H01261	Congenital disorders of metabolism	Congenital disorders of carbohydrate metabolism	Congenital glucose-galactose malabsorption
CATG-9	857	H02090	Congenital disorders of metabolism	Congenital disorders of carbohydrate metabolism	Trehalase deficiency
CATG-9	858	H00149	Congenital disorders of metabolism	Congenital disorders of lipid/glycolipid metabolism	Neuronal ceroid lipofuscinosis
CATG-17	859	H00407	Congenital disorders of metabolism	Congenital disorders of lipid/glycolipid metabolism	Peroxisomal beta-oxidation enzyme deficiency
CATG-9	860	H00176	Congenital disorders of metabolism	Congenital disorders of lipid/glycolipid metabolism	Adrenoleukodystrophy
CATG-9	861	H00152	Congenital disorders of metabolism	Congenital disorders of lipid/glycolipid metabolism	Sitosterolemia
CATG-2	862	H00153	Congenital disorders of metabolism	Congenital disorders of lipid/glycolipid metabolism	Familial combined hyperlipidemia
CATG-9	863	H00151	Congenital disorders of metabolism	Congenital disorders of lipid/glycolipid metabolism	Cerebrotendinous xanthomatosis
CATG-6	864	H00155	Congenital disorders of metabolism	Congenital disorders of lipid/glycolipid metabolism	Familial hypercholesterolemia
CATG-5	865	H00154	Congenital disorders of metabolism	Congenital disorders of lipid/glycolipid metabolism	Hyperlipoproteinemia, type I
CATG-5	866	H01383	Congenital disorders of metabolism	Congenital disorders of lipid/glycolipid metabolism	Hyperlipoproteinemia type IIa
CATG-12	867	H00156	Congenital disorders of metabolism	Congenital disorders of lipid/glycolipid metabolism	Hyperlipoproteinemia, type III
CATG-9	868	H00157	Congenital disorders of metabolism	Congenital disorders of lipid/glycolipid metabolism	Hyperlipoproteinemia, type V
CATG-1	869	H01637	Congenital disorders of metabolism	Congenital disorders of lipid/glycolipid metabolism	Hypertriglyceridemia
CATG-9	870	H00158	Congenital disorders of metabolism	Congenital disorders of lipid/glycolipid metabolism	Lecithin:cholesterol acyltransferase deficiency
CATG-5	871	H00159	Congenital disorders of metabolism	Congenital disorders of lipid/glycolipid metabolism	Tangier disease
CATG-0	872	H00160	Congenital disorders of metabolism	Congenital disorders of lipid/glycolipid metabolism	Abetalipoproteinemia
CATG-0	873	H00161	Congenital disorders of metabolism	Congenital disorders of lipid/glycolipid metabolism	Smith-Lemli-Opitz syndrome
CATG-9	874	H00162	Congenital disorders of metabolism	Congenital disorders of lipid/glycolipid metabolism	Sjogren-Larsson syndrome
CATG-9	875	H00736	Congenital disorders of metabolism	Congenital disorders of lipid/glycolipid metabolism	Dorfman-Chanarin syndrome
CATG-0	876	H00148	Congenital disorders of metabolism	Congenital disorders of lipid/glycolipid metabolism	Lysosomal acid lipase deficiency
CATG-9	877	H00134	Congenital disorders of metabolism	Congenital disorders of lipid/glycolipid metabolism	X-linked ichthyosis
CATG-2	878	H00216	Congenital disorders of metabolism	Congenital disorders of lipid/glycolipid metabolism	Congenital adrenal hyperplasia
CATG-10	879	H00125	Congenital disorders of metabolism	Congenital disorders of lipid/glycolipid metabolism	Fabry disease
CATG-9	880	H00126	Congenital disorders of metabolism	Congenital disorders of lipid/glycolipid metabolism	Gaucher disease
CATG-15	881	H00135	Congenital disorders of metabolism	Congenital disorders of lipid/glycolipid metabolism	Krabbe disease
CATG-9	882	H00137	Congenital disorders of metabolism	Congenital disorders of lipid/glycolipid metabolism	Niemann-Pick disease type A/B
CATG-11	883	H00138	Congenital disorders of metabolism	Congenital disorders of lipid/glycolipid metabolism	Farber lipogranulomatosis
CATG-9	884	H00127	Congenital disorders of metabolism	Congenital disorders of lipid/glycolipid metabolism	Metachromatic leukodystrophy
CATG-0	885	H00272	Congenital disorders of metabolism	Congenital disorders of lipid/glycolipid metabolism	Multiple sulfatase deficiency
CATG-12	886	H00281	Congenital disorders of metabolism	Congenital disorders of lipid/glycolipid metabolism	GM1 gangliosidosis
CATG-10	887	H00124	Congenital disorders of metabolism	Congenital disorders of lipid/glycolipid metabolism	GM2 gangliosidoses
CATG-10	888	H02016	Congenital disorders of metabolism	Congenital disorders of lipid/glycolipid metabolism	Tay-Sachs disease
CATG-10	889	H02017	Congenital disorders of metabolism	Congenital disorders of lipid/glycolipid metabolism	Sandhoff disease
CATG-9	890	H00144	Congenital disorders of metabolism	Congenital disorders of lipid/glycolipid metabolism	Mucolipidosis IV
CATG-9	891	H00146	Congenital disorders of metabolism	Congenital disorders of lipid/glycolipid metabolism	Alpha-N-acetylgalactosaminidase deficiency
CATG-10	892	H00206	Congenital disorders of metabolism	Congenital disorders of lipid/glycolipid metabolism	Mevalonate kinase deficiency
CATG-9	893	H00525	Congenital disorders of metabolism	Congenital disorders of lipid/glycolipid metabolism	Disorders of mitochondrial fatty-acid oxidation
CATG-17	893	H00525	Congenital disorders of metabolism	Congenital disorders of lipid/glycolipid metabolism	Disorders of mitochondrial fatty-acid oxidation
CATG-9	894	H01980	Congenital disorders of metabolism	Congenital disorders of lipid/glycolipid metabolism	SCAD deficiency
CATG-9	895	H00488	Congenital disorders of metabolism	Congenital disorders of lipid/glycolipid metabolism	MCAD deficiency
CATG-10	896	H00489	Congenital disorders of metabolism	Congenital disorders of lipid/glycolipid metabolism	LCHAD deficiency
CATG-9	897	H00392	Congenital disorders of metabolism	Congenital disorders of lipid/glycolipid metabolism	VLCAD deficiency
CATG-14	898	H00375	Congenital disorders of metabolism	Congenital disorders of lipid/glycolipid metabolism	SBCAD deficiency
CATG-9	899	H01981	Congenital disorders of metabolism	Congenital disorders of lipid/glycolipid metabolism	Carnitine palmitoyltransferase I deficiency
CATG-9	900	H01982	Congenital disorders of metabolism	Congenital disorders of lipid/glycolipid metabolism	Carnitine palmitoyltransferase II deficiency
CATG-9	901	H01983	Congenital disorders of metabolism	Congenital disorders of lipid/glycolipid metabolism	Carnitine-acylcarnitine translocase deficiency
CATG-5	902	H00438	Congenital disorders of metabolism	Congenital disorders of lipid/glycolipid metabolism	Nasu-Hakola disease
CATG-13	903	H00552	Congenital disorders of metabolism	Congenital disorders of lipid/glycolipid metabolism	Chromosome Xp21 deletion syndrome
CATG-9	904	H02013	Congenital disorders of metabolism	Congenital disorders of lipid/glycolipid metabolism	Glycerol kinase deficiency
CATG-2	905	H00679	Congenital disorders of metabolism	Congenital disorders of lipid/glycolipid metabolism	Hypomyelinating leukodystrophy
CATG-9	906	H00869	Congenital disorders of metabolism	Congenital disorders of lipid/glycolipid metabolism	Leukoencephalopathy with vanishing white matter
CATG-9	907	H00871	Congenital disorders of metabolism	Congenital disorders of lipid/glycolipid metabolism	Leukoencephalopathy with brain stem and spinal cord involvement and lactate elevation
CATG-9	908	H00874	Congenital disorders of metabolism	Congenital disorders of lipid/glycolipid metabolism	Leukoencephalopathy with dystonia and motor neuropathy
CATG-5	909	H00875	Congenital disorders of metabolism	Congenital disorders of lipid/glycolipid metabolism	Megaloencephalic leukoencephalopathy with subcortical cysts
CATG-9	910	H00878	Congenital disorders of metabolism	Congenital disorders of lipid/glycolipid metabolism	Cystic leukoencephalopathy without megalencephaly
CATG-11	911	H00883	Congenital disorders of metabolism	Congenital disorders of lipid/glycolipid metabolism	Lipoid proteinosis
CATG-12	912	H00887	Congenital disorders of metabolism	Congenital disorders of lipid/glycolipid metabolism	Lipoprotein glomerulopathy
CATG-10	913	H00927	Congenital disorders of metabolism	Congenital disorders of lipid/glycolipid metabolism	Chylomicron retention disease
CATG-7	914	H00930	Congenital disorders of metabolism	Congenital disorders of lipid/glycolipid metabolism	Hypoalphalipoproteinemia
CATG-10	915	H01065	Congenital disorders of metabolism	Congenital disorders of lipid/glycolipid metabolism	Pentosuria
CATG-0	916	H01101	Congenital disorders of metabolism	Congenital disorders of lipid/glycolipid metabolism	Combined lipase deficiency
CATG-9	917	H01126	Congenital disorders of metabolism	Congenital disorders of lipid/glycolipid metabolism	Familial renal glucosuria
CATG-9	918	H01489	Congenital disorders of metabolism	Congenital disorders of lipid/glycolipid metabolism	Inherited glycosylphosphatidylinositol deficiencies
CATG-9	919	H01127	Congenital disorders of metabolism	Congenital disorders of lipid/glycolipid metabolism	PIGM-congenital disorder of glycosylation
CATG-0	920	H01485	Congenital disorders of metabolism	Congenital disorders of lipid/glycolipid metabolism	Autosomal recessive mental retardation-42
CATG-9	921	H01486	Congenital disorders of metabolism	Congenital disorders of lipid/glycolipid metabolism	Multiple congenital anomalies-hypotonia-seizures syndrome
CATG-0	922	H01487	Congenital disorders of metabolism	Congenital disorders of lipid/glycolipid metabolism	CHIME syndrome
CATG-6	923	H01488	Congenital disorders of metabolism	Congenital disorders of lipid/glycolipid metabolism	Hyperphosphatasia with mental retardation syndrome
CATG-10	924	H01189	Congenital disorders of metabolism	Congenital disorders of lipid/glycolipid metabolism	Transaldolase deficiency
CATG-9	925	H01199	Congenital disorders of metabolism	Congenital disorders of lipid/glycolipid metabolism	Hyperalphalipoproteinemia
CATG-2	926	H01290	Congenital disorders of metabolism	Congenital disorders of lipid/glycolipid metabolism	Acute recurrent myoglobinuria
CATG-9	927	H01297	Congenital disorders of metabolism	Congenital disorders of lipid/glycolipid metabolism	Neutral lipid storage disease with myopathy
CATG-9	928	H01589	Congenital disorders of metabolism	Congenital disorders of lipid/glycolipid metabolism	Systemic primary carnitine deficiency
CATG-7	929	H01784	Congenital disorders of metabolism	Congenital disorders of lipid/glycolipid metabolism	Primary hyperchylomicronemia
CATG-5	930	H01918	Congenital disorders of metabolism	Congenital disorders of lipid/glycolipid metabolism	Familial autosomal recessive hypercholesterolemia
CATG-9	931	H00118	Congenital disorders of metabolism	Congenital disorders of glycan/glycoprotein metabolism	Congenital disorders of glycosylation type I
CATG-17	931	H00118	Congenital disorders of metabolism	Congenital disorders of glycan/glycoprotein metabolism	Congenital disorders of glycosylation type I
CATG-9	932	H00119	Congenital disorders of metabolism	Congenital disorders of glycan/glycoprotein metabolism	Congenital disorders of glycosylation type II
CATG-0	933	H00128	Congenital disorders of metabolism	Congenital disorders of glycan/glycoprotein metabolism	Mucopolysaccharidosis type I
CATG-9	934	H00129	Congenital disorders of metabolism	Congenital disorders of glycan/glycoprotein metabolism	Mucopolysaccharidosis type II
CATG-17	935	H00130	Congenital disorders of metabolism	Congenital disorders of glycan/glycoprotein metabolism	Mucopolysaccharidosis type III
CATG-9	936	H00123	Congenital disorders of metabolism	Congenital disorders of glycan/glycoprotein metabolism	Mucopolysaccharidosis type IV
CATG-0	937	H00131	Congenital disorders of metabolism	Congenital disorders of glycan/glycoprotein metabolism	Mucopolysaccharidosis type VI
CATG-9	938	H00132	Congenital disorders of metabolism	Congenital disorders of glycan/glycoprotein metabolism	Mucopolysaccharidosis type VII
CATG-8	939	H00133	Congenital disorders of metabolism	Congenital disorders of glycan/glycoprotein metabolism	Mucopolysaccharidosis type IX
CATG-9	940	H00143	Congenital disorders of metabolism	Congenital disorders of glycan/glycoprotein metabolism	Mucolipidosis II
CATG-9	941	H00139	Congenital disorders of metabolism	Congenital disorders of glycan/glycoprotein metabolism	alpha-Mannosidosis
CATG-0	942	H00140	Congenital disorders of metabolism	Congenital disorders of glycan/glycoprotein metabolism	beta-Mannosidosis
CATG-5	943	H00141	Congenital disorders of metabolism	Congenital disorders of glycan/glycoprotein metabolism	Fucosidosis
CATG-9	944	H00142	Congenital disorders of metabolism	Congenital disorders of glycan/glycoprotein metabolism	Sialidosis
CATG-9	945	H00276	Congenital disorders of metabolism	Congenital disorders of glycan/glycoprotein metabolism	Galactosialidosis
CATG-11	946	H00145	Congenital disorders of metabolism	Congenital disorders of glycan/glycoprotein metabolism	Aspartylglucosaminuria
CATG-9	947	H00120	Congenital disorders of metabolism	Congenital disorders of glycan/glycoprotein metabolism	Muscular dystrophy-dystroglycanopathy type A
CATG-17	948	H01960	Congenital disorders of metabolism	Congenital disorders of glycan/glycoprotein metabolism	Muscular dystrophy-dystroglycanopathy type B
CATG-0	949	H01961	Congenital disorders of metabolism	Congenital disorders of glycan/glycoprotein metabolism	Congenital muscular dystrophy type 1C
CATG-9	950	H00122	Congenital disorders of metabolism	Congenital disorders of glycan/glycoprotein metabolism	Multiple exostoses
CATG-7	951	H00147	Congenital disorders of metabolism	Congenital disorders of glycan/glycoprotein metabolism	Sialuria
CATG-14	952	H00692	Congenital disorders of metabolism	Congenital disorders of glycan/glycoprotein metabolism	Lowe syndrome
CATG-9	953	H00996	Congenital disorders of metabolism	Congenital disorders of glycan/glycoprotein metabolism	Amish infantile epilepsy syndrome
CATG-9	954	H01188	Congenital disorders of metabolism	Congenital disorders of glycan/glycoprotein metabolism	Tn syndrome
CATG-0	955	H01497	Congenital disorders of metabolism	Congenital disorders of glycan/glycoprotein metabolism	Temtamy preaxial brachydactyly syndrome
CATG-9	956	H01498	Congenital disorders of metabolism	Congenital disorders of glycan/glycoprotein metabolism	Multiple joint dislocations, short stature, craniofacial dysmorphism, and congenital heart defects
CATG-1	957	H00167	Congenital disorders of metabolism	Congenital disorders of amino acid metabolism	Phenylketonuria
CATG-1	958	H00165	Congenital disorders of metabolism	Congenital disorders of amino acid metabolism	Tyrosinemia
CATG-14	959	H00163	Congenital disorders of metabolism	Congenital disorders of amino acid metabolism	Alkaptonuria
CATG-5	960	H00166	Congenital disorders of metabolism	Congenital disorders of amino acid metabolism	Hermansky-Pudlak syndrome
CATG-9	961	H00168	Congenital disorders of metabolism	Congenital disorders of amino acid metabolism	Oculocutaneous albinism
CATG-17	961	H00168	Congenital disorders of metabolism	Congenital disorders of amino acid metabolism	Oculocutaneous albinism
CATG-1	962	H00169	Congenital disorders of metabolism	Congenital disorders of amino acid metabolism	Ocular albinism
CATG-1	963	H00170	Congenital disorders of metabolism	Congenital disorders of amino acid metabolism	Piebaldism
CATG-0	964	H00171	Congenital disorders of metabolism	Congenital disorders of amino acid metabolism	Histidinemia
CATG-17	965	H00172	Congenital disorders of metabolism	Congenital disorders of amino acid metabolism	Maple syrup urine disease
CATG-10	966	H00173	Congenital disorders of metabolism	Congenital disorders of amino acid metabolism	Isovaleric acidemia
CATG-9	967	H00181	Congenital disorders of metabolism	Congenital disorders of amino acid metabolism	3-Methylcrotonylglycinuria
CATG-9	968	H00175	Congenital disorders of metabolism	Congenital disorders of amino acid metabolism	Propionic acidemia
CATG-9	969	H00174	Congenital disorders of metabolism	Congenital disorders of amino acid metabolism	Methylmalonic aciduria
CATG-9	970	H00179	Congenital disorders of metabolism	Congenital disorders of amino acid metabolism	3-Hydroxy-3-methylglutaryl-CoA lyase deficiency
CATG-0	971	H00275	Congenital disorders of metabolism	Congenital disorders of amino acid metabolism	Cystinosis
CATG-10	972	H00182	Congenital disorders of metabolism	Congenital disorders of amino acid metabolism	Cystathioninuria
CATG-10	973	H00183	Congenital disorders of metabolism	Congenital disorders of amino acid metabolism	Homocystinuria
CATG-10	974	H00184	Congenital disorders of metabolism	Congenital disorders of amino acid metabolism	Hypermethioninemia
CATG-9	975	H00164	Congenital disorders of metabolism	Congenital disorders of amino acid metabolism	Carbamoyl phosphate synthetase I deficiency
CATG-17	976	H00185	Congenital disorders of metabolism	Congenital disorders of amino acid metabolism	Citrullinemia
CATG-2	977	H00186	Congenital disorders of metabolism	Congenital disorders of amino acid metabolism	Hyperargininemia
CATG-17	978	H00178	Congenital disorders of metabolism	Congenital disorders of amino acid metabolism	Glutaric acidemia
CATG-14	979	H00188	Congenital disorders of metabolism	Congenital disorders of amino acid metabolism	Hyperlysinemia
CATG-9	980	H00187	Congenital disorders of metabolism	Congenital disorders of amino acid metabolism	Ornithine transcarbamylase deficiency
CATG-10	981	H00189	Congenital disorders of metabolism	Congenital disorders of amino acid metabolism	Ornithinaemia
CATG-2	982	H00190	Congenital disorders of metabolism	Congenital disorders of amino acid metabolism	Hyperprolinemia
CATG-2	983	H00191	Congenital disorders of metabolism	Congenital disorders of amino acid metabolism	Nonketotic hyperglycinemia
CATG-5	984	H00074	Congenital disorders of metabolism	Congenital disorders of amino acid metabolism	Canavan disease
CATG-9	985	H00548	Congenital disorders of metabolism	Congenital disorders of amino acid metabolism	Brunner syndrome
CATG-9	986	H00754	Congenital disorders of metabolism	Congenital disorders of amino acid metabolism	3-Methylglutaconic aciduria
CATG-2	987	H00834	Congenital disorders of metabolism	Congenital disorders of amino acid metabolism	Guanidinoacetate methyltransferase deficiency
CATG-10	988	H00835	Congenital disorders of metabolism	Congenital disorders of amino acid metabolism	Succinic semialdehyde dehydrogenase deficiency
CATG-2	989	H00849	Congenital disorders of metabolism	Congenital disorders of amino acid metabolism	Creatine deficiency syndrome
CATG-9	990	H00899	Congenital disorders of metabolism	Congenital disorders of amino acid metabolism	Lysinuric protein intolerance
CATG-8	991	H00901	Congenital disorders of metabolism	Congenital disorders of amino acid metabolism	Cystinuria
CATG-5	992	H00905	Congenital disorders of metabolism	Congenital disorders of amino acid metabolism	Iminoglycinuria
CATG-9	993	H00911	Congenital disorders of metabolism	Congenital disorders of amino acid metabolism	Dicarboxylic aminoaciduria
CATG-2	994	H00923	Congenital disorders of metabolism	Congenital disorders of amino acid metabolism	Congenital systemic glutamine deficiency
CATG-10	995	H00925	Congenital disorders of metabolism	Congenital disorders of amino acid metabolism	2-Methyl-3-hydroxybutyryl-CoA dehydrogenase (MHBD) deficiency
CATG-0	996	H01003	Congenital disorders of metabolism	Congenital disorders of amino acid metabolism	Dimethylglycine dehydrogenase deficiency
CATG-10	997	H01028	Congenital disorders of metabolism	Congenital disorders of amino acid metabolism	Argininosuccinic aciduria
CATG-0	998	H01032	Congenital disorders of metabolism	Congenital disorders of amino acid metabolism	N-acetylglutamate synthase (NAGS) deficiency
CATG-16	999	H01079	Congenital disorders of metabolism	Congenital disorders of amino acid metabolism	3-Phosphoglycerate dehydrogenase (3-PGDH) deficiency
CATG-10	1000	H01082	Congenital disorders of metabolism	Congenital disorders of amino acid metabolism	Phosphoserine aminotransferase deficiency
CATG-9	1001	H01076	Congenital disorders of metabolism	Congenital disorders of amino acid metabolism	Alpha-methylacetoacetic aciduria
CATG-10	1002	H01119	Congenital disorders of metabolism	Congenital disorders of amino acid metabolism	Prolidase deficiency
CATG-10	1003	H01121	Congenital disorders of metabolism	Congenital disorders of amino acid metabolism	Succinyl CoA:3-oxoacid CoA transferase (SCOT) deficiency
CATG-5	1004	H01123	Congenital disorders of metabolism	Congenital disorders of amino acid metabolism	HMG-CoA synthase deficiency
CATG-2	1005	H01187	Congenital disorders of metabolism	Congenital disorders of amino acid metabolism	Tietz syndrome
CATG-5	1006	H01198	Congenital disorders of metabolism	Congenital disorders of amino acid metabolism	Fanconi renotubular syndrome
CATG-17	1007	H01225	Congenital disorders of metabolism	Congenital disorders of amino acid metabolism	D-2-hydroxyglutaric aciduria
CATG-9	1008	H01237	Congenital disorders of metabolism	Congenital disorders of amino acid metabolism	Sulfite oxidase deficiency
CATG-14	1009	H01242	Congenital disorders of metabolism	Congenital disorders of amino acid metabolism	Saccharopinuria
CATG-10	1010	H01257	Congenital disorders of metabolism	Congenital disorders of amino acid metabolism	GABA-transaminase deficiency
CATG-5	1011	H01262	Congenital disorders of metabolism	Congenital disorders of amino acid metabolism	Formiminotransferase deficiency
CATG-14	1012	H01279	Congenital disorders of metabolism	Congenital disorders of amino acid metabolism	Isobutyryl-CoA dehydrogenase deficiency
CATG-11	1013	H01280	Congenital disorders of metabolism	Congenital disorders of amino acid metabolism	L-2-hydroxyglutaric aciduria
CATG-0	1014	H01283	Congenital disorders of metabolism	Congenital disorders of amino acid metabolism	Malonyl-CoA decarboxylase deficiency
CATG-14	1015	H01285	Congenital disorders of metabolism	Congenital disorders of amino acid metabolism	Methylcobalamin deficiency type G
CATG-10	1016	H00668	Congenital disorders of metabolism	Congenital disorders of amino acid metabolism	Anemia due to disorders of glutathione metabolism
CATG-10	1017	H01375	Congenital disorders of metabolism	Congenital disorders of amino acid metabolism	Glucose 6-phosphate dehydrogenase deficiency
CATG-10	1018	H01386	Congenital disorders of metabolism	Congenital disorders of amino acid metabolism	Asparagine synthetase deficiency
CATG-17	1019	H01398	Congenital disorders of metabolism	Congenital disorders of amino acid metabolism	Primary hyperammonemic disorders (Urea cycle disorders)
CATG-17	1020	H01400	Congenital disorders of metabolism	Congenital disorders of amino acid metabolism	Secondary hyperammonemia
CATG-10	1021	H01583	Congenital disorders of metabolism	Congenital disorders of amino acid metabolism	Hydroxykynureninuria
CATG-2	1022	H02087	Congenital disorders of metabolism	Congenital disorders of amino acid metabolism	Vertebral, cardiac, renal, and limb defects syndrome
CATG-0	1023	H02109	Congenital disorders of metabolism	Congenital disorders of amino acid metabolism	Combined malonic and methylmalonic aciduria
CATG-10	1024	H02116	Congenital disorders of metabolism	Congenital disorders of amino acid metabolism	Phosphoserine phosphatase deficiency
CATG-10	1025	H02117	Congenital disorders of metabolism	Congenital disorders of amino acid metabolism	Neu-Laxova syndrome
CATG-16	1025	H02117	Congenital disorders of metabolism	Congenital disorders of amino acid metabolism	Neu-Laxova syndrome
CATG-9	1026	H02136	Congenital disorders of metabolism	Congenital disorders of amino acid metabolism	Branched-chain ketoacid dehydrogenase kinase deficiency
CATG-10	1027	H00194	Congenital disorders of metabolism	Congenital disorders of nucleotide metabolism	Lesch-Nyhan syndrome
CATG-10	1028	H00195	Congenital disorders of metabolism	Congenital disorders of nucleotide metabolism	Adenine phosphoribosyltransferase deficiency
CATG-10	1029	H00197	Congenital disorders of metabolism	Congenital disorders of nucleotide metabolism	Adenylosuccinate lyase deficiency
CATG-4	1030	H00192	Congenital disorders of metabolism	Congenital disorders of nucleotide metabolism	Xanthinuria
CATG-10	1031	H00196	Congenital disorders of metabolism	Congenital disorders of nucleotide metabolism	Phosphoribosylpyrophosphate synthetase superactivity
CATG-10	1032	H00198	Congenital disorders of metabolism	Congenital disorders of nucleotide metabolism	Orotic aciduria
CATG-10	1033	H00193	Congenital disorders of metabolism	Congenital disorders of nucleotide metabolism	Dihydropyrimidine dehydrogenase deficiency
CATG-5	1034	H00199	Congenital disorders of metabolism	Congenital disorders of nucleotide metabolism	Dihydropyrimidinase deficiency
CATG-0	1035	H00200	Congenital disorders of metabolism	Congenital disorders of nucleotide metabolism	Beta-ureidopropionase deficiency
CATG-5	1036	H00964	Congenital disorders of metabolism	Congenital disorders of nucleotide metabolism	Thiopurine S-methyltransferase deficiency (TPMT deficiency)
CATG-10	1037	H00966	Congenital disorders of metabolism	Congenital disorders of nucleotide metabolism	AICA-ribosiduria
CATG-10	1038	H01135	Congenital disorders of metabolism	Congenital disorders of nucleotide metabolism	Ribose 5-phosphate isomerase deficiency
CATG-9	1039	H00180	Congenital disorders of metabolism	Congenital disorders of cofactor/vitamin metabolism	Holocarboxylase synthetase deficiency
CATG-17	1040	H01763	Congenital disorders of metabolism	Congenital disorders of cofactor/vitamin metabolism	Porphyria
CATG-17	1041	H00201	Congenital disorders of metabolism	Congenital disorders of cofactor/vitamin metabolism	Erythropoietic porphyria
CATG-10	1042	H00202	Congenital disorders of metabolism	Congenital disorders of cofactor/vitamin metabolism	Hepatic porphyria
CATG-9	1043	H00208	Congenital disorders of metabolism	Congenital disorders of cofactor/vitamin metabolism	Hyperbilirubinemia
CATG-9	1044	H02054	Congenital disorders of metabolism	Congenital disorders of cofactor/vitamin metabolism	Crigler-Najjar syndrome
CATG-9	1045	H02055	Congenital disorders of metabolism	Congenital disorders of cofactor/vitamin metabolism	Gilbert syndrome
CATG-9	1046	H02056	Congenital disorders of metabolism	Congenital disorders of cofactor/vitamin metabolism	Dubin-Johnson syndrome
CATG-9	1047	H02057	Congenital disorders of metabolism	Congenital disorders of cofactor/vitamin metabolism	Rotor syndrome
CATG-9	1048	H00213	Congenital disorders of metabolism	Congenital disorders of cofactor/vitamin metabolism	Hypophosphatasia
CATG-5	1049	H00981	Congenital disorders of metabolism	Congenital disorders of cofactor/vitamin metabolism	Ataxia with isolated vitamin E deficiency (AVED)
CATG-2	1050	H01143	Congenital disorders of metabolism	Congenital disorders of cofactor/vitamin metabolism	Vitamin D-dependent rickets
CATG-2	1051	H01197	Congenital disorders of metabolism	Congenital disorders of cofactor/vitamin metabolism	Dihydrofolate reductase deficiency
CATG-9	1052	H01182	Congenital disorders of metabolism	Congenital disorders of cofactor/vitamin metabolism	Biotinidase deficiency
CATG-9	1053	H00218	Congenital disorders of metabolism	Congenital disorders of ion transport and metabolism	Cystic fibrosis
CATG-9	1054	H00209	Congenital disorders of metabolism	Congenital disorders of ion transport and metabolism	Menkes syndrome
CATG-9	1055	H00210	Congenital disorders of metabolism	Congenital disorders of ion transport and metabolism	Wilson disease
CATG-9	1056	H00212	Congenital disorders of metabolism	Congenital disorders of ion transport and metabolism	Acrodermatitis enteropathica
CATG-9	1057	H00211	Congenital disorders of metabolism	Congenital disorders of ion transport and metabolism	Hemochromatosis (HFE)
CATG-1	1058	H00214	Congenital disorders of metabolism	Congenital disorders of ion transport and metabolism	Hypophosphatemic rickets
CATG-0	1059	H02138	Congenital disorders of metabolism	Congenital disorders of ion transport and metabolism	Hereditary hypophophatemic rickets with hypercalciuria
CATG-2	1060	H02139	Congenital disorders of metabolism	Congenital disorders of ion transport and metabolism	Autosomal recessive hypophosphatemic rickets
CATG-5	1061	H02141	Congenital disorders of metabolism	Congenital disorders of ion transport and metabolism	Autosomal dominant hypophosphatemic rickets
CATG-0	1062	H02142	Congenital disorders of metabolism	Congenital disorders of ion transport and metabolism	X-linked recessive hypophosphatemic rickets
CATG-10	1063	H02143	Congenital disorders of metabolism	Congenital disorders of ion transport and metabolism	X-linked dominant hypophosphatemic rickets
CATG-4	1064	H00215	Congenital disorders of metabolism	Congenital disorders of ion transport and metabolism	Periodic paralysis
CATG-5	1065	H00745	Congenital disorders of metabolism	Congenital disorders of ion transport and metabolism	Hyperkalemic periodic paralysis (HyperPP)
CATG-7	1066	H00746	Congenital disorders of metabolism	Congenital disorders of ion transport and metabolism	Hypokalemic periodic paralysis (HypoPP)
CATG-0	1067	H00748	Congenital disorders of metabolism	Congenital disorders of ion transport and metabolism	Andersen-Tawil syndrome
CATG-5	1068	H01190	Congenital disorders of metabolism	Congenital disorders of ion transport and metabolism	Transcobalamin II deficiency
CATG-0	1069	H01302	Congenital disorders of metabolism	Congenital disorders of ion transport and metabolism	Hyperchlorhidrosis isolated (HCHLH)
CATG-9	1070	H01859	Congenital disorders of metabolism	Congenital disorders of ion transport and metabolism	Occipital horn syndrome
CATG-7	1071	H01935	Congenital disorders of metabolism	Congenital disorders of ion transport and metabolism	Familial hypercholanemia
CATG-1	1072	H02026	Congenital disorders of metabolism	Congenital disorders of ion transport and metabolism	Familial hypocalciuric hypercalcemia
CATG-9	1073	H00149	Congenital disorders of metabolism	Lysosomal storage diseases	Neuronal ceroid lipofuscinosis
CATG-10	1074	H00125	Congenital disorders of metabolism	Lysosomal storage diseases	Fabry disease
CATG-9	1075	H00128	Congenital disorders of metabolism	Lysosomal storage diseases	Mucopolysaccharidosis
CATG-17	1075	H00128	Congenital disorders of metabolism	Lysosomal storage diseases	Mucopolysaccharidosis
CATG-0	1076	H00128	Congenital disorders of metabolism	Lysosomal storage diseases	Mucopolysaccharidosis type I
CATG-9	1077	H00129	Congenital disorders of metabolism	Lysosomal storage diseases	Mucopolysaccharidosis type II
CATG-17	1078	H00130	Congenital disorders of metabolism	Lysosomal storage diseases	Mucopolysaccharidosis type III
CATG-9	1079	H00123	Congenital disorders of metabolism	Lysosomal storage diseases	Mucopolysaccharidosis type IV
CATG-0	1080	H00131	Congenital disorders of metabolism	Lysosomal storage diseases	Mucopolysaccharidosis type VI
CATG-9	1081	H00132	Congenital disorders of metabolism	Lysosomal storage diseases	Mucopolysaccharidosis type VII
CATG-8	1082	H00133	Congenital disorders of metabolism	Lysosomal storage diseases	Mucopolysaccharidosis type IX
CATG-9	1083	H00422	Congenital disorders of metabolism	Lysosomal storage diseases	Glycoproteinoses
CATG-9	1084	H00142	Congenital disorders of metabolism	Lysosomal storage diseases	Sialidosis
CATG-9	1085	H00276	Congenital disorders of metabolism	Lysosomal storage diseases	Galactosialidosis
CATG-9	1086	H00139	Congenital disorders of metabolism	Lysosomal storage diseases	alpha-Mannosidosis
CATG-0	1087	H00140	Congenital disorders of metabolism	Lysosomal storage diseases	beta-Mannosidosis
CATG-11	1088	H00145	Congenital disorders of metabolism	Lysosomal storage diseases	Aspartylglucosaminuria
CATG-5	1089	H00141	Congenital disorders of metabolism	Lysosomal storage diseases	Fucosidosis
CATG-9	1090	H00146	Congenital disorders of metabolism	Lysosomal storage diseases	Alpha-N-acetylgalactosaminidase deficiency
CATG-9	1091	H00423	Congenital disorders of metabolism	Lysosomal storage diseases	Sphingolipidosis
CATG-17	1091	H00423	Congenital disorders of metabolism	Lysosomal storage diseases	Sphingolipidosis
CATG-9	1092	H00127	Congenital disorders of metabolism	Lysosomal storage diseases	Metachromatic leukodystrophy
CATG-15	1093	H00135	Congenital disorders of metabolism	Lysosomal storage diseases	Krabbe disease
CATG-9	1094	H00424	Congenital disorders of metabolism	Lysosomal storage diseases	Defects in the degradation of sphingomyelin
CATG-9	1095	H00137	Congenital disorders of metabolism	Lysosomal storage diseases	Niemann-Pick disease type A/B
CATG-11	1096	H00138	Congenital disorders of metabolism	Lysosomal storage diseases	Farber lipogranulomatosis
CATG-10	1097	H00425	Congenital disorders of metabolism	Lysosomal storage diseases	Lysosomal cysteine protease deficiencies
CATG-10	1098	H00274	Congenital disorders of metabolism	Lysosomal storage diseases	Papillon-Lefevre syndrome
CATG-11	1099	H00273	Congenital disorders of metabolism	Lysosomal storage diseases	Pycnodysostosis
CATG-10	1100	H00426	Congenital disorders of metabolism	Lysosomal storage diseases	Gangliosidosis
CATG-12	1101	H00281	Congenital disorders of metabolism	Lysosomal storage diseases	GM1 gangliosidosis
CATG-10	1102	H00124	Congenital disorders of metabolism	Lysosomal storage diseases	GM2 gangliosidoses
CATG-10	1103	H02016	Congenital disorders of metabolism	Lysosomal storage diseases	Tay-Sachs disease
CATG-10	1104	H02017	Congenital disorders of metabolism	Lysosomal storage diseases	Sandhoff disease
CATG-9	1105	H00126	Congenital disorders of metabolism	Lysosomal storage diseases	Gaucher disease
CATG-7	1106	H00136	Congenital disorders of metabolism	Lysosomal storage diseases	Niemann-Pick disease type C
CATG-9	1107	H00143	Congenital disorders of metabolism	Lysosomal storage diseases	Mucolipidosis II
CATG-9	1108	H02130	Congenital disorders of metabolism	Lysosomal storage diseases	Mucolipidosis III
CATG-9	1109	H00144	Congenital disorders of metabolism	Lysosomal storage diseases	Mucolipidosis IV
CATG-0	1110	H00148	Congenital disorders of metabolism	Lysosomal storage diseases	Lysosomal acid lipase deficiency
CATG-9	1111	H00150	Congenital disorders of metabolism	Lysosomal storage diseases	Danon disease
CATG-0	1112	H00275	Congenital disorders of metabolism	Lysosomal storage diseases	Cystinosis
CATG-7	1113	H00147	Congenital disorders of metabolism	Lysosomal storage diseases	Sialuria
CATG-9	1114	H01113	Congenital disorders of metabolism	Lysosomal storage diseases	Acid phosphatase deficiency
CATG-9	1115	H01239	Congenital disorders of metabolism	Lysosomal storage diseases	Combined SAP deficiency
CATG-9	1116	H00205	Congenital disorders of metabolism	Peroxisomal diseases	Peroxisome biogenesis disorder
CATG-9	1117	H01342	Congenital disorders of metabolism	Peroxisomal diseases	Zellweger syndrome
CATG-9	1118	H00177	Congenital disorders of metabolism	Peroxisomal diseases	Neonatal adrenoleukodystrophy
CATG-9	1119	H00204	Congenital disorders of metabolism	Peroxisomal diseases	Infantile Refsum disease
CATG-9	1120	H00075	Congenital disorders of metabolism	Peroxisomal diseases	Refsum disease
CATG-9	1121	H00207	Congenital disorders of metabolism	Peroxisomal diseases	Rhizomelic chondrodysplasia punctata
CATG-17	1122	H00407	Congenital disorders of metabolism	Peroxisomal diseases	Peroxisomal beta-oxidation enzyme deficiency
CATG-9	1123	H02096	Congenital disorders of metabolism	Peroxisomal diseases	Peroxisomal acyl-CoA oxidase deficiency
CATG-10	1124	H02098	Congenital disorders of metabolism	Peroxisomal diseases	D-bifunctional protein deficiency
CATG-9	1125	H00176	Congenital disorders of metabolism	Peroxisomal diseases	Adrenoleukodystrophy
CATG-10	1126	H00203	Congenital disorders of metabolism	Peroxisomal diseases	Acatalasemia
CATG-2	1127	H02099	Congenital disorders of metabolism	Peroxisomal diseases	Alpha-methylacyl-CoA racemase deficiency
CATG-0	1128	H02100	Congenital disorders of metabolism	Peroxisomal diseases	Peroxisomal fatty acyl-CoA reductase 1 disorder
CATG-9	1129	H00473	Congenital disorders of metabolism	Mitochondrial diseases	Mitochondrial complex I deficiency
CATG-9	1130	H02005	Congenital disorders of metabolism	Mitochondrial diseases	Mitochondrial complex II deficiency
CATG-9	1131	H02086	Congenital disorders of metabolism	Mitochondrial diseases	Mitochondrial complex III deficiency
CATG-6	1132	H01368	Congenital disorders of metabolism	Mitochondrial diseases	Cytochrome c oxidase (COX) deficiency
CATG-6	1133	H00891	Congenital disorders of metabolism	Mitochondrial diseases	Combined oxidative phosphorylation deficiency
CATG-6	1134	H01369	Congenital disorders of metabolism	Mitochondrial diseases	ATP synthase deficiency
CATG-9	1135	H00469	Congenital disorders of metabolism	Mitochondrial diseases	Mitochondrial DNA depletion syndrome
CATG-4	1136	H00898	Congenital disorders of metabolism	Mitochondrial diseases	Myopathy with lactic acidosis and sideroblastic anaemia
CATG-5	1136	H00898	Congenital disorders of metabolism	Mitochondrial diseases	Myopathy with lactic acidosis and sideroblastic anaemia
CATG-9	1137	H01347	Congenital disorders of metabolism	Mitochondrial diseases	MELAS Syndrome
CATG-9	1138	H01354	Congenital disorders of metabolism	Mitochondrial diseases	Leigh syndrome
CATG-6	1139	H01355	Congenital disorders of metabolism	Mitochondrial diseases	Kearns-Sayre syndrome
CATG-9	1140	H00068	Congenital disorders of metabolism	Mitochondrial diseases	Leber hereditary optic atrophy
CATG-9	1141	H01365	Congenital disorders of metabolism	Mitochondrial diseases	Leber hereditary optic neuropathy and dystonia
CATG-15	1142	H01118	Congenital disorders of metabolism	Mitochondrial diseases	Progressive external ophthalmoplegia
CATG-9	1143	H01348	Congenital disorders of metabolism	Mitochondrial diseases	Mitochondrial phosphate carrier deficiency
CATG-10	1144	H01349	Congenital disorders of metabolism	Mitochondrial diseases	Methacrylic aciduria
CATG-17	1145	H01351	Congenital disorders of metabolism	Mitochondrial diseases	Spastic ataxia
CATG-17	1146	H01352	Congenital disorders of metabolism	Mitochondrial diseases	Mitochondrial trifunctional protein deficiency
CATG-9	1147	H01356	Congenital disorders of metabolism	Mitochondrial diseases	Myoclonic Epilepsy and Ragged-Red Fiber Disease
CATG-0	1148	H01363	Congenital disorders of metabolism	Mitochondrial diseases	NARP syndrome
CATG-10	1149	H01364	Congenital disorders of metabolism	Mitochondrial diseases	3-Hydroxyacyl-CoA dehydrogenase deficiency
CATG-5	1150	H01123	Congenital disorders of metabolism	Mitochondrial diseases	HMG-CoA synthase deficiency
CATG-16	1151	H01367	Congenital disorders of metabolism	Mitochondrial diseases	Infantile liver failure
CATG-9	1152	H01381	Congenital disorders of metabolism	Mitochondrial diseases	Antithrombin III deficiency
CATG-5	1153	H01383	Congenital disorders of metabolism	Mitochondrial diseases	Hyperlipoproteinemia type IIa
CATG-9	1154	H01384	Congenital disorders of metabolism	Mitochondrial diseases	The ataxia neuropathy spectrum
CATG-9	1155	H01389	Congenital disorders of metabolism	Mitochondrial diseases	Alpers syndrome
CATG-15	1156	H01390	Congenital disorders of metabolism	Mitochondrial diseases	Mitochondrial neurogastrointestinal encephalomyopathy
CATG-6	1157	H01200	Congenital disorders of metabolism	Mitochondrial diseases	Fatal infantile cardioencephalomyopathy
CATG-9	1158	H01395	Congenital disorders of metabolism	Mitochondrial diseases	POLG related disorders
CATG-6	1159	H01894	Congenital disorders of metabolism	Mitochondrial diseases	Multiple mitochondrial dysfunctions syndrome
CATG-17	1160	H01900	Congenital disorders of metabolism	Mitochondrial diseases	Encephalopathy due to defective mitochondrial and peroxisomal fission
CATG-17	1161	H01022	Congenital disorders of metabolism	Mitochondrial diseases	Diseases of the tricarboxylic acid cycle
CATG-10	1162	H02004	Congenital disorders of metabolism	Mitochondrial diseases	Fumarase deficiency
CATG-17	1163	H02006	Congenital disorders of metabolism	Mitochondrial diseases	Alpha-ketoglutarate dehydrogenase complex deficiency
CATG-9	1164	H02007	Congenital disorders of metabolism	Mitochondrial diseases	GRACILE syndrome
CATG-9	1165	H01929	Congenital disorders of metabolism	Mitochondrial diseases	2,4-Dienoyl-CoA reductase deficiency
CATG-9	1166	H02085	Congenital disorders of metabolism	Mitochondrial diseases	Acyl-CoA dehydrogenase 9 deficiency
CATG-5	1167	H00989	Congenital disorders of metabolism	Mitochondrial diseases	Mohr-Tranebjaerg syndrome
CATG-9	1168	H00820	Congenital disorders of metabolism	Mitochondrial diseases	Bjornstad syndrome
CATG-14	1169	H00418	Congenital disorders of metabolism	Other congenital disorders of metabolism	Bardet-Biedl syndrome
CATG-9	1170	H00419	Congenital disorders of metabolism	Other congenital disorders of metabolism	Congenital generalized lipodystrophy
CATG-4	1171	H00420	Congenital disorders of metabolism	Other congenital disorders of metabolism	Familial partial lipodystrophy
CATG-2	1172	H00759	Congenital disorders of metabolism	Other congenital disorders of metabolism	Waardenburg syndrome
CATG-10	1173	H00967	Congenital disorders of metabolism	Other congenital disorders of metabolism	Adiponectin deficiency
CATG-0	1174	H00988	Congenital disorders of metabolism	Other congenital disorders of metabolism	Enterokinase deficiency
CATG-5	1175	H01108	Congenital disorders of metabolism	Other congenital disorders of metabolism	CD36 deficiency
CATG-12	1176	H01168	Congenital disorders of metabolism	Other congenital disorders of metabolism	Sea-blue histiocyte disease
CATG-13	1177	H01193	Congenital disorders of metabolism	Other congenital disorders of metabolism	Familial tumoral calcinosis
CATG-9	1178	H01171	Congenital disorders of metabolism	Other congenital disorders of metabolism	Poor drug metabolism
CATG-9	1179	H01205	Congenital disorders of metabolism	Other congenital disorders of metabolism	Coumarin resistance
CATG-5	1180	H01210	Congenital disorders of metabolism	Other congenital disorders of metabolism	Hypomagnesemia
CATG-2	1181	H00245	Congenital disorders of metabolism	Other congenital disorders of metabolism	Calcium sensing receptor (CASR) related disease
CATG-0	1182	H01371	Congenital disorders of metabolism	Other congenital disorders of metabolism	Hypercalcemia infantile
CATG-16	1183	H01230	Congenital disorders of metabolism	Other congenital disorders of metabolism	Adult-onset autosomal dominant leukodystrophy
CATG-0	1184	H01231	Congenital disorders of metabolism	Other congenital disorders of metabolism	Biotin-responsive basal ganglia disease
CATG-9	1185	H01234	Congenital disorders of metabolism	Other congenital disorders of metabolism	Trimethylaminuria
CATG-9	1186	H01248	Congenital disorders of metabolism	Other congenital disorders of metabolism	Erythrocyte lactate transporter defect
CATG-10	1187	H01249	Congenital disorders of metabolism	Other congenital disorders of metabolism	Ethylmalonic encephalopathy
CATG-14	1188	H01266	Congenital disorders of metabolism	Other congenital disorders of metabolism	Hypercarotenemia and vitamin A deficiency
CATG-6	1189	H01267	Congenital disorders of metabolism	Other congenital disorders of metabolism	Familial hyperinsulinemic hypoglycemia
CATG-9	1190	H01268	Congenital disorders of metabolism	Other congenital disorders of metabolism	Hyperornithinemia-hyperammonemia-homocitrullinuria syndrome
CATG-7	1191	H01270	Congenital disorders of metabolism	Other congenital disorders of metabolism	Familial hypobetalipoproteinemia
CATG-5	1192	H01909	Congenital disorders of metabolism	Other congenital disorders of metabolism	Hypoinsulinemic hypoglycemia with hemihypertrophy
CATG-5	1193	H01936	Congenital disorders of metabolism	Other congenital disorders of metabolism	Hyperbiliverdinemia
CATG-9	1194	H02152	Congenital disorders of metabolism	Other congenital disorders of metabolism	Transient familial neonatal hyperbilirubinemia
CATG-9	1195	H00120	Congenital malformations	Congenital malformations of the nervous system	Muscular dystrophy-dystroglycanopathy type A
CATG-2	1196	H00269	Congenital malformations	Congenital malformations of the nervous system	Primary microcephaly
CATG-3	1197	H02132	Congenital malformations	Congenital malformations of the nervous system	Microcephaly syndrome
CATG-0	1198	H00990	Congenital malformations	Congenital malformations of the nervous system	Microcephaly, Amish type
CATG-1	1199	H00268	Congenital malformations	Congenital malformations of the nervous system	Lissencephaly
CATG-7	1200	H00270	Congenital malformations	Congenital malformations of the nervous system	Periventricular nodular heterotopia
CATG-6	1201	H00271	Congenital malformations	Congenital malformations of the nervous system	Polymicrogyria
CATG-14	1202	H00263	Congenital malformations	Congenital malformations of the nervous system	Acrocallosal syndrome
CATG-7	1203	H00839	Congenital malformations	Congenital malformations of the nervous system	Porencephaly
CATG-3	1204	H01160	Congenital malformations	Congenital malformations of the nervous system	Schizencephaly
CATG-2	1205	H00544	Congenital malformations	Congenital malformations of the nervous system	Septo-optic dysplasia
CATG-15	1206	H00267	Congenital malformations	Congenital malformations of the nervous system	Holoprosencephaly
CATG-9	1207	H00530	Congenital malformations	Congenital malformations of the nervous system	Joubert syndrome
CATG-4	1208	H00262	Congenital malformations	Congenital malformations of the nervous system	Spina bifida
CATG-5	1208	H00262	Congenital malformations	Congenital malformations of the nervous system	Spina bifida
CATG-9	1209	H00792	Congenital malformations	Congenital malformations of the nervous system	Warburg micro syndrome
CATG-9	1210	H01001	Congenital malformations	Congenital malformations of the nervous system	COACH syndrome
CATG-5	1211	H01034	Congenital malformations	Congenital malformations of the nervous system	L1 syndrome
CATG-10	1212	H01112	Congenital malformations	Congenital malformations of the nervous system	Polyhydramnios, megalencephaly, and symptomatic epilepsy
CATG-16	1213	H01211	Congenital malformations	Congenital malformations of the nervous system	MECP2-related severe neonatal encephalopathy
CATG-2	1214	H01251	Congenital malformations	Congenital malformations of the nervous system	Focal cortical dysplasia of Taylor
CATG-1	1215	H01677	Congenital malformations	Congenital malformations of the nervous system	Congenital hydrocephalus
CATG-11	1216	H01678	Congenital malformations	Congenital malformations of the nervous system	Dandy-Walker syndrome
CATG-2	1217	H01789	Congenital malformations	Congenital malformations of the nervous system	You-Hoover-Fong syndrome
CATG-14	1218	H01722	Congenital malformations	Congenital malformations of the nervous system	Galloway-Mowat syndrome
CATG-14	1219	H01811	Congenital malformations	Congenital malformations of the nervous system	Arima syndrome
CATG-14	1220	H01870	Congenital malformations	Congenital malformations of the nervous system	Microhydranencephaly
CATG-6	1221	H01881	Congenital malformations	Congenital malformations of the nervous system	Complex cortical dysplasia with other brain malformations
CATG-5	1222	H01921	Congenital malformations	Congenital malformations of the nervous system	MICPCH syndrome
CATG-14	1223	H01937	Congenital malformations	Congenital malformations of the nervous system	Multinucleated neurons, anhydramnios, renal dysplasia, cerebellar hypoplasia, and hydranencephaly
CATG-2	1224	H02118	Congenital malformations	Congenital malformations of the nervous system	Agnathia-otocephaly complex
CATG-14	1225	H02120	Congenital malformations	Congenital malformations of the nervous system	Anencephaly
CATG-2	1226	H02151	Congenital malformations	Congenital malformations of the nervous system	Hereditary congenital facial paresis
CATG-2	1227	H00620	Congenital malformations	Congenital malformations of eye	Axenfeld-Rieger syndrome
CATG-2	1228	H00635	Congenital malformations	Congenital malformations of eye	Aniridia
CATG-5	1229	H00662	Congenital malformations	Congenital malformations of eye	Ectopia lentis
CATG-5	1230	H00677	Congenital malformations	Congenital malformations of eye	Aplasia of lacrimal and salivary glands
CATG-16	1231	H00826	Congenital malformations	Congenital malformations of eye	Blepharophimosis-ptosis-epicanthus inversus syndrome
CATG-3	1232	H01027	Congenital malformations	Congenital malformations of eye	Anophthalmia and microphthalmia (A/M)
CATG-9	1233	H01029	Congenital malformations	Congenital malformations of eye	Cornea plana congenita
CATG-2	1234	H01075	Congenital malformations	Congenital malformations of eye	Peters anomaly
CATG-2	1235	H01114	Congenital malformations	Congenital malformations of eye	Ocular coloboma
CATG-2	1236	H01159	Congenital malformations	Congenital malformations of eye	Anterior segment dysgenesis
CATG-0	1237	H01203	Congenital malformations	Congenital malformations of eye	Primary congenital glaucoma
CATG-5	1238	H02045	Congenital malformations	Congenital malformations of eye	Norrie disease
CATG-9	1239	H02074	Congenital malformations	Congenital malformations of eye	Knobloch syndrome
CATG-2	1240	H01286	Congenital malformations	Congenital malformations of ear	Microtia hearing impairment and cleft palate (MHICP)
CATG-11	1241	H02115	Congenital malformations	Congenital malformations of ear	Congenital aural atresia
CATG-2	1242	H00516	Congenital malformations	Congenital malformations of face and neck	Cleft lip and/or cleft palate
CATG-5	1243	H00909	Congenital malformations	Congenital malformations of face and neck	Cleft palate with ankyloglossia
CATG-2	1244	H00817	Congenital malformations	Congenital malformations of face and neck	Branchiooculofacial syndrome
CATG-9	1245	H02126	Congenital malformations	Congenital malformations of face and neck	Mandibulofacial dysostosis with alopecia
CATG-7	1246	H00531	Congenital malformations	Congenital malformations of the circulatory system	Venous malformations
CATG-2	1247	H00554	Congenital malformations	Congenital malformations of the circulatory system	Bicuspid aortic valve
CATG-3	1248	H01272	Congenital malformations	Congenital malformations of the circulatory system	Hypoplastic left heart syndrome
CATG-2	1249	H01630	Congenital malformations	Congenital malformations of the circulatory system	Patent ductus arteriosus
CATG-5	1250	H02043	Congenital malformations	Congenital malformations of the circulatory system	Capillary malformation-arteriovenous malformation
CATG-5	1251	H02044	Congenital malformations	Congenital malformations of the circulatory system	Cutaneous and mucosal venous malformation
CATG-0	1252	H00463	Congenital malformations	Congenital malformations of the digestive system	Currarino syndrome
CATG-9	1253	H00545	Congenital malformations	Congenital malformations of the digestive system	Polycystic liver disease
CATG-9	1254	H00551	Congenital malformations	Congenital malformations of the digestive system	Alagille syndrome
CATG-5	1255	H00677	Congenital malformations	Congenital malformations of the digestive system	Aplasia of lacrimal and salivary glands
CATG-5	1256	H00724	Congenital malformations	Congenital malformations of the digestive system	White sponge nevus
CATG-7	1257	H00910	Congenital malformations	Congenital malformations of the digestive system	Hirschsprung disease
CATG-9	1258	H01477	Congenital malformations	Congenital malformations of the digestive system	Congenital short bowel syndrome
CATG-10	1259	H01805	Congenital malformations	Congenital malformations of the digestive system	Tricho-hepato-enteric syndrome
CATG-16	1259	H01805	Congenital malformations	Congenital malformations of the digestive system	Tricho-hepato-enteric syndrome
CATG-16	1260	H01869	Congenital malformations	Congenital malformations of the digestive system	Megacystis microcolon intestinal hypoperistalsis syndrome
CATG-0	1261	H00460	Congenital malformations	Congenital malformations of genital organs	Hand-foot-genital syndrome
CATG-9	1262	H01033	Congenital malformations	Congenital malformations of genital organs	Congenital bilateral absence of vas deferens
CATG-9	1263	H00261	Congenital malformations	Congenital malformations of the urinary system	Meckel syndrome
CATG-2	1264	H00537	Congenital malformations	Congenital malformations of the urinary system	Nephronophthisis
CATG-14	1265	H00538	Congenital malformations	Congenital malformations of the urinary system	Senior-Loken syndrome
CATG-13	1266	H00542	Congenital malformations	Congenital malformations of the urinary system	Polycystic kidney disease
CATG-9	1267	H00575	Congenital malformations	Congenital malformations of the urinary system	Renal tubular dysgenesis
CATG-4	1268	H00822	Congenital malformations	Congenital malformations of the urinary system	Renal agenesis and Renal adysplasia
CATG-5	1268	H00822	Congenital malformations	Congenital malformations of the urinary system	Renal agenesis and Renal adysplasia
CATG-14	1269	H01026	Congenital malformations	Congenital malformations of the urinary system	Renal coloboma syndrome
CATG-9	1270	H01728	Congenital malformations	Congenital malformations of the urinary system	Potter syndrome
CATG-5	1271	H02012	Congenital malformations	Congenital malformations of the urinary system	Medullary cystic kidney disease
CATG-9	1272	H00207	Congenital malformations	Congenital malformations of the musculoskeletal system	Rhizomelic chondrodysplasia punctata
CATG-2	1273	H00434	Congenital malformations	Congenital malformations of the musculoskeletal system	Camurati-Engelmann disease
CATG-9	1274	H00436	Congenital malformations	Congenital malformations of the musculoskeletal system	Osteopetrosis
CATG-2	1275	H00444	Congenital malformations	Congenital malformations of the musculoskeletal system	Osteopathia striata with cranial sclerosis
CATG-5	1276	H00445	Congenital malformations	Congenital malformations of the musculoskeletal system	Osteoarthritis with mild chondrodysplasia
CATG-16	1277	H00447	Congenital malformations	Congenital malformations of the musculoskeletal system	HEM skeletal dysplasia
CATG-9	1278	H00450	Congenital malformations	Congenital malformations of the musculoskeletal system	Worth type autosomal dominant osteosclerosis
CATG-0	1279	H00452	Congenital malformations	Congenital malformations of the musculoskeletal system	Buschke-Ollendorff syndrome
CATG-14	1280	H00456	Congenital malformations	Congenital malformations of the musculoskeletal system	Fronto-otopalatodigital syndromes
CATG-1	1281	H00459	Congenital malformations	Congenital malformations of the musculoskeletal system	Synpolydactyly
CATG-0	1282	H00461	Congenital malformations	Congenital malformations of the musculoskeletal system	Ischiocoxopodopatellar syndrome
CATG-5	1283	H00462	Congenital malformations	Congenital malformations of the musculoskeletal system	Stuve-Wiedemann syndrome
CATG-11	1284	H00466	Congenital malformations	Congenital malformations of the musculoskeletal system	Grebe dysplasia
CATG-11	1285	H00467	Congenital malformations	Congenital malformations of the musculoskeletal system	Fibular hypoplasia and complex brachydactyly
CATG-8	1286	H00468	Congenital malformations	Congenital malformations of the musculoskeletal system	Acromesomelic dysplasia, Demirhan type
CATG-9	1287	H00470	Congenital malformations	Congenital malformations of the musculoskeletal system	Acromesomelic dysplasia, Maroteaux type
CATG-3	1288	H00471	Congenital malformations	Congenital malformations of the musculoskeletal system	Split-hand/foot malformation
CATG-0	1289	H00474	Congenital malformations	Congenital malformations of the musculoskeletal system	Schneckenbecken dysplasia
CATG-2	1290	H00475	Congenital malformations	Congenital malformations of the musculoskeletal system	Enlarged parietal foramina/cranium bifidum
CATG-4	1291	H00476	Congenital malformations	Congenital malformations of the musculoskeletal system	Multiple epiphyseal dysplasia
CATG-5	1292	H00477	Congenital malformations	Congenital malformations of the musculoskeletal system	Pseudoachondroplasia
CATG-17	1293	H00479	Congenital malformations	Congenital malformations of the musculoskeletal system	Metaphyseal dysplasias
CATG-1	1294	H00482	Congenital malformations	Congenital malformations of the musculoskeletal system	Brachydactyly
CATG-11	1295	H00483	Congenital malformations	Congenital malformations of the musculoskeletal system	Angel shaped phalangoepiphyseal dysplasia
CATG-5	1296	H00484	Congenital malformations	Congenital malformations of the musculoskeletal system	Multiple synostosis syndrome
CATG-1	1297	H00486	Congenital malformations	Congenital malformations of the musculoskeletal system	Sclerosteosis
CATG-12	1298	H00491	Congenital malformations	Congenital malformations of the musculoskeletal system	Craniometaphyseal dysplasia
CATG-9	1299	H00494	Congenital malformations	Congenital malformations of the musculoskeletal system	Desbuquois syndrome
CATG-9	1300	H00495	Congenital malformations	Congenital malformations of the musculoskeletal system	Eiken dysplasia
CATG-14	1301	H00499	Congenital malformations	Congenital malformations of the musculoskeletal system	Spondylocarpotarsal synostosis syndrome
CATG-6	1302	H00493	Congenital malformations	Congenital malformations of the musculoskeletal system	Heparan sulfate proteoglycan gene defects
CATG-5	1303	H00501	Congenital malformations	Congenital malformations of the musculoskeletal system	Fibrous dysplasia, polyostotic
CATG-9	1304	H00503	Congenital malformations	Congenital malformations of the musculoskeletal system	Ellis-van Creveld syndrome
CATG-5	1305	H00505	Congenital malformations	Congenital malformations of the musculoskeletal system	FGFR3-related short limb skeletal dysplasia
CATG-5	1306	H01749	Congenital malformations	Congenital malformations of the musculoskeletal system	Achondroplasia
CATG-5	1307	H01750	Congenital malformations	Congenital malformations of the musculoskeletal system	Thanatophoric dysplasia
CATG-7	1308	H00506	Congenital malformations	Congenital malformations of the musculoskeletal system	Osteogenesis imperfecta
CATG-9	1309	H00508	Congenital malformations	Congenital malformations of the musculoskeletal system	Blomstrand syndrome
CATG-7	1310	H00511	Congenital malformations	Congenital malformations of the musculoskeletal system	Short rib-polydactyly syndrome
CATG-10	1311	H00514	Congenital malformations	Congenital malformations of the musculoskeletal system	Bruck syndrome
CATG-0	1312	H00515	Congenital malformations	Congenital malformations of the musculoskeletal system	Atelosteogenesis type II
CATG-15	1313	H00517	Congenital malformations	Congenital malformations of the musculoskeletal system	Spondylocostal dysostosis
CATG-2	1314	H00521	Congenital malformations	Congenital malformations of the musculoskeletal system	Cleidocranial dysplasia
CATG-2	1315	H00528	Congenital malformations	Congenital malformations of the musculoskeletal system	Frontonasal dysplasia
CATG-8	1316	H00540	Congenital malformations	Congenital malformations of the musculoskeletal system	Osteoporosis, lymphedema, anhydrotic ectodermal dysplasia with immunodeficiency (OLEDAID)
CATG-2	1317	H00572	Congenital malformations	Congenital malformations of the musculoskeletal system	ESCO2-related disorders
CATG-2	1318	H00580	Congenital malformations	Congenital malformations of the musculoskeletal system	Schimke immunoosseous dysplasia
CATG-0	1319	H00629	Congenital malformations	Congenital malformations of the musculoskeletal system	Acheiropodia
CATG-0	1320	H00636	Congenital malformations	Congenital malformations of the musculoskeletal system	Tetra-amelia
CATG-2	1321	H00637	Congenital malformations	Congenital malformations of the musculoskeletal system	Ulnar-mammary syndrome
CATG-0	1322	H00660	Congenital malformations	Congenital malformations of the musculoskeletal system	Congenital contractural arachnodactyly
CATG-9	1323	H00751	Congenital malformations	Congenital malformations of the musculoskeletal system	Asphyxiating thoracic dystrophy
CATG-9	1324	H00758	Congenital malformations	Congenital malformations of the musculoskeletal system	Progressive pseudorheumatoid dysplasia
CATG-12	1325	H00760	Congenital malformations	Congenital malformations of the musculoskeletal system	Spondyloepiphyseal dysplasia tarda
CATG-10	1326	H00761	Congenital malformations	Congenital malformations of the musculoskeletal system	SEMD, Pakistani type
CATG-9	1327	H00762	Congenital malformations	Congenital malformations of the musculoskeletal system	SEMD, Omani type
CATG-0	1328	H00765	Congenital malformations	Congenital malformations of the musculoskeletal system	Spondyloepiphyseal dysplasia, Kimberley type
CATG-5	1329	H00767	Congenital malformations	Congenital malformations of the musculoskeletal system	SEMD, Matrilin type
CATG-5	1330	H00777	Congenital malformations	Congenital malformations of the musculoskeletal system	SEMD, short limb-hand type
CATG-2	1331	H01494	Congenital malformations	Congenital malformations of the musculoskeletal system	Spondyloepimetaphyseal dysplasia with joint laxity type (SEMD-JL)
CATG-8	1332	H00778	Congenital malformations	Congenital malformations of the musculoskeletal system	Tarsal-carpal coalition syndrome
CATG-4	1333	H00802	Congenital malformations	Congenital malformations of the musculoskeletal system	Ehlers-Danlos syndrome
CATG-9	1334	H00846	Congenital malformations	Congenital malformations of the musculoskeletal system	Fuhrmann syndrome
CATG-9	1335	H00847	Congenital malformations	Congenital malformations of the musculoskeletal system	Al-Awadi/Raas-Rothschild syndrome
CATG-2	1336	H00850	Congenital malformations	Congenital malformations of the musculoskeletal system	Frontorhiny
CATG-11	1337	H00851	Congenital malformations	Congenital malformations of the musculoskeletal system	Proximal symphalangism
CATG-5	1338	H00852	Congenital malformations	Congenital malformations of the musculoskeletal system	Klippel-Feil syndrome
CATG-5	1339	H00853	Congenital malformations	Congenital malformations of the musculoskeletal system	Cenani-Lenz syndactyly syndrome
CATG-0	1340	H00855	Congenital malformations	Congenital malformations of the musculoskeletal system	Triphalangeal thumb-polysyndactyly syndrome
CATG-2	1341	H00863	Congenital malformations	Congenital malformations of the musculoskeletal system	Spondylo-megaepiphyseal-metaphyseal dysplasia
CATG-1	1342	H00865	Congenital malformations	Congenital malformations of the musculoskeletal system	Lethal congenital contractural syndrome
CATG-2	1343	H00870	Congenital malformations	Congenital malformations of the musculoskeletal system	Brachydactyly-syndactyly syndrome
CATG-5	1344	H00903	Congenital malformations	Congenital malformations of the musculoskeletal system	Congenital clubfoot
CATG-2	1345	H00929	Congenital malformations	Congenital malformations of the musculoskeletal system	Congenital vertical talus
CATG-5	1346	H00979	Congenital malformations	Congenital malformations of the musculoskeletal system	Caudal regression syndrome and Sirenomelia
CATG-5	1347	H01018	Congenital malformations	Congenital malformations of the musculoskeletal system	Metachondromatosis
CATG-14	1348	H01030	Congenital malformations	Congenital malformations of the musculoskeletal system	Lethal arthrogryposis with anterior horn cell disease
CATG-15	1349	H01095	Congenital malformations	Congenital malformations of the musculoskeletal system	Syndactyly
CATG-10	1350	H01105	Congenital malformations	Congenital malformations of the musculoskeletal system	Cranio-lenticulo-sutural dysplasia
CATG-7	1351	H01194	Congenital malformations	Congenital malformations of the musculoskeletal system	X-linked chondrodysplasia punctata
CATG-5	1352	H01207	Congenital malformations	Congenital malformations of the musculoskeletal system	Trigonocephaly
CATG-2	1353	H01226	Congenital malformations	Congenital malformations of the musculoskeletal system	Polysyndactyly
CATG-2	1354	H01241	Congenital malformations	Congenital malformations of the musculoskeletal system	Congenital diaphragmatic hernia
CATG-5	1355	H01246	Congenital malformations	Congenital malformations of the musculoskeletal system	Isolated congenital nail clubbing
CATG-6	1356	H01376	Congenital malformations	Congenital malformations of the musculoskeletal system	Acrofacial dysostosis
CATG-9	1357	H01392	Congenital malformations	Congenital malformations of the musculoskeletal system	Arthrogryposis, mental retardation, and seizures
CATG-0	1358	H01393	Congenital malformations	Congenital malformations of the musculoskeletal system	Van Maldergem syndrome
CATG-2	1359	H01402	Congenital malformations	Congenital malformations of the musculoskeletal system	Nicolaides-Baraitser syndrome
CATG-8	1360	H01571	Congenital malformations	Congenital malformations of the musculoskeletal system	Singleton-Merten syndrome
CATG-10	1361	H01572	Congenital malformations	Congenital malformations of the musculoskeletal system	Cole-Carpenter syndrome
CATG-9	1362	H01575	Congenital malformations	Congenital malformations of the musculoskeletal system	Roifman syndrome
CATG-9	1363	H01817	Congenital malformations	Congenital malformations of the musculoskeletal system	Beukes hip dysplasia
CATG-9	1364	H01821	Congenital malformations	Congenital malformations of the musculoskeletal system	Spondylometaphyseal dysplasia with cone-rod dystrophy
CATG-12	1365	H01824	Congenital malformations	Congenital malformations of the musculoskeletal system	CODAS syndrome
CATG-10	1366	H01825	Congenital malformations	Congenital malformations of the musculoskeletal system	Spondylometaphyseal dysplasia, Sedaghatian type
CATG-5	1367	H01828	Congenital malformations	Congenital malformations of the musculoskeletal system	Opsismodysplasia
CATG-9	1368	H01830	Congenital malformations	Congenital malformations of the musculoskeletal system	Spondylometaphyseal dysplasia, Megarbane-Dagher-Melki type
CATG-9	1369	H01832	Congenital malformations	Congenital malformations of the musculoskeletal system	Lenz-Majewski syndrome
CATG-2	1370	H01852	Congenital malformations	Congenital malformations of the musculoskeletal system	Postaxial polydactyly
CATG-5	1371	H01854	Congenital malformations	Congenital malformations of the musculoskeletal system	Metacarpal 4-5 fusion
CATG-4	1372	H01884	Congenital malformations	Congenital malformations of the musculoskeletal system	Auriculocondylar syndrome
CATG-14	1373	H02048	Congenital malformations	Congenital malformations of the musculoskeletal system	Larsen syndrome
CATG-0	1374	H02063	Congenital malformations	Congenital malformations of the musculoskeletal system	Diastrophic dysplasia
CATG-14	1375	H02064	Congenital malformations	Congenital malformations of the musculoskeletal system	Atelosteogenesis type I and III
CATG-2	1376	H00678	Congenital malformations	Congenital malformations of the musculoskeletal system	Achondrogenesis type IA
CATG-0	1377	H02065	Congenital malformations	Congenital malformations of the musculoskeletal system	Achondrogenesis type IB
CATG-5	1378	H02066	Congenital malformations	Congenital malformations of the musculoskeletal system	Achondrogenesis type II
CATG-5	1379	H02068	Congenital malformations	Congenital malformations of the musculoskeletal system	Hypochondroplasia
CATG-5	1380	H02069	Congenital malformations	Congenital malformations of the musculoskeletal system	SADDAN
CATG-5	1381	H02070	Congenital malformations	Congenital malformations of the musculoskeletal system	Kniest dysplasia
CATG-5	1382	H02071	Congenital malformations	Congenital malformations of the musculoskeletal system	Czech dysplasia
CATG-0	1383	H02079	Congenital malformations	Congenital malformations of the musculoskeletal system	Oto-spondylo-megaepiphyseal dysplasia
CATG-2	1384	H02080	Congenital malformations	Congenital malformations of the musculoskeletal system	Fibrochondrogenesis
CATG-0	1385	H02154	Congenital malformations	Congenital malformations of the musculoskeletal system	Omodysplasia
CATG-5	1386	H02155	Congenital malformations	Congenital malformations of the musculoskeletal system	Dyssegmental dysplasia
CATG-14	1387	H02157	Congenital malformations	Congenital malformations of the musculoskeletal system	Short-rib thoracic dysplasia
CATG-9	1388	H02158	Congenital malformations	Congenital malformations of the musculoskeletal system	Weyers acrodental dysostosis
CATG-2	1389	H02161	Congenital malformations	Congenital malformations of the musculoskeletal system	Greig cephalopolysyndactyly syndrome
CATG-9	1390	H00134	Congenital malformations	Congenital malformations of skin	X-linked ichthyosis
CATG-0	1391	H00671	Congenital malformations	Congenital malformations of skin	Netherton syndrome
CATG-16	1392	H00691	Congenital malformations	Congenital malformations of skin	Bullous congenital ichthyosiform erythroderma (BCIE)
CATG-16	1393	H00693	Congenital malformations	Congenital malformations of skin	Ichthyosis bullosa of Siemens
CATG-16	1394	H00707	Congenital malformations	Congenital malformations of skin	Ichthyosis hystrix, Curth-Macklin type
CATG-9	1395	H00712	Congenital malformations	Congenital malformations of skin	Keratitis-ichthyosis-deafness syndrome
CATG-9	1396	H00734	Congenital malformations	Congenital malformations of skin	Autosomal recessive congenital ichthyosis
CATG-0	1397	H00735	Congenital malformations	Congenital malformations of skin	Ichthyosis vulgaris
CATG-15	1398	H00737	Congenital malformations	Congenital malformations of skin	Peeling skin syndrome
CATG-16	1399	H00738	Congenital malformations	Congenital malformations of skin	Ichthyosis with confetti
CATG-0	1400	H00739	Congenital malformations	Congenital malformations of skin	Ichthyosis with hypotrichosis
CATG-9	1401	H00740	Congenital malformations	Congenital malformations of skin	Ichthyosis follicularis, alopecia, and photophobia syndrome
CATG-0	1402	H00741	Congenital malformations	Congenital malformations of skin	Ichthyosis prematurity syndrome
CATG-14	1403	H00742	Congenital malformations	Congenital malformations of skin	Neonatal ichthyosis-sclerosing cholangitis (NISCH) syndrome
CATG-16	1404	H00584	Congenital malformations	Congenital malformations of skin	Epidermolysis bullosa simplex
CATG-14	1405	H00585	Congenital malformations	Congenital malformations of skin	Epidermolysis bullosa, hemidesmosomal
CATG-6	1406	H00586	Congenital malformations	Congenital malformations of skin	Epidermolysis bullosa, junctional
CATG-9	1407	H00587	Congenital malformations	Congenital malformations of skin	Epidermolysis bullosa, dysprophica
CATG-9	1408	H00763	Congenital malformations	Congenital malformations of skin	Transient bullous dermolysis of the newborn
CATG-10	1409	H00425	Congenital malformations	Congenital malformations of skin	Lysosomal cysteine protease deficiencies
CATG-10	1410	H00274	Congenital malformations	Congenital malformations of skin	Papillon-Lefevre syndrome
CATG-2	1411	H00487	Congenital malformations	Congenital malformations of skin	Tricho-dento-osseous syndrome
CATG-0	1412	H00646	Congenital malformations	Congenital malformations of skin	Odontoonychodermal dysplasia
CATG-9	1413	H00535	Congenital malformations	Congenital malformations of skin	Hereditary lymphedema
CATG-4	1414	H00904	Congenital malformations	Congenital malformations of skin	Cutis laxa
CATG-9	1415	H00558	Congenital malformations	Congenital malformations of skin	Geroderma osteodysplasticum
CATG-9	1416	H00560	Congenital malformations	Congenital malformations of skin	Pseudoxanthoma elasticum
CATG-2	1417	H00638	Congenital malformations	Congenital malformations of skin	Ectrodactyly-ectodermal dysplasia cleft-palate syndrome
CATG-8	1418	H00645	Congenital malformations	Congenital malformations of skin	Incontinentia pigmenti
CATG-11	1419	H00644	Congenital malformations	Congenital malformations of skin	Ectodermal dysplasia/skin fragility syndrome
CATG-9	1420	H00647	Congenital malformations	Congenital malformations of skin	Ectodermal dysplasia-syndactyly syndrome
CATG-0	1421	H00648	Congenital malformations	Congenital malformations of skin	Ectodermal dysplasia, Clouston type
CATG-0	1422	H00649	Congenital malformations	Congenital malformations of skin	Ectodermal dysplasia, pure hair-nail type
CATG-9	1423	H00095	Congenital malformations	Congenital malformations of skin	Ectodermal dysplasia
CATG-9	1424	H00663	Congenital malformations	Congenital malformations of skin	Restrictive dermopathy
CATG-0	1425	H00695	Congenital malformations	Congenital malformations of skin	Mal de Meleda
CATG-9	1426	H00706	Congenital malformations	Congenital malformations of skin	Bart-Pumphrey syndrome
CATG-16	1427	H00708	Congenital malformations	Congenital malformations of skin	Naegeli-Franceschetti-Jadassohn syndrome
CATG-6	1428	H00710	Congenital malformations	Congenital malformations of skin	Erythrokeratodermia variabilis
CATG-9	1429	H00714	Congenital malformations	Congenital malformations of skin	Vohwinkel syndrome
CATG-9	1430	H00715	Congenital malformations	Congenital malformations of skin	Darier disease
CATG-9	1431	H00716	Congenital malformations	Congenital malformations of skin	Palmoplantar keratoderma with deafness
CATG-16	1432	H00717	Congenital malformations	Congenital malformations of skin	Striate palmoplantar keratoderma
CATG-16	1433	H00722	Congenital malformations	Congenital malformations of skin	Epidermolytic palmoplantar keratoderma
CATG-0	1434	H00723	Congenital malformations	Congenital malformations of skin	Non-epidermolytic palmoplantar keratoderma
CATG-9	1435	H00750	Congenital malformations	Congenital malformations of skin	Keratosis follicularis spinulosa decalvans
CATG-9	1436	H00755	Congenital malformations	Congenital malformations of skin	Acrokeratosis verruciformis
CATG-0	1437	H00781	Congenital malformations	Congenital malformations of skin	Schopf-Schulz-Passarge syndrome
CATG-2	1438	H00790	Congenital malformations	Congenital malformations of skin	Keratosis linearis with ichthyosis congenita and sclerosing keratoderma
CATG-16	1439	H00791	Congenital malformations	Congenital malformations of skin	Disseminated superficial actinic porokeratosis (DSAP)
CATG-16	1440	H00796	Congenital malformations	Congenital malformations of skin	Dermatopathia pigmentosa reticularis
CATG-9	1441	H00799	Congenital malformations	Congenital malformations of skin	CEDNIK syndrome
CATG-9	1442	H00813	Congenital malformations	Congenital malformations of skin	Laryngo onycho cutaneous syndrome
CATG-0	1443	H00844	Congenital malformations	Congenital malformations of skin	Familial benign chronic pemphigus
CATG-16	1444	H00893	Congenital malformations	Congenital malformations of skin	Skin fragility-woolly hair syndrome
CATG-0	1445	H00949	Congenital malformations	Congenital malformations of skin	Focal dermal hypoplasia
CATG-12	1446	H01017	Congenital malformations	Congenital malformations of skin	Choanal atresia and lymphedema
CATG-9	1447	H01404	Congenital malformations	Congenital malformations of skin	Punctate palmoplantar keratoderma
CATG-2	1448	H01428	Congenital malformations	Congenital malformations of skin	Xeroderma pigmentosum
CATG-16	1449	H01579	Congenital malformations	Congenital malformations of skin	Congenital symmetric circumferential skin creases
CATG-10	1450	H01933	Congenital malformations	Congenital malformations of skin	Porokeratosis
CATG-9	1451	H00667	Congenital malformations	Congenital malformations of skin	Woolly hair
CATG-5	1452	H00670	Congenital malformations	Congenital malformations of skin	Monilethrix
CATG-9	1453	H00683	Congenital malformations	Congenital malformations of skin	Anonychia congenita
CATG-4	1454	H00684	Congenital malformations	Congenital malformations of skin	Pachyonychia congenita
CATG-5	1454	H00684	Congenital malformations	Congenital malformations of skin	Pachyonychia congenita
CATG-2	1455	H00858	Congenital malformations	Congenital malformations of skin	Marie-Unna hereditary hypotrichosis
CATG-16	1456	H01896	Congenital malformations	Congenital malformations of skin	Aplasia cutis congenita
CATG-2	1457	H02083	Congenital malformations	Congenital malformations of skin	Focal facial dermal dysplasia
CATG-2	1458	H02119	Congenital malformations	Congenital malformations of skin	Proteus syndrome
CATG-0	1459	H00417	Congenital malformations	Other congenital malformations	Alstrom syndrome
CATG-2	1460	H00433	Congenital malformations	Other congenital malformations	Holt-Oram syndrome
CATG-2	1461	H00442	Congenital malformations	Other congenital malformations	Campomelic dysplasia
CATG-5	1462	H00443	Congenital malformations	Other congenital malformations	Osteoglophonic dysplasia
CATG-2	1463	H00446	Congenital malformations	Other congenital malformations	Craniofacial-deafness-hand syndrome
CATG-9	1464	H00449	Congenital malformations	Other congenital malformations	Oculodentodigital dysplasia
CATG-9	1465	H00451	Congenital malformations	Other congenital malformations	Osteoporosis-pseudoglioma syndrome
CATG-3	1466	H00453	Congenital malformations	Other congenital malformations	Branchio-oto-renal syndrome
CATG-15	1467	H00454	Congenital malformations	Other congenital malformations	Oral-facial-digital syndrome
CATG-2	1468	H02160	Congenital malformations	Other congenital malformations	Craniosynostoses
CATG-4	1469	H00458	Congenital malformations	Other congenital malformations	Syndromic craniosynostoses
CATG-7	1470	H01753	Congenital malformations	Other congenital malformations	Antley-Bixler syndrome
CATG-5	1471	H01754	Congenital malformations	Other congenital malformations	Crouzon syndrome
CATG-5	1472	H01755	Congenital malformations	Other congenital malformations	Apert syndrome
CATG-5	1473	H01756	Congenital malformations	Other congenital malformations	Pfeiffer syndrome
CATG-5	1474	H01988	Congenital malformations	Other congenital malformations	Jackson-Weiss syndrome
CATG-5	1475	H01989	Congenital malformations	Other congenital malformations	Beare-Stevenson syndrome
CATG-5	1476	H01990	Congenital malformations	Other congenital malformations	Muenke syndrome
CATG-1	1477	H01991	Congenital malformations	Other congenital malformations	Saethre-Chotzen syndrome
CATG-9	1478	H01992	Congenital malformations	Other congenital malformations	Craniofrontonasal syndrome
CATG-16	1479	H01993	Congenital malformations	Other congenital malformations	Baller-Gerold syndrome
CATG-2	1480	H00464	Congenital malformations	Other congenital malformations	Nail-patella syndrome
CATG-7	1481	H00485	Congenital malformations	Other congenital malformations	Robinow syndrome
CATG-9	1482	H00496	Congenital malformations	Other congenital malformations	Congenital hemidysplasia with ichthyosiform nevus and limb defects (CHILD)
CATG-0	1483	H00500	Congenital malformations	Other congenital malformations	Keutel syndrome
CATG-2	1484	H00502	Congenital malformations	Other congenital malformations	Pallister-Hall syndrome
CATG-2	1485	H00504	Congenital malformations	Other congenital malformations	Rubinstein-Taybi syndrome
CATG-16	1486	H00509	Congenital malformations	Other congenital malformations	3M syndrome
CATG-2	1487	H00510	Congenital malformations	Other congenital malformations	Feingold syndrome
CATG-5	1488	H00520	Congenital malformations	Other congenital malformations	Type II collagenopathies
CATG-2	1489	H00519	Congenital malformations	Other congenital malformations	Type XI collagenopathies
CATG-0	1490	H00526	Congenital malformations	Other congenital malformations	Camptodactyly-arthropathy-coxa vara-pericarditis syndrome
CATG-5	1491	H00543	Congenital malformations	Other congenital malformations	Renal-hepatic-pancreatic dysplasia
CATG-10	1492	H00571	Congenital malformations	Other congenital malformations	Johanson-Blizzard syndrome
CATG-2	1493	H00574	Congenital malformations	Other congenital malformations	Coffin-Lowry syndrome
CATG-0	1494	H00581	Congenital malformations	Other congenital malformations	Alport syndrome
CATG-10	1495	H00597	Congenital malformations	Other congenital malformations	Snyder-Robinson syndrome
CATG-9	1496	H00617	Congenital malformations	Other congenital malformations	Desmosterolosis
CATG-2	1497	H00631	Congenital malformations	Other congenital malformations	Cornelia de Lange syndrome
CATG-16	1498	H00634	Congenital malformations	Other congenital malformations	Duane-radial ray syndrome and IVIC syndrome
CATG-10	1499	H00639	Congenital malformations	Other congenital malformations	Ectodermal dysplasia, ectrodactyly, and macular dystrophy
CATG-2	1500	H00640	Congenital malformations	Other congenital malformations	Limb-mammary syndrome
CATG-2	1501	H00641	Congenital malformations	Other congenital malformations	ADULT syndrome
CATG-9	1502	H00665	Congenital malformations	Other congenital malformations	Mandibuloacral dysplasia
CATG-0	1503	H00673	Congenital malformations	Other congenital malformations	Weill-Marchesani syndrome
CATG-14	1504	H00675	Congenital malformations	Other congenital malformations	Acrocapitofemoral dysplasia
CATG-9	1505	H00682	Congenital malformations	Other congenital malformations	Woodhouse-Sakati syndrome
CATG-1	1506	H00756	Congenital malformations	Other congenital malformations	Pitt-Hopkins syndrome
CATG-0	1507	H00757	Congenital malformations	Other congenital malformations	Dyggve-Melchior-Clausen disease and Smith-McCort dysplasia
CATG-10	1508	H00785	Congenital malformations	Other congenital malformations	Congenital hypotrichosis with juvenile macular dystrophy
CATG-2	1509	H00907	Congenital malformations	Other congenital malformations	Kleefstra syndrome
CATG-2	1510	H00908	Congenital malformations	Other congenital malformations	Mowat-Wilson syndrome
CATG-2	1511	H00921	Congenital malformations	Other congenital malformations	Revesz syndrome
CATG-14	1512	H00936	Congenital malformations	Other congenital malformations	Goldberg-Shprintzen megacolon syndrome
CATG-0	1513	H00940	Congenital malformations	Other congenital malformations	Cohen syndrome
CATG-1	1514	H00523	Congenital malformations	Other congenital malformations	Noonan syndrome and related disorders
CATG-1	1515	H00523	Congenital malformations	Other congenital malformations	Noonan syndrome
CATG-1	1516	H01984	Congenital malformations	Other congenital malformations	Leopard syndrome
CATG-12	1517	H01437	Congenital malformations	Other congenital malformations	Neurofibromatosis type 1
CATG-2	1518	H01438	Congenital malformations	Other congenital malformations	Neurofibromatosis type 2
CATG-5	1519	H01986	Congenital malformations	Other congenital malformations	Legius syndrome
CATG-5	1520	H01747	Congenital malformations	Other congenital malformations	Costello syndrome
CATG-5	1521	H00539	Congenital malformations	Other congenital malformations	PTEN hamartoma tumor syndrome
CATG-4	1522	H01222	Congenital malformations	Other congenital malformations	Cowden syndrome
CATG-2	1523	H00559	Congenital malformations	Other congenital malformations	von Hippel-Lindau syndrome
CATG-2	1524	H00296	Congenital malformations	Other congenital malformations	Defects in RecQ helicases
CATG-2	1525	H01346	Congenital malformations	Other congenital malformations	Bloom syndrome
CATG-16	1526	H01734	Congenital malformations	Other congenital malformations	Rothmund-Thomson syndrome
CATG-2	1527	H00403	Congenital malformations	Other congenital malformations	Disorders of nucleotide excision repair
CATG-16	1528	H01800	Congenital malformations	Other congenital malformations	Verheij syndrome
CATG-14	1529	H00529	Congenital malformations	Other congenital malformations	Cranioectodermal dysplasia
CATG-9	1530	H00569	Congenital malformations	Other congenital malformations	Aarskog-Scott syndrome
CATG-8	1531	H00583	Congenital malformations	Other congenital malformations	Opitz-GBBB syndrome
CATG-2	1532	H00555	Congenital malformations	Other congenital malformations	Char syndrome
CATG-2	1533	H00556	Congenital malformations	Other congenital malformations	CHARGE syndrome
CATG-2	1534	H00570	Congenital malformations	Other congenital malformations	Kabuki syndrome
CATG-2	1535	H00573	Congenital malformations	Other congenital malformations	Townes-Brocks syndrome
CATG-2	1536	H00611	Congenital malformations	Other congenital malformations	Popliteal pterygium syndrome (PPS)
CATG-17	1537	H00619	Congenital malformations	Other congenital malformations	Kenny-Caffey syndrome
CATG-1	1538	H00632	Congenital malformations	Other congenital malformations	Heterotaxy
CATG-10	1539	H00622	Congenital malformations	Other congenital malformations	Hypoparathyroidism-retardation-dysmorphism syndrome
CATG-5	1540	H00642	Congenital malformations	Other congenital malformations	Lacrimo-auriculo-dento-digital syndrome
CATG-2	1541	H00643	Congenital malformations	Other congenital malformations	Tooth and nail syndrome
CATG-9	1542	H00709	Congenital malformations	Other congenital malformations	Birk Barel mental retardation syndrome (BBMRS)
CATG-8	1543	H00711	Congenital malformations	Other congenital malformations	Russell-Silver syndrome
CATG-2	1544	H00713	Congenital malformations	Other congenital malformations	Beckwith-Wiedemann syndrome
CATG-2	1545	H00718	Congenital malformations	Other congenital malformations	Sotos syndrome
CATG-2	1546	H01751	Congenital malformations	Other congenital malformations	Weaver syndrome
CATG-0	1547	H00653	Congenital malformations	Other congenital malformations	Marfan syndrome
CATG-2	1548	H00659	Congenital malformations	Other congenital malformations	Shprintzen-Goldberg syndrome
CATG-0	1549	H00661	Congenital malformations	Other congenital malformations	MASS phenotype
CATG-0	1550	H00685	Congenital malformations	Other congenital malformations	Bifid nose with or without anorectal and renal anomalies
CATG-0	1551	H00686	Congenital malformations	Other congenital malformations	Manitoba oculotrichoanal syndrome
CATG-2	1552	H00687	Congenital malformations	Other congenital malformations	Fraser syndrome
CATG-5	1553	H00727	Congenital malformations	Other congenital malformations	Athabascan brainstem dysgenesis syndrome
CATG-2	1554	H00752	Congenital malformations	Other congenital malformations	Ankyloblepharon-ctodermal defects-cleft lip/palate (AEC) syndrome and Rapp-Hodgkin syndrome
CATG-9	1555	H00797	Congenital malformations	Other congenital malformations	Martsolf syndrome
CATG-2	1556	H00811	Congenital malformations	Other congenital malformations	Distal arthrogryposis
CATG-8	1557	H00882	Congenital malformations	Other congenital malformations	Cocoon syndrome
CATG-1	1558	H00894	Congenital malformations	Other congenital malformations	FG syndrome
CATG-0	1559	H00859	Congenital malformations	Other congenital malformations	Guttmacher syndrome
CATG-2	1560	H00867	Congenital malformations	Other congenital malformations	Radioulnar synostosis with amegakaryocytic thrombocytopenia
CATG-8	1561	H00868	Congenital malformations	Other congenital malformations	Stapes ankylosis with broad thumb and toes
CATG-2	1562	H00873	Congenital malformations	Other congenital malformations	Cousin syndrome
CATG-5	1563	H00886	Congenital malformations	Other congenital malformations	Donnai-Barrow syndrome
CATG-2	1564	H00889	Congenital malformations	Other congenital malformations	Lujan-Fryns syndrome
CATG-10	1565	H00935	Congenital malformations	Other congenital malformations	Cold-induced sweating syndrome
CATG-5	1566	H00900	Congenital malformations	Other congenital malformations	Geleophysic dysplasia
CATG-2	1567	H00914	Congenital malformations	Other congenital malformations	Warsaw breakage syndrome
CATG-1	1568	H00915	Congenital malformations	Other congenital malformations	Tuberous sclerosis complex
CATG-2	1569	H00922	Congenital malformations	Other congenital malformations	Schinzel-Giedion midface retraction syndrome
CATG-5	1570	H00934	Congenital malformations	Other congenital malformations	Caudal duplication anomaly
CATG-10	1571	H00926	Congenital malformations	Other congenital malformations	Growth retardation, developmental delay, coarse facies, and early death
CATG-16	1572	H00943	Congenital malformations	Other congenital malformations	TARP syndrome
CATG-10	1573	H00946	Congenital malformations	Other congenital malformations	Arts syndrome
CATG-11	1574	H00950	Congenital malformations	Other congenital malformations	Arthrogryposis, renal dysfunction, and cholestasis
CATG-16	1575	H00965	Congenital malformations	Other congenital malformations	RAPADILINO syndrome
CATG-5	1576	H00997	Congenital malformations	Other congenital malformations	CATSHL syndrome
CATG-0	1577	H00968	Congenital malformations	Other congenital malformations	Raine syndrome
CATG-2	1578	H00969	Congenital malformations	Other congenital malformations	Skeletal defects, genital hypoplasia, and mental retardation
CATG-2	1579	H00972	Congenital malformations	Other congenital malformations	Endocrine-cerebro-osteodysplasia syndrome
CATG-15	1580	H00977	Congenital malformations	Other congenital malformations	Trichorhinophalangeal dysplasia
CATG-16	1581	H00980	Congenital malformations	Other congenital malformations	Nevo syndrome
CATG-6	1582	H00986	Congenital malformations	Other congenital malformations	Multiple pterygium syndrome
CATG-5	1583	H00987	Congenital malformations	Other congenital malformations	Fetal akinesia deformation sequence
CATG-2	1584	H00992	Congenital malformations	Other congenital malformations	Seckel syndrome
CATG-0	1585	H00993	Congenital malformations	Other congenital malformations	Microcephalic osteodysplastic primordial dwarfism, type I (MOPD I)
CATG-14	1586	H00991	Congenital malformations	Other congenital malformations	Microcephalic osteodysplastic primordial dwarfism, type II (MOPD II)
CATG-9	1587	H00634	Congenital malformations	Other congenital malformations	C syndrome
CATG-2	1588	H02047	Congenital malformations	Other congenital malformations	Bohring-Opitz syndrome
CATG-10	1589	H01035	Congenital malformations	Other congenital malformations	Corpus callosum, agenesis of, with mental retardation, ocular coloboma and micrognathia
CATG-2	1590	H01156	Congenital malformations	Other congenital malformations	STAR syndrome
CATG-10	1591	H01192	Congenital malformations	Other congenital malformations	Lysyl hydroxylase 3 deficiency
CATG-1	1592	H01195	Congenital malformations	Other congenital malformations	VACTERL/VATER association
CATG-9	1593	H01215	Congenital malformations	Other congenital malformations	Simpson-Golabi-Behmel syndrome
CATG-2	1594	H01220	Congenital malformations	Other congenital malformations	Congenital cataracts, facial dysmorphism, and neuropathy
CATG-14	1595	H01255	Congenital malformations	Other congenital malformations	Juvenile-onset dystonia
CATG-10	1596	H01265	Congenital malformations	Other congenital malformations	Hydrolethalus syndrome
CATG-2	1597	H01271	Congenital malformations	Other congenital malformations	Hypoparathyroidism with sensorineural deafness and renal dysplasia
CATG-0	1598	H01281	Congenital malformations	Other congenital malformations	Lathosterolosis
CATG-5	1599	H01289	Congenital malformations	Other congenital malformations	Mulibrey nanism
CATG-5	1600	H01292	Congenital malformations	Other congenital malformations	Nance-Horan syndrome
CATG-5	1601	H01308	Congenital malformations	Other congenital malformations	Macrocephaly macrosomia facial dysmorphism syndrome
CATG-5	1602	H01370	Congenital malformations	Other congenital malformations	SHORT syndrome
CATG-8	1603	H01385	Congenital malformations	Other congenital malformations	Rienhoff syndrome
CATG-2	1604	H01403	Congenital malformations	Other congenital malformations	Coffin-Siris syndrome
CATG-16	1605	H01435	Congenital malformations	Other congenital malformations	Congenital asplenia
CATG-0	1606	H01497	Congenital malformations	Other congenital malformations	Temtamy preaxial brachydactyly syndrome
CATG-8	1607	H01412	Congenital malformations	Other congenital malformations	Perlman syndrome
CATG-3	1608	H01413	Congenital malformations	Other congenital malformations	Adams-Oliver syndrome
CATG-9	1609	H01496	Congenital malformations	Other congenital malformations	Spondyloocular syndrome
CATG-14	1610	H01568	Congenital malformations	Other congenital malformations	3C syndrome
CATG-2	1611	H01569	Congenital malformations	Other congenital malformations	CHOPS syndrome
CATG-10	1612	H01573	Congenital malformations	Other congenital malformations	Zimmermann-Laband syndrome
CATG-2	1613	H01752	Congenital malformations	Other congenital malformations	ATR-X syndrome
CATG-16	1614	H01769	Congenital malformations	Other congenital malformations	ZTTK syndrome
CATG-2	1615	H01793	Congenital malformations	Other congenital malformations	Young-Simpson syndrome
CATG-2	1616	H01794	Congenital malformations	Other congenital malformations	Genitopatellar syndrome
CATG-2	1617	H01795	Congenital malformations	Other congenital malformations	Blepharophimosis-mental retardation syndrome
CATG-5	1618	H01797	Congenital malformations	Other congenital malformations	Webb-Dattani syndrome
CATG-8	1619	H01806	Congenital malformations	Other congenital malformations	Tenorio syndrome
CATG-14	1620	H01814	Congenital malformations	Other congenital malformations	Stromme syndrome
CATG-0	1621	H01816	Congenital malformations	Other congenital malformations	Frank-ter Haar syndrome
CATG-2	1622	H01834	Congenital malformations	Other congenital malformations	Marshall-Smith syndrome
CATG-16	1623	H01838	Congenital malformations	Other congenital malformations	Mandibulofacial dysostosis with microcephaly
CATG-16	1624	H01839	Congenital malformations	Other congenital malformations	Burn-McKeown syndrome
CATG-16	1625	H01843	Congenital malformations	Other congenital malformations	Cerebrocostomandibular syndrome
CATG-5	1626	H01845	Congenital malformations	Other congenital malformations	Catel-Manzke syndrome
CATG-16	1627	H01847	Congenital malformations	Other congenital malformations	Thrombocytopenia-absent radius syndrome
CATG-5	1628	H01850	Congenital malformations	Other congenital malformations	Hartsfield syndrome
CATG-0	1629	H01857	Congenital malformations	Other congenital malformations	Filippi syndrome
CATG-14	1630	H01872	Congenital malformations	Other congenital malformations	Microcephaly-capillary malformation syndrome
CATG-16	1631	H01876	Congenital malformations	Other congenital malformations	Microcephaly with or without chorioretinopathy, lymphedema, or mental retardation
CATG-10	1632	H01878	Congenital malformations	Other congenital malformations	Al-Raqad syndrome
CATG-2	1633	H01879	Congenital malformations	Other congenital malformations	Wiedemann-Steiner syndrome
CATG-16	1634	H01880	Congenital malformations	Other congenital malformations	Autosomal recessive microcephaly and chorioretinopathy
CATG-1	1635	H01885	Congenital malformations	Other congenital malformations	Megalencephaly-polymicrogyria-polydactyly-hydrocephalus syndrome
CATG-0	1636	H01886	Congenital malformations	Other congenital malformations	Van den Ende-Gupta syndrome
CATG-6	1637	H01887	Congenital malformations	Other congenital malformations	3MC syndrome
CATG-9	1638	H01572	Congenital malformations	Other congenital malformations	Carpenter syndrome
CATG-2	1639	H01889	Congenital malformations	Other congenital malformations	Meier-Gorlin syndrome
CATG-9	1640	H01893	Congenital malformations	Other congenital malformations	Lateral meningocele syndrome
CATG-9	1641	H01904	Congenital malformations	Other congenital malformations	Microphthalmia with linear skin defects syndrome
CATG-5	1642	H01912	Congenital malformations	Other congenital malformations	Congenital lipomatous overgrowth, vascular malformations, and epidermal nevi
CATG-16	1643	H01913	Congenital malformations	Other congenital malformations	Renpenning syndrome
CATG-9	1644	H01914	Congenital malformations	Other congenital malformations	Christianson syndrome
CATG-16	1645	H01915	Congenital malformations	Other congenital malformations	Borjeson-Forssman-Lehmann syndrome
CATG-0	1646	H01916	Congenital malformations	Other congenital malformations	Stocco dos Santos X-linked mental retardation syndrome
CATG-9	1647	H01917	Congenital malformations	Other congenital malformations	CK syndrome
CATG-14	1648	H01919	Congenital malformations	Other congenital malformations	Proud syndrome
CATG-2	1649	H01922	Congenital malformations	Other congenital malformations	Infantile hypotonia with psychomotor retardation and characteristic facies
CATG-14	1650	H01923	Congenital malformations	Other congenital malformations	Microcephaly, short stature, and impaired glucose metabolism
CATG-2	1651	H01928	Congenital malformations	Other congenital malformations	Smith-Kingsmore syndrome
CATG-16	1652	H01930	Congenital malformations	Other congenital malformations	Au-Kline syndrome
CATG-9	1653	H01931	Congenital malformations	Other congenital malformations	Lethal-type popliteal pterygium syndrome
CATG-2	1654	H01932	Congenital malformations	Other congenital malformations	Ablepharon-macrostomia syndrome
CATG-2	1655	H01934	Congenital malformations	Other congenital malformations	Barber-Say syndrome
CATG-14	1656	H02023	Congenital malformations	Other congenital malformations	Baraitser-Winter syndrome
CATG-1	1657	H02046	Congenital malformations	Other congenital malformations	OFC syndrome
CATG-14	1658	H02067	Congenital malformations	Other congenital malformations	Boomerang dysplasia
CATG-3	1659	H02072	Congenital malformations	Other congenital malformations	Stickler syndrome
CATG-2	1660	H02081	Congenital malformations	Other congenital malformations	Marshall syndrome
CATG-2	1661	H02082	Congenital malformations	Other congenital malformations	Floating-Harbor syndrome
CATG-16	1662	H02095	Congenital malformations	Other congenital malformations	Perrault syndrome
CATG-2	1663	H02102	Congenital malformations	Other congenital malformations	Myhre syndrome
CATG-9	1664	H02127	Congenital malformations	Other congenital malformations	Yunis-Varon syndrome
CATG-9	1665	H02134	Congenital malformations	Other congenital malformations	Microphthalmia with limb anomalies
CATG-5	1666	H02153	Congenital malformations	Other congenital malformations	Megalencephaly-capillary malformation syndrome
CATG-4	1667	H00478	Other congenital disorders	Chromosomal abnormalities	Prader-Willi syndrome
CATG-5	1667	H00478	Other congenital disorders	Chromosomal abnormalities	Prader-Willi syndrome
CATG-1	1668	H01732	Other congenital disorders	Chromosomal abnormalities	Angelman syndrome
CATG-2	1669	H01552	Other congenital disorders	Chromosomal abnormalities	Down syndrome
CATG-1	1670	H01439	Other congenital disorders	Chromosomal abnormalities	Williams-Beuren syndrome
CATG-16	1671	H00465	Other congenital disorders	Chromosomal abnormalities	Fragile X syndrome
CATG-2	1672	H00561	Other congenital disorders	Chromosomal abnormalities	Brachydactyly-mental retardation syndrome
CATG-0	1673	H01004	Other congenital disorders	Chromosomal abnormalities	Velocardiofacial syndrome
CATG-2	1674	H01223	Other congenital disorders	Chromosomal abnormalities	Mental retardation-stereotypic movements-epilepsy and/or cerebral malformations
CATG-5	1675	H01238	Other congenital disorders	Chromosomal abnormalities	Phelan-McDermid syndrome
CATG-2	1676	H01791	Other congenital disorders	Chromosomal abnormalities	Smith-Magenis syndrome
CATG-16	1677	H01731	Other congenital disorders	Chromosomal abnormalities	Fragile X tremor/ataxia syndrome
CATG-0	1678	H01525	Other congenital disorders	Chromosomal abnormalities	22q11.2 deletion syndrome
CATG-6	1679	H01773	Other congenital disorders	Chromosomal abnormalities	4p deletion syndrome
CATG-2	1680	H00764	Other congenital disorders	Chromosomal abnormalities	Chromosme 5p deletion syndrome
CATG-2	1681	H01861	Other congenital disorders	Chromosomal abnormalities	Chromosome 15q24 microdeletion syndrome
CATG-2	1682	H01877	Other congenital disorders	Chromosomal abnormalities	Chromosome 15q13.3 microdeletion syndrome
CATG-16	1683	H01288	Other congenital disorders	Chromosomal abnormalities	Mosaic variegated aneuploidy syndrome
CATG-5	1684	H02103	Other congenital disorders	Chromosomal abnormalities	Desanto-Shinawi syndrome
CATG-5	1685	H02121	Other congenital disorders	Chromosomal abnormalities	Koolen-De Vries syndrome
CATG-2	1686	H02146	Other congenital disorders	Chromosomal abnormalities	Glass syndrome
CATG-2	1687	H02156	Other congenital disorders	Chromosomal abnormalities	Lamb-Shaffer syndrome
CATG-16	1688	H00237	Other congenital disorders	Ribosomopathies	Diamond-Blackfan anemia
CATG-10	1689	H00439	Other congenital disorders	Ribosomopathies	Shwachman-Diamond syndrome
CATG-3	1690	H00507	Other congenital disorders	Ribosomopathies	Dyskeratosis congenita
CATG-0	1691	H00518	Other congenital disorders	Ribosomopathies	Metaphyseal dysplasia without hypotrichosis
CATG-0	1692	H01966	Other congenital disorders	Ribosomopathies	Cartilage-hair hypoplasia
CATG-16	1693	H01967	Other congenital disorders	Ribosomopathies	Anauxetic dysplasia
CATG-2	1694	H00610	Other congenital disorders	Ribosomopathies	Treacher Collins syndrome
CATG-16	1695	H00616	Other congenital disorders	Ribosomopathies	Bowen-Conradi syndrome
CATG-16	1696	H00621	Other congenital disorders	Ribosomopathies	Alopecia neurologic defects and endocrinopathy syndrome
CATG-16	1697	H00788	Other congenital disorders	Ribosomopathies	Hoyeraal-Hreidarsson syndrome
CATG-5	1698	H00862	Other diseases	Mental and behavioural disorders	Tourette syndrome
CATG-5	1699	H01895	Other diseases	Mental and behavioural disorders	Attention deficit hyperactivity disorder (ADHD)
CATG-4	1700	H01450	Other diseases	Mental and behavioural disorders	Obsessive-compulsive disorder
CATG-7	1701	H01611	Other diseases	Mental and behavioural disorders	Alcohol dependence
CATG-1	1702	H01646	Other diseases	Mental and behavioural disorders	Major depressive disorder
CATG-4	1703	H01649	Other diseases	Mental and behavioural disorders	Schizophrenia
CATG-5	1704	H01671	Other diseases	Mental and behavioural disorders	Neurosis
CATG-4	1705	H01703	Other diseases	Mental and behavioural disorders	Eating Disorders
CATG-5	1706	H01882	Other diseases	Mental and behavioural disorders	Asperger syndrome
CATG-7	1707	H01899	Other diseases	Mental and behavioural disorders	Dyslexia
CATG-2	1708	H00902	Other diseases	Mental and behavioural disorders	Speech-language disorder 1
CATG-15	1709	H00480	Other diseases	Mental and behavioural disorders	Non-syndromic X-linked mental retardation
CATG-3	1710	H00658	Other diseases	Mental and behavioural disorders	Syndromic X-linked mental retardation
CATG-3	1711	H00768	Other diseases	Mental and behavioural disorders	Nonsyndromic autosomal recessive mental retardation (NS-ARMR)
CATG-1	1712	H00773	Other diseases	Mental and behavioural disorders	Autosomal dominant mental retardation
CATG-3	1713	H01911	Other diseases	Mental and behavioural disorders	Syndromic autosomal recessive mental retardation
CATG-0	1714	H01306	Other diseases	Mental and behavioural disorders	FRA12A mental retardation
CATG-1	1715	H01514	Other diseases	Mental and behavioural disorders	Landau-Kleffner syndrome
CATG-4	1716	H02111	Other diseases	Mental and behavioural disorders	Autism
CATG-5	1716	H02111	Other diseases	Mental and behavioural disorders	Autism
CATG-9	1717	H01001	Other diseases	Others	H syndrome
CATG-2	1718	H00818	Other diseases	Others	Birt-Hogg-Dube syndrome
CATG-9	1719	H00823	Other diseases	Others	ABCD syndrome
CATG-2	1720	H00876	Other diseases	Others	Mismatch repair deficiency
CATG-0	1721	H00994	Other diseases	Others	Familial skewed X-chromosome inactivation
CATG-2	1722	H00881	Other diseases	Others	Li-Fraumeni syndrome
CATG-2	1723	H01134	Other diseases	Others	Rhabdoid predisposition syndrome
CATG-14	1724	H01820	Other diseases	Others	Carney complex
CATG-10	1725	H00804	Other diseases	Others	Multiple cutaneous and uterine leiomyomata
CATG-9	1726	H02129	Other diseases	Others	Prune belly syndrome
