# Supplementary material for: LAMP: disease classification derived from layered assessment on modules and pathways in the human gene network
Source: BMC Bioinformatics. 2020 Oct 30;21:487. doi: 10.1186/s12859-020-03800-2 (PMC7597061; doi:10.1186/s12859-020-03800-2)
Supplement: Supplementary file 7 — The percentage of KEGG categories in each LAMP category, and the percentage of LAMP categories in each KEGG category. [file 12859_2020_3800_MOESM7_ESM.xlsx]

## Sheet: Additional file 7
The percentage of KEGG categories in each LAMP category
	CATG-0	CATG-1	CATG-2	CATG-3	CATG-4	CATG-5	CATG-6	CATG-7	CATG-8	CATG-9	CATG-10	CATG-11	CATG-12	CATG-13	CATG-14	CATG-15	CATG-16	CATG-17
Cancers	0	0.313725	0.115108	0.205882	0.0491803	0.0393701	0.0222222	0.0175439	0	0	0	0	0	0	0	0	0	0
Immune system diseases	0.0463576	0.0882353	0.0647482	0.117647	0.0819672	0.0826772	0.133333	0.140351	0.288889	0.0305556	0.0185185	0.047619	0.0666667	0.0909091	0.0131579	0	0	0
Nervous system diseases	0.145695	0.0686275	0.0827338	0.147059	0.196721	0.161417	0.177778	0.22807	0.0666667	0.122222	0.0648148	0.047619	0.0666667	0.272727	0.0657895	0.16129	0.0853659	0
Cardiovascular diseases	0.0463576	0.0588235	0.0899281	0	0.196721	0.0984252	0.0444444	0.105263	0.0666667	0.0805556	0.0277778	0.047619	0.133333	0.0909091	0.157895	0.0967742	0.0487805	0
Respiratory diseases	0	0	0.00359712	0	0.0327869	0.00787402	0	0	0	0.0111111	0	0	0	0	0	0.0322581	0.0121951	0
Endocrine and metabolic diseases	0.0397351	0.0588235	0.0611511	0.117647	0.0655738	0.0669291	0.0444444	0.0350877	0.0666667	0.0388889	0	0.047619	0	0.181818	0.0131579	0.0645161	0	0
Digestive system diseases	0.013245	0.00980392	0.0251799	0	0.0163934	0.00787402	0.111111	0.0175439	0.0222222	0.0166667	0.00925926	0	0	0	0.0394737	0	0.0243902	0
Urinary system diseases	0.0463576	0.0196078	0.00359712	0	0.0163934	0.00787402	0	0.0350877	0	0.0166667	0.00925926	0	0	0	0.0131579	0.0322581	0.0121951	0.0625
Reproductive system diseases	0	0.0294118	0.0143885	0.0294118	0	0	0	0	0	0.00833333	0	0	0	0	0	0.0645161	0.0121951	0
Musculoskeletal diseases	0.0397351	0.0686275	0.0179856	0	0.0491803	0.0866142	0.0222222	0.0350877	0.0444444	0.0416667	0.00925926	0	0.0666667	0.0909091	0.131579	0.0967742	0.0731707	0.03125
Skin diseases	0.0331126	0	0.0179856	0.0294118	0	0.019685	0.0222222	0.0526316	0.0888889	0.025	0.0185185	0.047619	0	0	0	0.0967742	0.109756	0
Congenital disorders of metabolism	0.218543	0.0686275	0.0683453	0	0.0655738	0.11811	0.222222	0.140351	0.0888889	0.383333	0.611111	0.380952	0.333333	0.181818	0.184211	0.129032	0.0609756	0.84375
Congenital malformations	0.331126	0.166667	0.381295	0.235294	0.147541	0.267717	0.177778	0.157895	0.266667	0.216667	0.212963	0.380952	0.333333	0.0909091	0.368421	0.193548	0.463415	0.0625
Other congenital disorders	0.0264901	0.0196078	0.0359712	0.0294118	0.0163934	0.015748	0.0222222	0	0	0	0.00925926	0	0	0	0	0	0.097561	0
Other diseases	0.013245	0.0294118	0.0179856	0.0882353	0.0655738	0.019685	0	0.0350877	0	0.00833333	0.00925926	0	0	0	0.0131579	0.0322581	0	0
The percentage of LAMP categories in each KEGG category
	CATG-0	CATG-1	CATG-2	CATG-3	CATG-4	CATG-5	CATG-6	CATG-7	CATG-8	CATG-9	CATG-10	CATG-11	CATG-12	CATG-13	CATG-14	CATG-15	CATG-16	CATG-17
Cancers	0	0.372093	0.372093	0.0813953	0.0348837	0.116279	0.0116279	0.0116279	0	0	0	0	0	0	0	0	0	0
Immune system diseases	0.0648148	0.0833333	0.166667	0.037037	0.0462963	0.194444	0.0555556	0.0740741	0.12037	0.101852	0.0185185	0.00925926	0.00925926	0.00925926	0.00925926	0	0	0
Nervous system diseases	0.10628	0.0338164	0.111111	0.0241546	0.057971	0.198068	0.0386473	0.0628019	0.0144928	0.21256	0.0338164	0.00483092	0.00483092	0.0144928	0.0241546	0.0241546	0.0338164	0
Cardiovascular diseases	0.0496454	0.0425532	0.177305	0	0.0851064	0.177305	0.0141844	0.0425532	0.0212766	0.205674	0.0212766	0.0070922	0.0141844	0.0070922	0.0851064	0.0212766	0.0283688	0
Respiratory diseases	0	0	0.0909091	0	0.181818	0.181818	0	0	0	0.363636	0	0	0	0	0	0.0909091	0.0909091	0
Endocrine and metabolic diseases	0.0740741	0.0740741	0.209877	0.0493827	0.0493827	0.209877	0.0246914	0.0246914	0.037037	0.17284	0	0.0123457	0	0.0246914	0.0123457	0.0246914	0	0
Digestive system diseases	0.0625	0.03125	0.21875	0	0.03125	0.0625	0.15625	0.03125	0.03125	0.1875	0.03125	0	0	0	0.09375	0	0.0625	0
Urinary system diseases	0.259259	0.0740741	0.037037	0	0.037037	0.0740741	0	0.0740741	0	0.222222	0.037037	0	0	0	0.037037	0.037037	0.037037	0.0740741
Reproductive system diseases	0	0.214286	0.285714	0.0714286	0	0	0	0	0	0.214286	0	0	0	0	0	0.142857	0.0714286	0
Musculoskeletal diseases	0.0697674	0.0813953	0.0581395	0	0.0348837	0.255814	0.0116279	0.0232558	0.0232558	0.174419	0.0116279	0	0.0116279	0.0116279	0.116279	0.0348837	0.0697674	0.0116279
Skin diseases	0.104167	0	0.104167	0.0208333	0	0.104167	0.0208333	0.0625	0.0833333	0.1875	0.0416667	0.0208333	0	0	0	0.0625	0.1875	0
Congenital disorders of metabolism	0.0859375	0.0182292	0.0494792	0	0.0104167	0.078125	0.0260417	0.0208333	0.0104167	0.359375	0.171875	0.0208333	0.0130208	0.00520833	0.0364583	0.0104167	0.0130208	0.0703125
Congenital malformations	0.105042	0.0357143	0.222689	0.0168067	0.0189076	0.142857	0.0168067	0.0189076	0.0252101	0.163866	0.0483193	0.0168067	0.0105042	0.00210084	0.0588235	0.012605	0.0798319	0.00420168
Other congenital disorders	0.125	0.0625	0.3125	0.03125	0.03125	0.125	0.03125	0	0	0	0.03125	0	0	0	0	0	0.25	0
Other diseases	0.0666667	0.1	0.166667	0.1	0.133333	0.166667	0	0.0666667	0	0.1	0.0333333	0	0	0	0.0333333	0.0333333	0	0
