# Supplementary material for: LAMP: disease classification derived from layered assessment on modules and pathways in the human gene network
Source: BMC Bioinformatics. 2020 Oct 30;21:487. doi: 10.1186/s12859-020-03800-2 (PMC7597061; doi:10.1186/s12859-020-03800-2)
Supplement: Supplementary file 8 — The overlap of diseases between CATG-0,1,2,...,17 in this study (LAMP classification) and Group1,2,...,12 in the previous paper (Royal Society Open Science 6(7), 190214 (2019)). [file 12859_2020_3800_MOESM8_ESM.xlsx]

## Sheet: Additional file 8
The overlap of diseases between CATG-0,1,2,…,17 in this study (LAMP classification) and Group1,2,…,12 in the previous paper (Royal Society Open Science 6(7), 190214 (2019))
	CATG-0	CATG-1	CATG-2	CATG-3	CATG-4	CATG-5	CATG-6	CATG-7	CATG-8	CATG-9	CATG-10	CATG-11	CATG-12	CATG-13	CATG-14	CATG-15	CATG-16	CATG-17
Group1	1	47	27	13	2		3	2					1	1		2		1
Group2	12	5	182	5		1			1	7	2	1			4	13	1
Group3		16	4	9	30	20	28	39	3	28		1		8	5	6	3	6
Group4	29	30	27	3	20	172		5	29	31	5	1	4	1	20		3	2
Group5	8		7		5	10	1	2	2	25	5	16		1		2	1
Group6	54		3		1	13	7	5	1	225	3		2			1	1	12
Group7	10		7		1	4			2	12	82	1			1		2	2
Group8		2	3	2	1	1	3	2		16	2				1	6	1	10
Group9	16	2	5	1	3	3	1		1	7	4		2		14		67
Group10	4		10	1		11	2	2	1	12	3	2	1		26	1	4	1
Group11	8		1										5		2
Group12	5		3			22			5		2				3
